# Supplementary material for: Viviparous Reptile Regarded to Have Temperature-Dependent Sex Determination Has Old XY Chromosomes
Source: Genome Biol Evol. 2020 May 20;12(6):924–30. doi: 10.1093/gbe/evaa104 (PMC7313667; doi:10.1093/gbe/evaa104)
Supplement: evaa104_Supplementary_Data [file evaa104_supplementary_data.zip]

Archive with 6 entries (6 files):
- Cornejo.et.al.full.methods.pdf
- Eulamprus.code.comand.line.obtainYsequences.pdf
- Eulamprus_Y-linked_transcripts.txt
- Fastq_reports_DNAseq.RNAseq.RAWdata_compressed.pdf
- Supp_Figures1-5_compressed.pdf
- Supp_Tables1-4.xlsx
