# Supplementary material for: Viviparous Reptile Regarded to Have Temperature-Dependent Sex Determination Has Old XY Chromosomes
Source: Genome Biol Evol. 2020 May 20;12(6):924–30. doi: 10.1093/gbe/evaa104 (PMC7313667; doi:10.1093/gbe/evaa104)
Supplement: evaa104_Supplementary_Data [file evaa104_supplementary_data.zip › Eulamprus_Y-linked_transcripts.txt]

>Trinity_106314_1794
TCTATTCTCTTTTGAAAGTGGTCGAAGGTGTCAAACAGGACCAGGAGTGGATCTAAATATTTGGCTCTGAAGGTGTCATATATAGGACAGTGTAACAGCCTGTGCTGTAGGGTTTCAATTCTGTGCTGATTATGTGGACACCATCTGGAAGAATACATTGTCCTCCGAAATCTTCCATACTGATGGCCTCTGATGGGAGAACATTGAATCTAGCCAGAGAGAAAATGCTGTGTTCCTCAGGACTGACTAAAGACGAAAAATAAGCAGCCATCTGTCCCTGTTTCACTGCAACCATAGAATTTAAGGGGGAGAAAGACAACAAGAAGGGCCGCCCCAAGGCTGGGCTAGTCTCGTTGGTG
AAATCATCTTTAAAATCGGACTTTGTCTCATCCTTCCAGGGCTACTGCTTTCTGCTGACTGTCAAACTATTTAACAACAATAAGCAATTCATTATAACCAATGCATATCTTGACTCCGACCCAGTTACTCGGTCATTACAATGGGAGCAATTCGAAGAATATATTGAAAATCTTGAAAGAAATCACCCCCATGCTTTTTCAATTATCGGAGCAGACCTCAACGCAAGAGTGGGGGATAACAATGAAGCATTTTACACCAATTTAGATGGAGATAAGGAGACTCATCTTCCACACCATTGTGCACTACAGAGGAAATCTAAAGACAAGTTCCAAACTCCTGCTGGCTGCTTATTGACCAG
TTGATGTCTACAACACAATATGATGTGGTTAAATGGACTTAGTAAATTTAAGAAGGCTGCTGAATACACATTTATCTCAACTCTAGAATGTAGTGTGATTGACTACATTTTGATCTCAGTGGCTCTGTACCCGCTGGCATTTGAGTTTGGGGTAGATGACTTTCAACTGAGTGACCATCTTCCACTGACACTGATGTTGAAACTGGAAATACCCAGAAGCCTGTCCCCACCAACAGATGATGACGAAATGGTATTTCTTCCTAAACTCATATGGAAGGAGACATCCCTTTGCAAAATCCACCAATTGCTTGACAAGCCTACAGGTATTGAACTGAGAGCCAACATACATCTAGAGAAAG
AACCAAACATCGTAGTTCATGCTTACGACGAATTAGTACACTACATTGTGTCTGACTTAAAACAACCCCCAAAAGGGCCTAATTAGTGTCCTGACTTGGCTTCTTCTGTCTGGTTTGACCTTGAATGCAGAACATTGAAAATCCAGCTTAGAGAGTACTTTATGAGATTTGGAACTACCAATTCGCGTGAAACCCTACATTCTTATTTCTCGGCTAAAAAACTATTCGAAGATCGGCTAATACATAAAAAATCTGAATTCATATATACCCAATGGCACCAACGTATCCAGGCCTCTAAGCAAAATAATACCAGAACCTTCTGGAAAATTGTATCGCCGTCTTTCAAGAGTGAATATAGA
GATCCAGGCTTAATCTCCAGTCAGCAATGGTCACAGCACTTTGCCAAGCTATTTCACAGTAAATGTTCTAAAGAAACATCAGAGCATGGCCCGCCGGTGAGTAGTATCACAGAATGCCCTCCTGTTACAGCAGAAATGATTCAAAATGCAACCACAAGTTTAAAACCAGGGAAATCCCCTGGTCCGGATGCTATTTTGGGGGAATGGCTCAAGGCCGACCAGGATTGGTGGATTCAAATCCTACTTGTTATCTTTACAATTGTAAATAGAAGCGGACAAATTCCTAGGGACTGGCTCAGAGCCATTATTGTCCCCATCTACAAAAAAGGGGACACTAAAGAACCGGGAAACTATAGAC
>Trinity_117318_1573
ATTACTAGACATCTTTTTAAAAAGTGGCAAGAATATTAATTCTTGTTTAGTATAATTCTTTCATGTATTAACAAATAACACAAAGAATCTGGTTATACAATATTACCTTTTTTAAAAGAAGTGGCAGATAGGATCACAGTTTTATCATGAATCACAGAGTTCCCTAATTCCAACCTACTTCCAAGATAGAGCATTTGAGAGTGATATGAAGTTATTACACAAATAGCAGGAAGTGGATAATACGTTTTTAGCAAAAAGTGATAGGCATGATGGTGTCATATCACAATTTAATTCCTTGAGCCACATTTCACAGGAGATTTTAAAGGGCATTATGCCCATTTGAAAAACTGGTAGGAAGG
AGAATTCATAAGAAGACAGAAATTCCTCTGGAATTGCAGAAGGAAAAAGAAAGAAGAAAAGTTAAGCAGAGGACTGAGTTTGCAGATTCCAATAAGAGAAACTGTTGCCACAGATGCCAGTCTAGTAGTATGGGAAGCACATATGCAGGGAGCTATGGTTCCATGTGTTTGGACAGAACAAAAAACAAAAACATAATTTTTTTGGAGTGGTCAGATTGGCTTTAGAAGCTTTCCAGATTCATCTGATAAACATGTTCTCATCAGGATAATGTGACTGCCAAAACATTTTTAAGACAGGGTGGCTCAAAGTGAAGCCAGAATGCTTTTTTTCAGTGGTATGGGCAGAAGCAACTTTGTTC
TTAATAAAAGAGCATTTAGCAGGAAAATAATACCATGACAGATTGGCTCAGCAGGAGCAGAATGCTGGAATCAGTGGCACTTGAACAGATGGACTTTTCAGATAGGTTCAGATTGCCAATAATGGATTTGTTTGCAAACAAATTAAATAGTTATCAAGGTTCCTTTCAAGGACAGTGAAGTGGCCTCAAGGTCTTCTGTATACATTTCCACCATTTCAGAAAATTCCTTCAGTGGTGAAAAGAATCAGAGCATTAAAAGGAAATCATGCTAATAAGTCCACGGTAGCCAAGGACACCTTGTTTTCCTGATCTAGTAAGAATGTCAGTACTACGGCCATTCTTAATCCCAGACAGACAAT
AGACAGATGACAAACCTTCTAGTGCAGGGACCAATTCATCACTCTCAACCAGAAATGTTTCAGCTAACAGCTTGGAGATTAAAAGGATGACTTTGAGGAGCCTAAGATATAGTGGGACTGTTACAGATACTTTGCTTGCAGTTCGTAGACCATCCACAAGGAGGATGTATGGGGCTGATTGGAAAATGTTTGCTGATATCTGGAAAGGAATGTAAATCCTATGAAACATTAACAAACTCAAGCACAGGAATGCCTGCTGGGGTTCTCTTCTGGACCTCACCATGGATACCTGAAATCATGAATACCGGAGACGCCTCTTTAAAGATAGGGGATATCTGGTTTTGCTATAACAAGGTAAA
AAAAGAAAGAAATTTGTTTCATGTTCCCCTATCCTATTGAGTCCCAGTATCCATAATATTTGTGGGTAACTGAAACTCTGGATACTGAATTAGTGGATACTGGAACATTCCTGTATAATTATTTTTGTAGAGTGGAT
>Trinity_115883_1417
TTTAATAAATCACACTTCTTGAAAGTCAAAAGAACTTTCCATTCTTTTTAGAATGTTCTGAATGTTTTGTATCTATGAAACATTTTGAGTTTTCAGTGATTGATTCAGCACTAAGAACAACATCGCAAAAAATGCATTGTGGCTCTTCTAAGCTATTATCAAATTTTGATTGATAAAATTTTCAGGGTAAAGTCAAATTTTAGATAGAATTTTTGTAATCCTCTACCCTGTGTTCTGAGACTCAATAAGGCATGCATATGGAAGGCGAAACATGCCTGCTTTGGAAGAGACCCAGAAGAGACTTCATCGATTCATATGTACACACCAAGATAAGACCATAGCAAGGCTAATTTCCTTCA
CAGCCACAAGCACTGAGGAAGTGGCAATTTAATGGAGAAGTTCTCTTCTCCAGCCAAAATGAAGGTTCCAAGATGGTGGTGCCCATCTTTCTACGATGACTGCTCCAAGCTCTTCTCAACCCCCTGCAAATCGGTTCACAATTCCCTTAGGGTCCCAACCACCAGGTTGGGAACCACTGTATTAATGTGTATTATTTGGCTTTTTCAGACCACAAAACGTGCTTGAATATATTTCCAAATCGCAAATTTGTGTTAAAGCAAATTCCATGAATAATATTTAACAAAAGTCTATTTTTATGGTTTTAATTATTTAGAAATTGTATGGAGCCACTTGTTTCAAATATATTTAAACTAAAATA
CGTTTTCCTCCTAGTTTTCTACTTTTTACTCCAAGTGTTCACCCATAATAAAACTTAAGTATAACTTCTTCACTACATTTCATGTATTTGATTGCTCTCCAAAACTGACAGCCAAGGTAATGTTTCTAGCCAAAGTAATTTTTAAGTCATTTAAAAAAAAAATCTAACTCTCTTCCTCATTTATTTGCACTGCTACTTCTGTGTGAAAAGCTGATAGCACCATCATCATGCTACACCATTTTACACAATTTAGTGGCTATTAGAGAAGGTACTCCAGTGAAGATAGCCTTTGTTAGAAAACAAACTGCTTTTGAAGTTTCACTAAAACCTAATTATTGGCCATTTTATTGGCCGACAGA
TTATTGCCTCAACCGACTGAACAGCCATTAAAATAAATTGTACATTGTAAAGCTTGTAGTAGCTATTGTAGTATTAATTATATTGTCTCCTATATTAAATGTGAATTTGTACTTCATTTTAAAAGGCCATTCGTGTTCTACTGCCTTCTTTTTGGGGAGGGTACTTGGCTTCATGGGCAGAAAGGATTATTTGAGCTAAGAAGGACATAAGTCCATTTCATAGGGTTTCAGTGGGGTTTTTGTAGGAGGGAGGTTAAGATGTAAGTTTTTGCTCTTACTGCCAAGCTCAGAAAATTTTAAAGGTACAAGGATAGTTCTGGGATATCTTGTTACAGTAGGT
>Trinity_94521_1318
ATTCTACAGACAGTTCCGATGCCCTGGCAAGGTTGTTGGGGATGCTGACCTCATGCCAGGAAGTGATACCTTGGGCACGGTTCAGAGCCCATGTCCTACAACACCACTTATTGCCACACCAGGATGCAGGCACAGTGCAGTTACCCTGAACAGGGAAACACGCATGGACCTAAGGTGGTGGATGGAGGCAAACAAACTGATTCAGGGTGGTCCCATATGAATATAGAATCCAACGATAATCTTCACCAATGCCAGTCTCCTGGGCTGGGGGTCGCATTCGGACAGCCAAGTCCTCCAGGGACTTTGGTCCCAAGCAGAACAGAAAAGGAGCGTACACTTCCTAAAGTTAAGAGCCATAG
CTCTAGCGCTCCAAGCGTTTGTTCCCCTCAGAAAGGAGGTAAATGTACTGGTGTATACAGACAACACGACAGCACGCATCTACGTGAATCAGCAAGGGGGTACAAAATCACTGCCCCTTCACAGGGAGGCACAACCTCCCTCCTCGCCTTCCTACGTGCATAACATGTTCCAGGAGTGGAAAACATCCAAGGAGACTGGCTGAGCCGACAGCACCTTGACCATGCCGAGTGGACGCTGCACCAGGACATCTTCGACCTGCTGAACCAGAGATTCGGAAGGCTGAACCTATTTGCCACTCACCTCAACAATCAGACACCCCAGTTCTTTTCAAGGGGTTGATGCCTAGGGTCACGGGGAG
CGGACAATCTACAGCAGCACTGGCCCAGGGGCCACCTCTGTGCCTTCCTGCCACTCAAAATTCTTCGCAGGGTGTTGGCAAATATCAGGGACAAGCAGATGGAGGTGGTCCTCATGGCACCGCACTGGCCGAGAAGACCCTGGTTCAGCTACCAGGGAACCACCACTCTGACTCCCTCAGTGGGGAGACATCCTGATGCAGGGCCCAATTTGCCATCCACAGCCAGACTTCCTGCAGCTGATAGCGTGGATGTTGAGCGGCAGGCCCTGTCCACCCTAGGCTATTCCCACGCTATCCTATTCATTCTTATGTCAGTCAGGAGGAAATCCACCAACCAGGTCTACAACTTGACCTGGAGA
GTGTTCGCAGCCTGGTGTTCAGGTAAGGGGATGGACCCAGTTCGACCAAATTTAAGGTCTTCTAGAATTCTTCCAAGAGGGGCTGGAAAACAGCATCATTACTGCCACTTTGAGGCGACAGGTCTCGGCCATTGCATCCATTCTGGGGTACCCAAGGGGGCGGGCCCTTTCCTCACACCCACATGTTAAAAAAATTTTTTGCATGTAGTGGCCCTCATAAACCCACCAACTGTACACAGGG
>Trinity_78154_1287
ATCTGGGTGGGCAGGGTTCAGGCAGAAATATCTCCTGTGATCTATGGAACAGCAGTTGACTTTGGGAAAGGTTGGGTCCATGTGAATGACTTTGTCCTGTTGGAAGTGCAGACTCAGAGAGCAGACCAGGAAGATAGTTTTCTGGGTTAGGAGTCTGCCTGGCAGAGGAGCAACGCCAAGGAAGCGGAGCGCAGCAAAGTGCTTGCGGGATGCCAGGCGCGACCCTCGGAGGGAAGTGGCGCAGGCAGGAAGGGAGGGGCTGCTGCGTTAATAGCAAGACGAGCGAGCGAGAAGCAAAGTCTGCATCACGTTATTGCTCTTCCAGAGAATCCAATGCGTCAGCGGTGAAACATTCCGGT
TCTGGCTGAAGGACAAAAGAATGCGAGAGCAGCTCCGGTGGCTGTTTTCTGCACCAGCTCCCAGGGGCACGCCGGGAGCCGCTAACCAAGAAAGATGGTTCCGAACTGTTCCTCCGCTGCCGCCGCCGCCCTCTTTGTCGCGCCCCCCCCTCCTTCCGCTTCTGCAGTTGTCGTCGTCTATAGGCAACAAAGATACTGAATGCAGCAGTCAGAGCAGCAGCAACGGAGTGGATTCGTGTCGCAACTCACTATCTCAAAGAACGGAGGAGGACGGGATCAGCTCTTGCTCTTTCCATGAGCCAGCCAGTTGGCTGCTGCAGCCCATGCACCATGCGGCAGCTCCTGAAGCTGCGTCGGTA
GGCGACCCTGGAATACCTGACCAAGGAGGGCAGCTTTGCTGAGCTACCCAGCTGCCCATGGAGCCACCTGCCGCAGCCAGCAATCCTTCGGGCACCCCAGGACGTCCCTGCTTATTGGGGATCACTGTGGCCACGAGGGCAGCGAGCCTGCATGCCTTGGCACCCGCATAGATGGCCAGCCTAGCAGGACCCACACGCTCTTTTTTTGAGCTGCAAATACAAAGCAAACGAATGGTATAGGAAGGCACTGCCCAACCAGAAGAACAGCAAGGGAAACCTAGCAGGAAGAAGAAGGAAGCTAGCTAGGGACAAAGGTGAGAGGTTGGCCAGACAGGTTGGACTTGCCCCTGGATCTTGCC
CAGGTTCTCCACTCTTCCTCTTCTCCATTTTCTTCTGATGGCCAATGATGATAGGAGCAATGCTGGCAGTTCCTGCCAGCCTAGCTAAGGGGAAAAGGCAAGTTCTTCATTCCATGCCAAATCCCCGACGATGGTGAATTATGGACGTGCCACACCATGAAGTTCTTGCAGCAGGCGACTGTGCACCATGCTTGGAATGCTGCCCCACTG
>Trinity_39122_1162
GTGGCAGCTCCTCCCCCAGGTCTTCCAATCTGCACTTCGAGCAGTGGACCACTGCACTTCGAGCAGTGGACAGTGGACCTCTTCGTCTGTCACAAGAATGACCAGCTCCTGAGGTTCTTCTCTAGACACCGGTGCCCGACAGCAGAGGGAATAGATGCCCTCAACAGCCAATGGCTGCTAGGGCAACTGTATGCCTTCCCTCCTATCAACCTGATCTCAAGAGTACTCCTAAAACTAAGAAGAAAAGGATCCAAGGTCCTGCTGATTGCCCCTGACTGACCCTGTCACCCTTGGTTCCCTGCCCTGATGGAACTGGCCATCATTCCTCTGCTCCGCCTCCCAGTGAGTTCAGATCTCCT
CACCCAGGTTCCTGTCCTCCACCCTCAGATCAAGATGCTTCAGCTAACTGAATGGAGATTGAGTGGAAGAGGTTACCTGAGGCCTGCTATTCTGAGCAGGTAATATCAACTCCAGGAACTGATAGGAGGCCCTCCACTACAGTCTTGGTGCAATCACCATTCCATAGACCCTGAGAGGATCAAAGTAAGGAAGTTCCACCAGGACAGCCTCACCAAAGGCCTCAGCATAGCCACCCTCAAAAGGCAGGTCTCTATTTATCCTAGACCACCCCAGAGGTCACCATCTATATTCCCATCCCCACGTCAGGGAGTTTCTCAGAGGGGGCAGCCCTCACCAATCCCCCCTTATGCAGCTTCCC
TTCCTGGGATCCCCCTATTACTCAGAGCGCTTATACAACTTCCCTTTGAGCCCCTCACTACCTGTCCCCCTCAGGATGTTGACTCACAAGACAGGCTTTCTTGTGGGCATTACCTCAGCCAGGAGGGCATCTGAAATGGCATCCTTCTCCATGGCCAGGGAACTATGCCACTTTCACCAAGACAGGGTCATCATCCAGACAGATCATGCCTTCCTACTCAAGGTCCACTCCCCTTTCCATAGTTACCTTCTGCCCAAACCCCTCCCACTCTAAATAGCAAGAATAGCACACCTTAGATGTCCTCAGAGCACCGAACTTCTACCTCAATAGAACTACCCCCTTCAGGTGCATGGTCCACT
TTGTTTCCTACAAATCACACTCTAGGGGTCTCAAGGTTTCCCCCGCCATCATCTCTAGGTGAGTTAAAAGGTAAAGGTTTCCCCA
>Trinity_74454_1120
GGCTGAACATTTCTAAATAGGGTAGTGGTTCAATGTGAGTAAAGTCTCAATTCAGAATTCTCATTCAGTTTTTTTTTTTTCATAAGTCCAGAGATGTTTAGATGAAAGACATGTTACTGAAGAAATTCCTTATTGAAATAAATTACCTTAATTTGCATCTACAAAGTAGTCAACACTGCACAAAACTACCAGGAGACAAATACAGAACAAAACAAATTAGAATCTGGATATCTTAGATGCTATTGAAATGTGCTTTGGTAGTGAATTGTAGCCAATCCACTTACGTTAGTGTAAATAAACTGGGTGGAAATATTCTACATATAGACTGTCATAGGTAAAATTGATTGCATCTTAGGACC
TTTTTTTATATCAATTAGTTCCCGAAATATCTGGCAGCTTGATCCTAGACATTTGTGCTGACACTACCTTCAGTACTGCTATAACAGTTTTATAAATACGTATTGTAGAAGTTGAAACCTCTGGTGCCATCTAAAACTACACTTGGCTCAGCAAATCTGCAGCATAATTTATCTTTTTATCAGGTAGCTTTTTCTTTCACTTAGAGGAAAGAAGCTTGTGCATGGAAACTTTCCTGGTTTCCTTCCCCATAATCCCCAGATGCTGTGAAGAAATGTACTTGAAGATTGGGGGTCTCTCATGAACAGGAAAGGCATGTAAAGGAGAAGTTTTTGGGGGAAATAGCTGAAATAGAGCACTA
ACAGAAGCTACCTTCATCTGTTTTAGATGGATTCTCCCCTATCCTACATGCTTTTCTATTCTTAAGGCTGCACAAACACTTGAGAGACTGGAGGAGGCAGTATGTAAAGCTGCTGTAGGATGGTGAGGGCGAAGAAATCCTCTTGCATGAGCTTCATTCAACTCATTTAAGTCGGGATACTGCCCACAGTTCTGAACTAACAGTAGTAGTAGACCTTATGGAGGAAATATACTGTATTTTAACAAAGCAGTTGGAAAGAGGGTACAGAAGAAATAAGTTCTGCTTTTTTAAGTGTTTCTTCTGATACTGTTCCATCAGAAGTTGGATCTGATGGCTAAGTCAGTATTACATTGCAGATA
TGATACGTGATCTCTTACCTTTAGATTTTGAAGTGATGTCGAG
>Trinity_113044_1034
AGGTCTTTCAAATTACATTTACTGCTTAATGAATAGGGTTGCATTTTAAAAACAAAAGTGCATGGAACTCTGTGAAGCATCAGGTTTTTTGATAAGCAGCTTGAATGTTCAGTACATTTTGTTTGGGCTTCCTGCTTGCCTCTGGGTGCTGCTGACTGATCTGATTTACTTGAGGAAACCTTTGAGACCGTTCTCTAAACAGTTTACTGGAGTCAAGTCTGACATACACCATATGTATTTTTAAAGGACAGAAAGTAAATATCATCCAATATTGTATTGATTTACTTGGAGTGCATTGTTCAACTCATATTGGTCTCTGTTTCATAATAACAAATAGTTATAATTGTCATCCCTCTGCC
TGCCCTTCCTGTCTTTAAAAAAAAAAAAATTCTGACCAGATAGATTTCTACAAGATCTTTGAGCCCATGAATGGTTTGATTTCACTTCTTCTTGCCATTGATTACAATGTCATTGGTGCACACACCTTCTTGCTCTTCAGCTGTTCAGTGGCATCCCTTCCTCTTTGAGTGGTACTGGAAATGAAACCATCTAGGCAAATTTGAAAGCAGATGCAACCCATGCCTCCAGAATCACTCCCACAACTTTCCCCCATTCTGTTGGAGAGAGTGGGTGAGCAATTGTGCAAACAAGTAAGCAAGGAGGGTAGGTGAGCATTGTCCAATGAGTGCCTACCTACCCTCTTCCCTTCACTCTTCCC
TGTGAGCACACCCACAGCCTCCCTATTCTGCACTGCTTCTCTTTCTGAGCTTCCAGCATGCACCAGTAATGCTCATTTGAATCAGAATCAGTGTGGAGGAGGGAAGCTATGTGCCATACTTCTGGTAAGGAAAACAAGCGAAGGGCAGCAGGCTCCAAACTGCCTTTCCTGTCTTAAACACTAGGTGAGCAGGGAAAAATAATTTGGAACTGCGGCAGCTTCTCCCCCTTTCCCCTTTCTTCCTTCAGCAACACTAGAGTGTGTTGGGGCTGCTCCTGCTACATTCCTTTTCTGATTTTCTATCAGCAAATGGGAA
>Trinity_20110_956
ATTTTCCTTTTGGCTTTTCTCTTCAGCCTTGGATTTCCTGAAGATTTTCTTTTTATAGTGGAGCTAAATAAGGAATAAAATACTGAAGAAAATAAATTACTCAGATGTTGATGCTTCCAAGTAGGGAGAGTGACCATAACCATAGCTTCCATAACCATAGCTTGTTCTAGACTGAGCCACAGCTAGAGGCGCCCAGAGTTCACTCTCTGGAATGTGGTCTAATAAAATTTTGTTTTGTAAGAGGTGTGCCTTTTTCATGAAGGATCATGGCACATATCTAAGCTGTGAAGGGAGTGAAGGTTGACTTGCCCCAGTTAAAAGAATAATTGGGGGGGGGGGACTGACTTGGAGAAGGCAAG
AAGTGCACCATATATGAGGGTATAGAATTAGAATGAGATGGCTGGGTTTATGGGTCTTGGAGTTGAGTCCTCTGGAGCACATTGTTTCAAATGGAACTGATTAAAGCTTGAAAATATAATTGGAATTACAATGATCAAATAGTTCTTCAATATACAATATCTATCCTAATGATTTTTATATGATGCATCTTCCTTTCAGCCTTGATCTAAAGTTTCAGGGAAAACCCCTCCAAATCCTACCTGGAATGTTTCACTCTTTATTGTCACATTATATTTGTATTTTTATGTGGCAGTATATTCCAGAGGTTCTTCCTCTAGAGGAAACATATATTTTGGCACTCTTGACATTTTAGAAGACA
CTCTTTTTATAAGCAGGAGAGTTCCTGCAATGTATATAATAATTTGAATTTAACTGATGAAGTTATCCAGCGATGTGAGACTTAGTGTAATTGTAGTTACCTTTTACATTGATATTTGAACACAAATCTTTTTTTCCTATTGTCTTAATGGTAGTTACAGCAACATTCTAATGTCAAAATCTACTGTGAATTCTATATTTCAGACCTTTTGGAGGAAGCTTAAGTATAGACTTTGTAT
>Trinity_106370_898
CCCGCAGTCCTGTAAAAGGGACTACTTAAGTCCCTGTAGTCTGTTTAGCATTTCCTAATGCTTTCATACAGATGGATTGAGAAAGCAAATCTGCAATTCCTGTTTCCAGGACCTCTGGTTCATTCATATCTTGTGTATTTGCTATGATCACATAAAACCTATGTTATTGTAGTGTAACAATGGAAAGATTGCACGGGAACCAGGGTCAACTTTGTATAATTTGGGTGGTTTCGCTCAATTGGATCCCTTGCTTGGGGGGGGGGTACTCCACTTATGGGGGTATCAAAATGATACCCCAAGGCATCTTCCCCCAGTACCTGAAGTGGGGCTCCCTGCAAGATAGCAGCAACACTGTATCA
TTTCTCACAAAATAGGACTATATTTCCCAGGATGCCTCATTCTGCCAGAACCATCTTGAAGCCATGATTCTCCCTCACAAGGCAGACTGGGAATTGTAGTTCTGGCTTCAGACAAATGGTCCAAGCATGTTGTGGCTAATGCTGGTGCAAGTCTGAGTTGTGGTGGCAGCAGCAGTGATAGAATGCTCGGCTTGGTCTACCTGTTGGCAAGTAGGCTCTGCTATATTCCATTCAAGTAGGACCAGGGCCAAGCTCTGGCAAAGGAAGGAAAGGTACCAGTGGCTGCGGAGGATTTGAGGCTCACCCTGCTGGTTTACTCAGATCTGCCACTGACACACAACAATGTTCACTGCTGGGTG
AATGCAGTAGTTTCTGTATTCCTGAAGTGCAAGGGTGGTGGGAAGTGAATGGGTGGCTGGAAGAGTGCTATTGCTGCATGAAGGGGTGGAACTTACAGAGCCTTATAGGCACAGTTGCTGCCCACCTCCTTTGCCTGTCAGGGCTGGCTGGGCAAGCTGACTAGGAACAACTCCTCACAG
>Trinity_63633_868
CTGAGCCATACAAAATTATGCAGGGATGGATAGAGTGGACAGAGAGATGCTCTTTTCCAACACCAGAACCAGGAGACATCCACTAAAATTGAGTGCTGTGAGAGTGGATCAAAGGAAATACTTTTTACTCAGTGGGTAATTAACCAATGGAACTTGCCTCCGATGGAATAGGGGTGATGATAGTGTCAGGCCTAGGTGACTGGACAGATTTATGGAGGAAAAGTACATCACAGGTTACAAGTGGTTTGGTATGTACAGTCTGAAATTAGCTAGTCATTCATTATGAGGTCTGGTGTCGACAGAGTATTGTGAGATTTGTGAAGGACTGGAGCAGTTGAGTTGCAGGGGAAGGGACAGCA
AGGGAAAGGCAGGGTAATGTCATGGAAGAAGTCGGATTTTGGGGTGAAAATATATTTTATGGAATTGAGGGAATATTTATTTGCAGGATGTTGTCTATTTGGGAAAGAGAACGTTGAATAAAACAACTAAGTGACATGCCTTTGAAAAGAAATTAATTCCTGGGAGTGGAGCTTGGAAGGGGTTAACAAGATGGGTGCTGGGTTTGTGAACTGGATGTAATAGCAATTAAAAGGTTTTTGCAGCCAAGGATAGATGGGAAGAGTTAGTTTCGTGAGGTGCCAAAGACCTACATGCAGGATAGCCTGATTGGTTTAAGGAGGGCACGATGAGTCAGCAGAATTGCAAGAGTTTGATTTGA
CCAGGGCTGTTGTGTGTGAGTGGGAGATTTTCATAAAAATTGCTCTGAGTTTCATTAAGGGCAAAGCTGAGCAGATGCTTCTGAAATGCTGCTACAATTCCTAGTGTATAAAGTGTTTCTTCAATTTGGGAGTTTCTAGATTAGCCTAGG
>Trinity_50630_863
AATGAGATTTATATTCCTTTAAAAAGCATTCTGAGTCCTGGGGAATTCCCAGAGGGAAGCTCCCATTACCTCTGGACGGTCCAAATCAACTAGCCTCACGGGTTCAGGGAACCTACAGATCCAGGAATCCTCAAATAATGCTGGCTGACTATACAGCTCTTATCTCCAATATACTTCACCTCTGTACATAATACATTTTAAAATTAGATCACAAAATAAAATATGGCAGAAAGCAAAGAATTAAAATTATATGCAAGCAGTGAATTCTGCGCAATACCTTCTACAGTCATTAGAGAGTTGGGAAGCTTGACAAGAAGTTACACAAGTGGAACCAAAGGAGGGAAAAAAGGCAAACTTAA
TCTTCCTAATCTTCCTATTATTTAGGAAGAAAAAATATGACTAAATTGTTTGCACTTGCTGAAAAAGTAAGCATTGATTAAAACTTAACTATTTTTAAGTGATGAGGTGATGGAATTCAAACAAAAACAAGTGAAGGTTGCATGTTATTGAAAAATGTAACAAAGCAGAGCTTGAAGAGTACGGTCTGTCAGCAAATTCAGGGTGGAACACCCTTATTTTTTTTGTCCCAAGTTATCAAACACAGATGTATTCTGAAGTGAAGGATTGATACGAAGTTGCATTTCAGAGAATTTTGTTATTAGAAATGATGCACTGTTTTTTTTGTTAATGGTATTTTTATATATTTCTTGTGAATGAT
TCACTGCTTCCATAACTATTGTTTACAGAGAGATTTGAAAATCTTTTTAATTACCTTTAAGTGCTGTAGTAGCATAGTGGTTTGAGAAACCTGTGAGAGGGATTTGGGGAATCTTAATACAGAGGATCCGGTATAAAGAATGTTG
>Trinity_119534_838
GCTACTGCTACATCCTGTGGCAGCCCCAGGAAGCTCCATGGGGAAAGGGGGCATTTGTCCCCTTTCCCTGTGGTAAGGGCTCAGGACGACTTATGGGTCTACTTGCTCCTGCGCCGTCTTTATAGCCAGCACAGAAGTGAAGGCCTCTGAGTAAGGCCACAGGGAATCCTAGACTTGCCACTGGTCCCACCCTTGCTCCACCCCTGCCCTGGAACACCCTCCCATCCACCCAGAACGGCTACATCGCTGGCAAGTGGCGGACTTCCTGCTCATGGGTGAGCCGGGCTCTCTGCTGGGGCTCCATGGCCATTTTCGCCATGGCAGTGCCCCAGGTAGCAGCTTGCTGCTGATGTTGGAGG
TGCTTTATGATGCCTTGTGCAATGTTTGCCTGGGCGGTACGAGTGGTATTATCCTGTTGGATTGGTAAGGCCAATGGAGTGGTAAGGCCTGTTGGATTGGGCCCTGAGTCTTTTAGCAATGGTAAGGGCACAGAGTCCATTTTCGTGGTCCAGCAGAAAGCTTTCAAACAATCAGTATTCAATTCAGTAATAACAGTTTGAAAATCTGATTAATACAACTAAGGACCTCTATTTGAAAAGAGGTACACAAGACCAAAGCACAGGCTGAAATGATGCCTCTGGTCCATTGCAATGCCAGGATGTATCTCTTTAGTAAGCCCTTTACTAAAAAGATGTTTGTAAGTCCAGTGGATTGTAAA
ATTGTATCTTAATCAAGCTTTCTTACAAGGATGACCGCCAGAAGGTTGAAGAATATAAATGGCAGTGCAGGCTGCATTCATTGCAGATGACTTGCCCGTCCAGGAGAGTTTAAGCTTCCT
>Trinity_10185_812
GGGGGTTGTTGGGATAGCGGGGAAGAGTTGTGCTGCTGACTTTTCTTTCCCATTGGAGTGACTGGGTGCCATTCAGAAATGGCTCCTGTGCCTTTAAGAGTTGCACGGAGGGGGACTTTTCCTCAGGTGCAACTTCTCTCCCCCCTCTCTGCAGCTCCAATGATAGAAGCTGCACCTGATGGAATTTTCCCTTTTAAGCACCCCTTAAAGGTACAGGAGCATCTCTCTGATAACCTCTGACACGCTGTGTTTGTTCTATGAACTGACTGTCTTGCAGTTCGGGGAGGGTTAGTATGTTGTACAGTACTATTTGCCCTGGGTAGTAGGAACCGGTGAACTTTATCCGCCAACCTGTCTTG
TAGTCCATAAAGGAGAGTGAAGCTTTTGGGGGGCAAAAAAAGTTAGTGAATTTCCATGGGAAAATGGCCTGTGCTATTGCTTTCTCCAACCCCACCCTGCTGAGGTTGCCAGCAGTTCAACTGGCCCCAGTAGCTGTGACTTCAGCAGCTGCTCCAGGCACAGCCTTAGCTTTTCAGTTTGGAAAATGACATAGGGTTTAATTAACATAGTGCTGTTAAAAGAAATCAGACTTGTGTGGGTTTCTGGTAACACTCCTGTTCTCCAGGAAGTGTTAAGACTCCTTTTAGAAGTGAAGTTTCTCCAAATGGAATGAGATCATTCATTGCACTTGGAGCTAAATTTGCATTGTGTTGGAAGG
TGTCTGCAGTTTTGACAGCCAGCCTCCTAACCAGGGGTAACAAAGCACAATGGTTATTGTTGCTAGGCAAGATAAGTTACTACTGTGAGCCCAT
>Trinity_40984_791
AGGGCATCTGATGTTCCCCTTTAGATAACAGGTGATTGTGTCCCAGTCTTACTCTAGTTCTTAATAATTGTGCTAAAATAGCTTTCACTAGTGCCTGGCTTCATGGTGGTTTTTTTCTCCTCTCTAAGAAGAATAATTAGTAACACTGTACAGTTCTTGAAGAGGGAAGTAGGCAGTGATGGGGTGTGCAAATAGGGTCCTGAGAGGGATGAGATCAATAGTGGGGTCTTCAGTGTTATATTTTATGTATTTATTTCTATAATGGGGTCATGGCATGAAAAAAGTTGAAGACCACTGCATTATATAAGAATATACTTAACATTCTAAACAAATATCCATAGCCACTGAATATTAAAAGT
CATGGTTTTTACCTATGTGTATGCTTCTCTTAAGTTAGACTTTTAGTATAGGTTCTAGCCAGAATTTTGGCTCTGCTACTATCAGCCTAGCAATACCACAATGGTTATGTCCAGTTAGTCTAGTATGAAGCCTCAACTGAAGTATAGTGCTACTGGAAATAGAAATGACACGACTTTCTTAATTGCTTAATGAATAGAAGCAAGCTAGAACATATTAACATATTCACTTTTGAATTCTTTTTAAGCTGCACTATAAATTTTGTCTACAGATGAATAATAAGTTTTTTTATTAATCACAATGCCATCCACACATAACATTTTCATTGAAATGGGTTGAATTGATGGTACTTACCTCAACT
AGACGTGCCTTTCAAGCTTTCTTGTTTGCTTTTGCATGATATAATGACTGATCCAAAAGTAAGAGTTCGCATG
>Trinity_108147_789
ATTACTGAAAGTTAGTCACACTGTGAGGTCACAACTTGCTTGTCCTGCCTTACTGTCCAATCATGTCCAGTCAATGTCTGCCATGCAGTTGCACTGACAGAACTCACACTGCATGCTATGGTGAGGGTTGATCAGATGGCCAGATACGTTAAAAAGTTTTTACTTGCCTCCCAATAGACTGCCTGATCATTTGTGGGGCTCCTTGGACCCATGCCAGCTATTTAGCTGGCATAAGTCTAGGAATGGTGGGTAGGAAAACATGGGATAGAATCTGACGTCCATCCACTCCAGCCCACTCCCTGCCCCCTGCCCTCCCCTCATCCTGAACTCTCCACAAACCACTCCCTCCACTGCCTTAC
CTAGTTTTGTGCAGGCCAGGTCTGTGGGTGGCAGGTGCATGGAGCTGTTGACTGTTTGCATTGCCAACTGCGAAGCTCCCATGCATCATTTACAGCTGCACGGTTGTATTTATGAAAGTGGGACATGTGTTCCGCTATTGTAAACCAACCATAGGATCAAGCCATTAGACAAAAATCTTCCACATACTACACAAATTTCTAGTTTTACATCCATGCAAAATTGGACTCAATATTTCTTATTTAATTGAGAAGGTGATGATTTGACAATTCCTTTTTTTAAAGCAATATTTATATTTGCCAGCTCTTCATCATACTCTTCATTTCTACTTCAAAACAAAAGGAGGTACTGACTTGAGGGC
TATTGATGAGCATTGACATTAATAATTAAATTATATCACTTACATTGCTGCATTACATCACTAAAATTGAT
>Trinity_121751_782
GATTTTCTATCAGCAAATGGGAAAAAAGTTGGAGTGTTAGTGGAGTGGCACACTGGAGAGGGTGCAGATGGATAAGCTATCCATTCATTTCCCTTCCAACTTTCGTGTTGCAGGTCACTGTTTCAGGCCATTTCATGATAAGTTTGTTTCTATATGAAAGTCAGAGGATAATAAAAAGATTTGGAGATACTTCTGATTGTCAAATGTTAGTTTCCTGACTAAGTTTGAACATTGAAAGAAGTTGCCATGCCATAAATGCCTATGTAGGGTGTTTATGATACTTAAATATGGATAGTGGGAAGGGTGCCTAGCAAAGGGTGTCCTTTATACAGGGTGTCCTGTATTCTAAGCATTTTCGG
ACAGAATGTGTGAGGATTTTTTGGTTCAACTTCTAAGTCAGTACACCGAATTTACACTTGGGTGACTTGAATAGCACTCTGAAGTATGCTCCGTAAAGAAATCCCAATTTCCTCTACAAAATGCTGATAAATGTTGGTGTCATTAAGAGTTTGTGGTATCAAAAGTACACTCCTAAAACTTAACTATTTTGTTTTTTCTCCCTTGAAAAAAAAATCTTCTGTCTTTATTTTGACATGATTATTTTCCTTAAATACAGTTAAAACAACAACAACAAAACCCCTAACATATTCAAATTAGGGGCATGATGCTTAAAAAAAAACCCAACAGCAACAAAAACAAAAAAGTCATCTCTCTCTCT
CTCTCTCTCTCCCTCTCTCCCTCCCCCCTCTCCTTTTTTAATTTAAAAAAATCAATAATACGGG
>Trinity_91802_776
ATTGGTTGTTAATAATTTGGATTATTTATGTTTATAAATAATACAGATCTGTTTACAAGGTTTGTAGATACTTTTTGTTCATAGATGAGACGCTTCCTTATAAATGATGCAGAAAAAATTAGTCCATCAAATTCTGCTGTATTTTCAGGAAAGTGTGTTTCTATTGAAACTATACTAACTTTTTGCCTGCAATTTATCTTGTTAAACATTGTAGATAAAATTGCTACAACTAATAGCCAAATAGATTACACTAATGCTATGTAAAAACCATGAGCAGTCGTGTTCTTATGAAGTTATGACCTCTGTTCTACTAAGTTCCTTAAGCATTTACTTCTTAATGGTTTTGAAACAGTTAAATT
TTTTAAAAATGAGTAACTTATAGAATAACATCTGTTCAGAATTTAGTAAAAAACTGTTTAATGCCGTACAATGTGATGGAACATGCTTGAAATACTTTTGTTATCTTGGGCAAAATGTATTAAATCAAAATACATCATGGCTTCAGTCCTTTTTGTTTTTGTCCAACACAGTAGAATAGTGCTGTCTTGGTGAATTATGAGTGGAGCTGCTTATTTTTCTGATCTTTAACATCTTTGCAGCATGAGACTGGTTGACATTTGCTAAGTTAAAAATAGAGTGTTCCTGTTTTTCTTTTTAAATTCATTTTAAAAATACATTGGCCCCTTTGTTAAAATACGCTTTAATTGTGGTTTTGCTT
TTGTTTTGTTTTTTGCAGAATTCAGGACAATTGTATAATCAGAGAGATCAGAATTGCA
>Trinity_54403_760
GGCCTGCACAGTGCTTCTGATGAAAGTGTTCAGGCTGTCCCAATCAGCGGTGCCTGAAACAATAGTGGGTATTGGAGCAAGAGGCCAGATTATCTGTGGCCTTGGGGGAGGTGAGGACCCATTTGGTAGGCTTCAGACTTACCCATAATGGCCTCTGTGGCATTTGTGCGTTTGGATTCCTTCGGCCCCATGGAGTCTTGGAGGTCATGGCAAGCCAGCAGCAGCAGATAGTTGCTACGCCTTGTCTATGGGTGTAGGGATGGCAGGTGAGAAGCAGCAAACCTGCCTTGATGGTCCAGAGCCTCAGAGTGGTAGCATGAACTGGCAACTCATTGTGATGTTGCTGCTACTGCTCGTGG
AACATGTTTCCCTGCCACAAGGGGGGGGGGAGGCAGGAAGAGGCGCGATAGCACTGGTCAGAGATCTGCAACTTGAAAAGTGGTTAAATTCTCACCGCTGGGTCCAAAAGCCTCGCTTCTCAGCTGCAGGGGGGGACAGCATTCTTGTCGCTGGTGGAGGCTGTTGGGACTGTCACCGTCGCTGCAGAATGGGGCCCTGCTTCTCATCCGTGAAGGGGGAGTCTGTGCTGTTCCAGTGCTGTTCGCTCCTTCCTTCCTTCTATCCTTCCTCTTCTTCCTCTTCTTGTTAGAAACAAAGGGAGAAACCAACTTTCTGTCCTGGAGGCTAGGTCAGACTGAGAAGATGGAGGGAGCCTCAG
GAAAGTGTTGTTACCCGACCTTCCTGTCCTGAGAAGACGAGC
>Trinity_105016_755
GGTCCCTTGCCTTTAAATTTTGGTAACGTATTCATTTAAACTCCCAACTGGATTCCCTCCTTATATTAAAGTTCTCCGAAAAGACCCCTACTCCTCCAAATGGTTTGGTGTTTTTGAATCCAAACTTCAAACCTTGGATATCTCCCTTGAATCTCTTGCCGATATCAGTCTCAATAGTGCCCACTTATTAATCAAAACTAAATTCTGGGAATTGAAACCCAACAGCTCCTTTCCAACATCAACCCTATCTGTTCTCCCCATCACTTTGGTCTGCCCCCTTCCTTCGGTCATCTGTCCAACTGCTTTGGAGAATTGATCAATCCCAGCAAGAGGCGAGCATTTATGCTCGCCGGATTCAA
CATTTTCCCCTCTGTTGTTTTAGCCAGAAGATATCAAAACATCCCTCGTGACAGTAACTTTTGTTCCTTGGAACCGGACACAGTCGCCCACATCCTATGTCACTGCCCAGATCACCAACCTTTACGTGATATGTACCTTGAACCAATGTTCTCTACCTTTTCTGTTCTGTCTGATGCCCCTATGTGTACCCTTTGGGGCAATAGATTTGTGGCCATTACGGATTCGGTTGCTTTCTTCTTGCTGTTATAAGAAAAAAAACTCCCAAACTGACCTGATTTTATCCCTCTTCCCTAGTGGTATTATTACTGTTATTTTTATTGTCAGTGTTTTAGCTCTTCTTCTTATGCCAATAAAGGTT
TATGATACAATACAATATTAAAACAATAACAATAACA
>Trinity_116372_737
GGCTGGGATACAGCTCAACACTTGTTGGCTTTCTGGGAAAAATCAAGTGTGGTGTCTGTTCTCAACAATACAACTTCATAGATGATCAGATTTCCAATTTGAGATACCAACTTCTTCTTTTTCAGTCTTATACTCAGAGAGTCCTCCATTTTGAAAAGGAATATTCATTTTTGTTCTTATTTCTATTTTTCTTCCTTGTTTTCGGCAATCAAATTTAAATCCTCAAGTGATTCAGTAAAATTTCCCTAGTATTGACTTGCCATCTGATGTTACATTCCAGCAAGGGTTCCAACTTTTACAAAGCTCTCATTTCAACCCTTCTGGATTTCCCGTAGCCGCTTCGTAACTCGTCAGAAAGC
AAAATACACGTCTCCATTAATCTTACAATCAGTTAATTCTTGGTTGACACTAATAATAAATCTTCCATTATATGCTCTTTTTAAAAATCTGCATTCCTCCTGCACAACATTCTTATCTCTGTAGTGGGGTCTTCTGACAGAGGTTGAACTCTCAGTTCTTAGTCATTTTCATTGCCTCATGAGATATTTTCCTTCTCCGATCCTGTCAGCACTTTGCCGACATTCCAATAATGGTGTCAGCTTCTTCCATCTCCCCATATCCAGACTGCCAGTTCCCCTCCAGATTTGCAACTCTCAGAGGGGTCTGGCATCACGTCTAATGCCCCAGATTCCTTCTGCTAGGAATTTGGGAGGGGGGA
AAGGGCCCCTAAAGGAAAT
>Trinity_62288_732
GTGGAATGTGTGTCTAGATATGCTTGGAGAAAAAAGCAGTGGAAGAGAACATAATGAGCAACAAACCATTGCAGGAGAAAATCCAGAACCTGCAGTGCCATTTTACTTGGCAATTTGAAAAACAGGACAAACTGGATGTTGCACATACTATGAAGAAGGTGGCTTTCCAAATAGCACACACTCCATACCACAATCGTGGCACTTTCATCACTATGAAGGCATACCTGCACCAGCTGCAAGGGGCATATGATGAAGCTCTGAGGAGTCTCCAAGAAGCAGAAGCAGTTCTGAAACAAGACCATTCAACTAACTTCTCCTGCCAGGCACTGGTGACTTATGGGAATTATGCTTGGATATAT
TATCACTTGAGCAATTATGATATGGTAGAGTTTTACTTGGGAAAAATTCTCAGGATCTGCCAATCCTTGATTAGTCCTCAGCCATATTCAATTTTGATCCCTGAAGTCTATGCCCAGAAAGGCTGGTCTCTCTTGGCTGTGGGCTTCCGGAATGGGGAAGAGGCCAAGGAGTGTTTCAGAATGGCACTGAAAGGAGACAAATGCAACAAAGAATTTCAGGCTGGTTTAGCATTCTCACTCTTTGCCTCTTGGACTCATTCTTGGAGAACAGATATCTGGAAGGAGGCTATGAGATTAATGGAGGAGGTAGTTCATCACCATTCCAAAAATGCTGAAGCCAAAGTATATTTGGCCAGGCT
GCTTCAAAGAAAAG
>Trinity_18627_709
CTTGCTTGAGGCACAGGATGATTTGTGCAGTAATTCCTTGGCAACATTCCTTTAAGTAATTCCTTACACTTAAATGTGTAAGCATCACCACTTGGATTCTGCTTCTTATGTAGTTAGTTAACTTCTGCATATAGTGGTAACCCTGTTTCTGCTTGAAGACAAATTATTTTCTGTACTACCCCATCTACAAACAGCTCAATCCTGTCTAACCCCCTCTTACCTATGTGGCTGCATGAGCAGTCTCTGAGGTCTCCAAGCAAGGGAATTCTTGTTCTTTTGCACAGGGGTAAGCCTACATTACCATGATGGATCTACTCAAATCTCTGCCATCAATTTTTCTGGTGCAAGTTTGAATGGAC
CCAGGAAGGTGGGATAGGATTTTGGTGAAACTACTACAACCAATACTGCCTCCTTTGCGGCCTTAACACAATCCATTCTATGATCCATTATCTGACTGTTCCCATTCCACTCATTCTCTGCTCACTTTCTACAACTTACAGTCATTGGGACTTTTCCAAAAGCTGCTGCACGTGCTGTGACCATGTGCCACCTACAGCTGCACAGAATAGCAGGTCACATGTTACAGTCTGCCAGTAGGATTGGGTTGTAAGTCATCTGCAATGGAACACGATAATCACAGGTTGGTTGCAGTGTTGTCATGCACTAATACGTACTAAAAAGAGTACAAGAAATACACTCTGGAGGACAT
>Trinity_124450_696
GTGAAACTTTGTGAGTCCTGGAACGTTTGACCAGAAGGTATCGTGCCAAGAAGTATCAGATTCTAGATCAGTCCAGGCTTGTTCGTGTGTGATTTCCCACGCTTTCAATATTTGGCACGATCCCAACAGTGGGCCCTCCCGTCGGACCAAGTACCAAGGCCTCCACCCACTCCAGAAGCCTGTGGTTTGAAGTGTAGAACGAAAGAGAAGTCTTAACTGCACCCCCAAATCTGCTGTGTGCCAAACTTGTACCTGATAGTTGGGGCACAGCTGTTGTCCCAAGATTTTACTGAGGGTGGAACTCAGAGGATCCTTTAGCCAGGGAGCAACCAGCTTTTGGTAGCGTTCTTTCAGCCCCC
AAGCAGGATGGTCCTGTAATTGCAAAGGGTGTATTTGGGAGGGCATAAGTCTCAGATCAAAGCACAGAGTCAGTGGGTCTTTGTCTTCAATGTGTGCCTCCAGAAAGCAGAATTGATTTCAGTGAAACCAAAGTCTCGGAACAGTGAAAGTACAAACAGAGTCAATAAGTCTTTTTTTTTTCTCAGCCTTAGCTTCTAGAAAGCAGAATCAACCCCTCTGAAACCAAAGTCTCAGAACAGTAAAGGTTTAAACCACGTCAGTGAGTCTTTTTCTCAACCTCAGTTTTAAGGGTTCCTGAGTGTCCTGAATTTCCCACTGGTTGGGCGGTTCCACCGG
>Trinity_20116_674
CTGTGAAGGCAGGGAAGGTTGACTTGCCCCAGTTAAAAAAATAATTGGGGGGGGGGGACTGACTTGGAGAAGGCAAGAAGTGCACCATATATGAGGGTATAGAATTAGAATGAGATGGCTGGGTTTATGGGTCTTGGAGTTGAGTCCTCTGGAGCACATTGTTTCAAATGGAACTGATTAAAGCTTGAAAATATAATTGGAATTACAATGATCAAATAGTTCTTCAATATACAATATCTATCCTAATGATTTTTATATGATGCATCTTCCTTTCAGCCTTGATCTAAAGTTTCAGGGAAAACCCCTCCAAATCCTACCTGGAATGTTTCACTCTTTATTGTCACATTATATTTGTATTT
TTATGTGGCAGTATATTCCAGAGGTTCTTCCTCTAGAGGAAACATATATTTTGGCACTCTTGACATTTTAGAAGACACTCTTTTTATAAGCAGGAGAGTTCCTGCAATGTATATAATAATTTGAATTTAACTGATGAAGTTATCCAGCGATGTGAGACTTAGTGTAATTGTAGTTACCTTTTACATTGATATTTGAACACAAATCTTTTTTTCCTATTGTCTTAATGGTAGTTACAGCAACATTCTAATGTCAAAATCTACTGTGAATTCTATATTTCAGACCTTTTGGAGGAAGCTTAAGTATAGACTTTGTAT
>Trinity_5666_669
CTCTCCTCTCTATATCAGCTGGGTTTCCACTTAAGCCTAGTCTGGGACTTCTCAACATTTGTCTTCCACTGTAACACTTTGCATGGTCCACCTTCATTTGGAGAAGTTTTCAATCTTGTACAAATACCATACACATCTCCATAACATTCTTGTATTTTATTTAAAGCGTCTGCAGAACGCAATTCCATAAGGTCACGAAGCTCATCGACTGTGATTCCAAAGTCTCCATGATTAGAATCTTTTATAGAGTATTTTACACCACTGTAAGCTATTGAGTTGTTGGTCATGTCTCCCATTATGTACAGTGTTCAAAAGGAAGAACTTAATTTCAAGAAGGGAGTTTACTTCAAATTCTTCAG
CAAAGAAGGTTATTCCTTCAGGCATAAAAGTCATGAAACATGCAGATAAAAAAACAAAAAGTATATCAAGCCATTAGACACTTTTTCAGGAGTATTATCTTGAATGCAATCCCATGGTTGGTTCCTTCATTCCACTTCTGCCAGAAGGTAAATACAATACGCTTGCCTGTTGCTTACAAACTGCACTCCTCAACACGCCAGAAGCTGCTGAAGCCCGAGTTCCGAGCGGGTACTCCCTGAGCGTGCTTCACTATCCCCGTCACGTGACGGGATTTAGCTAAGGTTAAAGGAAGACAAGGGGGCCCGAAAG
>Trinity_84815_661
GCCTGATCCAGTAGGGCTCTTCTTATGTTCTTAAGTGTTGAAGTGTTGAAAGCAACAGAAACAAAGAAACATGCATACTTAATTGTCATCAGAAAGTACAGACAGTTTTGTTATAAAATTCCCACAAGATTATTTTACTATGGAAATATAGTACATCTCCATGCTTTTAGATTGATGCAAACCTCGGTTGGTGCAAAACCTTAGGTTGGTGCAAAAATACAGCCATAGCTGAGAATGTTTAATAAATTCAGTGTCTGTCATGCAAAACACGATCTGTTGGTTTGTTTGAGATCCAAAACGTTTCATAGCACAAATCTACTTTTAAGTTCAGTATTTCTGTCTCATTCTCAGTCATTCTG
TAAAATGGAGACTTTTGGAATGTTGACTAATAAAAAATGTTACCTGCCAAAATTACTAGAAGTGGAAGATAGGGCTAGACAGGAATATCTAGTAGCAGTCAAATGTTTGTATTTGACTATCAAATGTTTGATAGTAGCAGTCAAATGTTTCAGGACTTTCCTTGGGACTTAGTTGTGCCTGACAGGAGATGAAGATGCAACATTGAATTCATGTGTATATTTGATGGCTTCAGTGGAGTGTTACAAGTAATAGCTTGGGGGAAACGATGATGATATCGATCTAGCCGTAGGTACTTCACTGT
>Trinity_32130_655
TGGGGGAGGAGCTGCCACTCTGCGTGGTTGACTTTCTTTCTGCTCAGCCAATCTGCCATGAAATTCTGGATTCCCAGGATATGTTTGGCACAGCTGGAGTGAAGGTTGTGTTTGGCCCAATGGAAGATACAGCGGGCCATGGCTTCAAGGGTCCCACTAGCAATTGATGTATGACTTGGACATCATGATATACATGAGTATGTCCCTCCCCTTGAGGATGGGGGCAAAATCCTGGAGGGCCAAGGAGATGGTTCTCAGCTCCAGGAAGTTGATGGAGCATCTCTGGTAGTCTAGGGACCACCTCCCTTGGGTTTTCGTGTCTTCCACATGGGCTCCCCACCTGAGAAGACTGATGTCTG
TGTGGATGATCTCCCTGTCGTGGACTGCAATAGGATCTAGGTGGCAAGAGTGGAGCCACTAGCTGAGGTCTACTTGGGTTGCGGGGTCCAGCTTGATGCCCTTGTGGTGTCTGTGCAATGGAGTCCTGGAATGGAAGGAGGTGCTGGAGAGCTCTGGATCTGTACCTTGACCATGGTATGATGTCATAGCAGATGATCACACTGTGGAGTTTTATGAGGACCTTGGAGTCTGTAGAACAGCAGTGGCAAGGTCTGATCTTGTGGTGGCACTCCTGCATGTGACCTCCCTCCCAGAT
>Trinity_4574_648
GGCCACTGTGAGAAGCTGGAAGGAAGCTGGACTTGAGGCTTCCTGATCCATCTAGGCTCATCATGTATAAACATACATGCTGAGCTTCCATTATTGTTACTTATTAAATGTATAAAGGATAAACAAATAGCGCAATATTTCATGTTATTGCATATTTAACCTGACATTAGAAAAAGTCAGGATAAATAGCAGGAGACGAATACAATTTTTTGATGCTCAGCTTGAAAACATCTTTCAATCTAATTTTGCTGACGTTTAAAATCCCAGCCCAGATTTCAATTTCATTTCATTGGATAACCAAATTTTACTCTGCAGCATTGTAAAAAGAAGTTTCAACTCCAAGAGGTTATAAATTTCAT
GAAACAAGGCAGACAAACACTTCTGTATTTGCTTTGAAATCTTGCCAGATATTCTCTGATCAGTTTATTGTAGCACTAATGCTAGTCGAAGAATTCTTATTGCTTGGTGTTACCATAAGCAACACACCCTTCAGTCTAAATTGAAAACAGCACTTTGCTTGGCACAACTTCATTGCAATGTGACTTTCACACAGCTCCAGTACAACAGGGATTACTAGACACTATTTCCTCCTCACAGAAGAGCTTACATAAAAACATTGTTGTTGTTGTTCAGTCACTAACTCCTGTA
>Trinity_42749_638
GGCAAATATATCCTGTACTTTAAGAAACGCCTATTATGAAACTTTTGCTAAAGACGGTAAAATGAATTTGATGAATATACAATGCAGTAAGGCAAACCAATGCCTGGTTTCAATATAAGGCAGTACTGATTAGTACGATGAAACATCTTATACAAAGCATGTTAATTCCCACTTCATGCTACCAGTGCCAAACATGGACACTTACAACAAACACAAGCAAAAATTAGTTACTATAGAAATGAGATGTTGGAGGAAACCTGTCAGAGCGACAAGAGTTAGATAAAATCAGGAGCAGGATCATAAGGAAACCAATAGGAATTGAACCAATTTTAAACTACATACAAAGACAGCAAATTTGT
TCATATGGAGTTTGTTCACACGGAGAGAATGTCTTGGGATTCTATACCCTATAAGGCATTTATAATAAGAGAACAAAGAGCATAATGTAGAAGGCAGTGATGACATCAAAAATATCTTGCAGTAACATCAATTGATATTGGACGAGACCTCTAGAAGTGCAAGAACCAGAACCTTGTATCTCCTGGGACACCCAAAGTGGTAAGAGGAAGACTTAGTAAATGCTAAGAGCCAATTTCAGTGCAAACATACTTATTTAATACTAGCTTTTTGTTACCCGG
>Trinity_22407_631
GGTTGAAAGGTCTGATCTATGTGTTCCCATGAATAGAATGCTTCCTCTAGTAAGAGATTACTGTCTCTGATTACTGTCAGAGGAACTGTCAGGCAGATATCATCCTTGTTATTCCATGAAGGCCCAGATGACCATGGTTCCCAGTTCTGAATATGACTAGGAAACACTGGGTCCTCCCAAACTGTGACTACTACTACCCATGGATATCCCAACTGATGGCATGGGAATTGAACAGGAAGCATTCAACAGATGGGGTTATTTGGCAAGAGTGCTAGAAACTTTGTTGGTTTCCAAATGACCCTCTACTAAAAAGGTGCATGAGTCAACATGAAGAAAGTTCAGAGAGTGGTGTATTGGGA
AATAGGTTAGAGCAATCAAATTTAAGACTAAGCATGCATTGGAGTTTTTGCAGGACCTGGAAAAAAAGATAAAGCACCAACACCTTATGCAGCTAGGTGGCAGCCATCAATAGCACACTGGAAACAGGGCTAAATCAAGGGATTTCCAGACATCCACATATCAAAAGATTCCTCAAGGGAGCTGTGTTACTAAATCTCATGGTGCACAGGTTTGCCAACTGGGATCTGAACAGGGTCCTCTCAGTTCTTGTGAGAATCCTTTTGAACCTATG
>Trinity_20598_618
CCAGGTTATTAGACCATTGCTGCCAACAAGGCCAACTCTCCTGTGCCAGGCAATGCTAGATTCAAGGCCACACCCTTCAGGTTGGCCACCAGCATCATCTGCAGCTTACGTTGGTTCTGGGCAGCTTGTTTCTGAGATGCAGTGGGAGCTCCAGCCAAGTAGCAGTGCAGGCACTGGAGGAGCCACAATGAACGTTGCTACTGCAGAACTTGAGGCCAAAACCAGGCATCCGCAAGGCTTTAAAAACTTTAATAAGGAGCCAAGGCAATCTCTTACCTTGCACTACAAAGATAGATTATCTTGTGGAGTGGAATGCCTGCAGCCCTCCCAGGAATTAACCTGCCCCTACCCCTACCCCC
TGATGACAAGCTTTTCAAACCTCTCCAGAATCCAATCTATTCACAGGAACTGCCCACTCAAGAAGAACCGCTGTTGAATCAGGGCTCAGAGGTGTTCTCTATTCCCAATAGGAGCACCAATGCTCTATCCACATGTCCAGCTTTAAAGTCCTTGAATCTTGTGCCACAGTGGACAACAGTGCCATATGGACAACAATCAAGTTGGACTAAAGGTGACTCATGGATTTAGATGTGTGCTCCAGGCTGAACAAGAGAGGCA
>Trinity_45557_615
ATCAGCATTGATAGTCTCAATTATGCTTTTGATTTATTCATCTCAAAGTTCTGATCTTGTACAATATTTCAAATTAGACCACAATAAAGTGCATCTAAATTTATTTTTTTTAATCAAAAGCAACTCCCCTCCTGCCTTTTGAAAGACAGCCTTTATGACACAGCTAGACAGTGAAATCTCCTACAATCGTCCCACAGTATAATTCTATGGATCAAAGGAATACAAAGGCTCACCATAAATGGGGGAAATCACTGAATACACTACAAAAATGTGCTGGTGCTTTACTTAAACAGTGTTTGTGCAGCCTTTTTAAGATGGTCAGTGTTTCATGAATTGCTATGTTGTGAAAATATTTTGTT
TCCCCTTTTAAAAATCTTTGCACTTAACATATATAGTCATGTATGTCAAAAAATTATACCTTTAACCCTGAAAACATACATTTGACTTTTATACGAATCAAAACAGTTAAAAAGCTTCTGAGAATAGCTATGGGGAGGCATGGGGAGGCACCAGATTGAGAAGTAGGACAAAGTAGGACAAAGTTGCTTCATTCTATTTCCTTTCTGGGTGCCCATGGGTAAAAAGACTGGGTAAAATATGGGTAAAAAAACCAGA
>Trinity_5720_602
GGCCAAGATCTTATGAAATGCACGAAGAACCACCGATGCGATAGAGATGGGACGGAAATCCGAGGGGGACGACGGCTCATCCACTTTTGGGAGAAAGGCTACCCGGGACATAGATAGCTGTTGTGGCACCGACTCGGCCGCAAGAAGGAGAGAAAAATACGCCGCTAAAGAGGGCTGGTGCCATGTCAGCAGCTCCGATGATGATAAGCGATCCAGTCCCGTTGCCGAATTTCCCATCCCTTTTAAGGCTGCTGTCACCTCGTCCGAAGAAATAGGGTCAAGTAACGACCAGAGCGTGTTCACAGGTTCACCACCGTCCTCATCATCGATGGTACTTGGCATGGCAAAAACATCTGCCC
AGAAGTCATTGAGCCCCTGCACAGGATGGTAATGCCCAGCATAAGCTGTCCGCCATTTCCCAGACAGGACAACAGACGCTGCCTCCTTACGACGTTGGTGATAGAGCCGTTGAACTGCCGCATAATTTGCCCGACGCCGCTGCCTATTAGACGTAATCCGGCGAGCGGTCCGAAGTTGGCGTGCAGATACCTTCCAACGATGCGGGAAGAAGGTCTCTGCATGCTGTTCCAAGAGTCGTGAGC
>Trinity_62541_602
GCAGGCAGAATGTCTGGCTCATAGCTTCCTACTGCACCACATTCCTGCAGTACCATTCAATCCTATGTGTGCAGGATGGGTGAACATACCACTTTTGAGTTTCAGAGGAGAGGCAGAAAAGCAGGGCAGTGCATCAGACTCATGCTGCAGTCTTCTGTGTCATCTAATCTGGGCAATCTGACATACGATTATGGAATCACAAACCAATTTTGTGCTTCTTTTCCAAAAGGGCCAGGGGGTGGGGTAGAGAAAAAGGAGGGAGAAGGATAGGAAAATTGGGCTCTTGAATCCTGGTGCTTTAAGTGCTTTTTTAAAATAAGGGCCGAGCTGCTTTTGCTCACAAATTCAGAGTGCGCACA
GTCCCACCCACTTTCAAAACACAAGCAGATGCCATTGGAGAAAATTTGGGAAATGTGCAGAGTGGGAGTGGAGAATGCAGCCCCCCTCATCCTGATGGAGAGAACAAAGGGGAGATGCTGAACACCATTGTTTTGCCTCTAAAACAATTTAGCTATCTTGACAATTATTGTGTGTGTTTTTTCAGCTTTGAAATCAGAGAAGGGAGAAAGAGATTGCAATCCTAAGGGGAAAGTGAGTGGGGG
>Trinity_70360_601
TGAATTCTCCTTTATGCATCAGGATTATTCCTTCCACAGCTTCCAAAAATTAGCATAGTTTTTTGGAGCAGCCTTCATCAACAGCTGAATTTTTCAAGCAATGAGTCTTTCATGTTTGAACCCAGGAAATTCTTGTCCACAAGCACACCCTGTCACAAAAAGATTTAGGAGTGACTTTTGTTAATTAAATCAGATCAGCAGCCCTTTGGCTATGTTGTGTTTAGGCCAACCAAAGACTAATTCAAAATCTGAAAACATGGCAAGCCATTTAATGTGATTTCAGCCCTGTTAATTCAATTGGTGACACCTCACACATGTTAGGAATTCACATGATATTTTCTTACAAGTTGCACTTAGGT
CCCTAAATTAACAGTCAAACAGACTTCAAATTAGGCATGTTATGGCAATTATATTATATCATATAAAGTATATTGATATCTGCTACTATTCAGGGCCAATAATATAGGTGCTGTTTGAAAATCTTCTGTGTGAAGGATCCCAGCATTCCATGCCTGAGGAATTTGTGGACTTTCTAGCATCACCGAACTTATTCTTGCAGAAATAACAGCCAATAAACACTGAGTCTGCTTTTCGTCTTGAA
>Trinity_62516_597
GCACATACACATTATGTCCTGTAACCTGTGATGGACTTTTCTTCTAGAAAACTGTCCAGTATCAAAGGTATCTAGACCAGATGCCATAATCATGTCTGGTGGGAAGGAGTTCCACAAACTTAATTACATACTGGATAAAGAAATATTCTTTCGTCTATTCTGACTTGCCCAACATGCAATTTTAATGGATTTCCCCTGATGATGTATAAGAAGGAAAATAATATTTCCATTCTACTCTATCCCTTGCATAACTTTGTACAGCTCAATCAGGCCCCGTTTGGCATCTTTCTGTAGACTGAAAAGCTACAGAACACTGTAGCTTTTCCTCATAAGGAAGGTGTCCCAGCCCTGAAATCATT
TTCATCATTCTTTTCTGCACCTTTTCCATTTCCACTATGTCCTTTTAGAGATGTGATGATCTGAACCATATACAATACTCCAGATCAATATTATTTGCTCTTTTATTCTCATCCTCCTTTTTAATTCCTAAGCATGGAATTGGCCTTCTTCACTGCTCTTGCACATTGAGTTATCTTCATCGAGTTGTCCACCAGCACCCCAAGGGCTAATCCATCATGGACAGCTCAGAACCCATAA
>Trinity_6478_589
GTGGGGGTGCTGTAGGCATATCTTAGTGGCTTATACCTTTCTGTGTACCTTCTTCCAAAATGACTATCTTCCCATGTCTTTTCAATAATGTTTAGTGAATGTGTTTGGTGACAACCACATAGCTGTCCTGTCTACCCACCAGATATGCCTCCCTGAAAGCAACTGATGTGGCTGTGCCCCTGCTCATGTGCACCATAATTCCCTTTGGTGGGTCTGTAAGCTTTCCCTATGGCTGTTTTGAGCAACTTGGACAATGAAGCTTCGGACATCTTCCTTCCCTTGGCATGATCCCTCAAGTTGACAAAAAGAAGATCTGTCTTCCTAACCCCCCGCCCCTGCCATATATGTAGAACTGCAAA
GCTCTATGGATGTCCAGTGTATGCCACACTTAGGATGGGTTGAGTTAGGGCAGACAGACTGAAGGATCTTGTGATCTGTGGAACCAGGTATTAACCTCGGAGATGGCCAGTCTGAGCACCACCCAGTCCTTGTGGAAGACACAGAAATTATTGTTGATTGACAGAGCACCTAATTCACCCTTCTTGCTAGTTTGACCATGAATAGGGTTTTCAGGTTAACTCCCTGAAAG
>Trinity_5685_588
ATTTATGGTAATTTATGGACAATTTATGTAATTTATGAACAAGATGAAAAGCACTTGTCCCAGGACAGATTCTTGGAACATATGGTTTTTCACTTCTCTCCATTGTGAAAAGTGCTCATTGACACCCACTCTCTTTTCCATGGTCCTCAACCAATTTTTAATCCATAGTTGGACCTGTCCTCTTATTCCCTGATTGTGGAATTTACTCAGCAGCTTTTGGTAAGTCACAATGTCAAATGTCTTCTGAAATATCCATGGGTTTACCCACATCCACATGCCTTTTGACCTTTTCAAAGGATTCGAAAATGTTTGTGGCAAGATTTACCCTCATAGTAGCCATGCTTATTCTCCCTGAGCAA
TGCCTGTATCTGTTTTAAGATTTTAAGATCTTTGATTAGGTTTTCTATCATCTTCCCTGGAACAAACTTTAGACAGGCTGGCCTACAGTTTTCTGAGCCCCCTCATATTAGTTTTGTAAAGAGTGACATTAAGTATCCTATCCTCTTGACACCATGTGTCAAGTGCTTTAGAGACAAGTTTCTTATTTATTTAAGGTGTTTTATACCACCTTACAGACCATTTGTCAAG
>Trinity_66112_579
GGCTTGAGAAGTTAAAAAACAAAAAACAAAAAGATCATAGGTACAATTGTGACTCACATTGTGTATGTCTTTTGAGTGTGACTACTGAATAACTATACAGAAAAGCTTGAAGCTGACACTTGAAAATCTGTGTGGGCCTAGACTGATTGATTTTAAATTTGATGAAAGGGAAAATAAATGTCACTTCTCACATACAGATAGCAGCAAGTAAACCCTGAAGCTAGTTTCTCAAGATGTTCTGATAACAAAAATCTAATGAATGTATACAGTAAGCTTAAATCTAAAAAAACCCTGATCATCAGGAATCTGGGTGGGTAGGTGTTGCTGCAATGAGACAAGGGGCCAGACAAGCTAACTGC
AAATGCAAAACATCATGTGTGATCCTTTGTGTTTTGGCCAGATAAATTATAACCCTTTTGTCATGGACATAACCACAGTAAAGAATACCACAGAATTGCTGAATGTGCAATCTAAATGTTTCCCATTTTTCCATGAATGGTATTATTTGCTTCACATTATATTACTCATTACACACTAGGAAAAAAAATCCTAGAACTCATTTTACAATTCATTGTGTTC
>Trinity_29102_576
AAAATGAAGAGTATTTTTGGTGCTCACTTGTCACTGAATAAGAGTTGCCTACTTTTCTGCTATTGGCCTGGACTCATTATCAAAGTTTTGTACTGTTCAGGACAGGCAAACATATTAGAACACTGTATAGGAATAATAAACAATGGGGATAGGTAACATGGGCAATAATGGAAGATGGTCCAAAATTCACATTGAAATAATGTTCTTTTTGTCATGGGTATGTTTTAAATTATTGAGCAGTGAACATACATTTCATTTGATGTCTTCTCCCTTTCCCCCAACCACCACCACACTGGAGGTTCCAGTCTCAATAAACCAATGCGCATAACATTTTTATTTATAGAAGACACAATAACTTC
TCCAGATGAAGGGGAGAAAGAATAATGTGTCCCTTTTTTATTAACACATAATTCAATCAACCGTGTAATACACTCTGTGTAATTCAATTTGAAGTTATAGGAGGTAGAGTATACCTGGAGTTACCAAAGTAAGAAAAGGACAGCAGAATAATGCCAGCACAGTGTTTAATTGTTGTTGTTGTTGTTGTTTTTAAAGAAGTACAAAATAAACTTGTTG
>Trinity_29103_576
AAAATGAAGAGTATTTTTGGTGCTCACTTGTCACTGAATAAGAGTTGCCTACTTTTCTGCTATTGGCCTGGACTCATTATCAAAGTTTTGTACTGTTCAGGACAGGCAAACATATTAGAACACTGTATAGGAATAATAAACAATGGGGATAGGTAACATGGGCAATAATGGAAGATGGTCCAAAATTCACATTGAAATAATGTTCTTTTTGTCATGGGTATGTTTTAAATTATTGAGCAGTGAAGATACATTTCATTTGATGTCTTCTCCCTTTCCCCCAACCACCACCACACTGGAGGTTCCAGTCTCAATAAACCAATGCGCATAACATTTTTATTTATAGAAGACACAATAACTTC
TCCAGATGAAGGGGAGAAAGAATAATGTGTCCCTTTTTTATTAACACATAATTCAATCAACCGTGTAATACACTCTGTGTAATTCAATTTGAAGTTATAGGAGGTAGAGTATACCTGGAGTTACCAAAGTAAGAAAAGGACAGCAGAATAATGCCAGCACAGTGTTTAATTGTTGTTGTTGTTGTTGTTTTTAAAGAAGTACAAAATAAACTTGTTG
>Trinity_29104_576
AAAATGAAGAGTATTTTTGGTGCTCACTTGTCACTGAATAAGAGTTGCCTACTTTTCTGCTATTGGCCTGGACTCATTATCAAAGTTTTGTACTGTTCAGGACAGGCAAACATATTAGAACACTGTATAGGAATAATAAACAATGGGGATAGGTAACATGGGCAATAATGGAAGATGGTCCAAAATTCACATTGAAATAATGTTCTTTTTGTCATGGGTATGTTTTAAATTATTGAGCAGTGAAGATACATTTCATTTGATGTCTTCACCCTTTCCCCCAACCACCACCACACTGGAGGTTCCAGTCTCAATAAACCAATGCGCATAACATTTTTATTTATAGAAGACACAATAACTTC
TCCAGATGAAGGGGAGAAAGAATAATGTGTCCCTTTTTTATTAACACATAATTCAATCAACCGTGTAATACACTCTGTGTAATTCAATTTGAAGTTATAGGAGGTAGAGTATACCTGGAGTTACCAAAGTAAGAAAAGGACAGCAGAATAATGCCAGCACAGTGTTTAATTGTTGTTGTTGTTGTTGTTTTTAAAGAAGTACAAAATAAACTTGTTG
>Trinity_78177_575
GAGGCTGGGTTCATAACTTAGCATTCTATTGAGAAACAAACACAGTTTATAAAACTAATAAATACAATAGAACAGCTGATTTAACTTATCCATCTAAGTTAAACCAAGCCGAAGCTTCACTTAAGTACAATTAACATACATAATGTAGTCAAAAAGTATATCTTAATAAGAGAGAGTCCAAAGAAGGTCTGATATGGGATATCTAAAACATAAAGTGACATGCAAAAAGTATTTGCAGACACACACACACATCCAAGTATACAAAGTATGCGAAAATGTCAGCCCCATGTAGACAAGCAGCGTTCTCCTATTCCCAGCAAAGGAGAGTTTCATATCAATGCAGCAATTTCTCTTATAGC
CAGTAGTTAGTTCTATGGATATAGGAGATTCTAGATTATGACTAGTAAACACTACAACAGTGATGGCGAACCTATGATACACATGTCAAAGGAGACACCACAGTGTTTGGCATGACACACCAGTGTTCAACACCTGACAAAAATTGAGTTTATTTTACTCATTTTTTATTTTTTGCAATTATCTGATGTTTCTTTATAAAATACATAGCACCACAC
>Trinity_92195_571
GGCCTCGGCTGCAGGGACACTGAGGTATCTACAGCCTCAGTGAATGAATCAAGAGTTTCAATTTCACCTCCAGCTGCATTTCCCATGATACATCCATTGAGGAACACCAAGTGCACAATTAGGCTTGTTACATTTGCTTAATAGGATAATTAAGTTAACCTCAGGGCTACCACCCTCTCCCTTATTCGTAACATCAACAGCAAAGGATGGCGGTTCAGAAGACAGAGTGTCCATTGGTGATGTGACCAGGGCTGGGCTTGCTAGACTCATAGGGGGTTGACATGCTATAGCTTGAACTTACTGAATACGTTGTGGGCATTCCTGAGGCACAGGCCGTGTGGATAATTGGTTAGTTATCC
GTTGCACATCCGTCGAACTTAACACCAGTCTTTCTGGCACAGGGGATTCAGATAAAGTGTTAGTCCCAGTTGCAATCTCTTGTAGTTCTGACTTGTAGTTTATCCAACTCTCTTATCCAAATCTCTTGTAGTTTATCCAACTTTCCGAAGAGCCTCTCTTGTTCAGCCTGGAGCACACATCTAAATCCATGAGTCACCTTTAGTCCAACTTG
>Trinity_19099_570
GGAGAACTGCATAAAACAGTATAACAGCATTAAAATTTCAAAGTTTAAGAAGTTAAGAAGTGGCCCCTAAGGAGTAACTCCTTCCCCAAAAGCCAGACAAAGCAGACAGGTCTTTAAACCTAGCCAGAAAACATCTTGAAGAAGCTGCCCTCAGGTCTTCTGGCAGCTGGTTTCAGAGTCATGGTGCCACAACTGAGAAGACCATGCTGCCATCTCCCTGGCTTCAGATGGCGGCAGAATCCTGAGAAGTGCCTTCTCGGATTACCTTATTGGATTGCAGGAATGTATTGGGAATGACAGTCCTTGAGTATCCCAGACCTAAGCTGTAAAGGGCTTTATATGTCACCACCAACACCTTG
AATTGGGCTCTGAAAGAAATAGGCAGCCAGTGTAGCCACCAGAGCAATGGCATACCAGATTCTGCACACCAAGCCCCAGTGACCAACTGAGCCACTGCATTCTGCACTAACTGCAACTTCTGAACTGTCTTCAGGGGTAGCCCAATGTAGAGAGCATTACTATGTTCTAGCTGAGATGTCGCTAGGGCATAGACCACCATCTCCAGATCCA
>Trinity_90239_570
AAAAAAACACCACACCATTGGAAAATGGTGGTTTAGACTAGCATGACCATGTAAGCCGCCTTGGCCATTTGCTTTGGCATGGGAAAGGCGGGGTATACATTCTTCAAAATAAAAATAAAATAAATAAATATTTAGCAAGGAACTGAATATAACCCCAGAGAGCCAAGAAGCCAGACAGATGTATATCCAGCAAATAGTTGTGTGCTAGTCTAAACTGCTCCATTGGTCTATCAGGTGTTGGTTAAAGGTTATTTTGAAACCAGGGCAAAGGCTTGAAACCAGGTTGGGCAAAGGTCCTCAGACAGGGTGCAGGTGGAACAATATTGAGATTGGTGTTTCTGTTGATGTAGATATATAAG
GGAACCTTAGCTGCAGGGTAGTCAGCAGGCCCATCTTTCCACCCAACAGTGATGAGTTCCTCCAAGCCCTGCCCAAGAGGATTGTCCCATTATTAGGAGGACCAGAAGACTAATATGCCCAGGGTGAGGATGAGAGAGAGACAGAGAGACCGCTGCACCCCAAGAGAAGGACCTGCCTTTTGAAAGACTTTATTCCTGCTTTGGTAAGGGG
>Trinity_4518_568
GAATATTAAAATATTCCGCATTTATAATGTATAGTTGTAAGCTGTAATTTGCTGGTTCCATAACTTTTGAATATTGTAGTCCATTGTGTGCTCTGCAGTGTCATGATGCAGTGCTCAAATATGCCACCAAAAGCCTTACTTGAAGTATCTTGAGACTGCCCCAAATGCCTCCTGGATACAACAGGATACTGTGGAATTAAATTGGAAGTAACTTCCACAGACCAGAAGTAGCTTCTGGTTGTGTCTGGGAGGCATTCTGAAGCTCACAGAGATCAAGGGAATCGGTCGCAGATTGTTGGGACCCAGAAGCATACTCCAGGGACTCCAGGTTAAGGCTTTTGGGGGCAGATTTGAGAACT
GCGTTATGACCCACCGTTTAGAAAATGCTATTTTTGTTGCTTATTTAAAAAAGAAATTGTGTGAAATGTCCATTAAATAAAGTCAATTTAAACAGAGTCTAAAATCATTAAGAAAAACGCAAGCAAACATGGGAAGTGTATTTTCTATTTATCATTGTTTCTATTTTCTTGGGGGAAGAGGATGAAGCCAATAAATTCCTATGGTCCTG
>Trinity_5993_557
GGGCATGAGATTGATAGTACAGAACGTTGCATGAAAAGTGCATAAAATGTGGTGTGCTGGTCAGACGGGAATTTGTGGGTAAGCCCCGTAGAGATCCAGAGAGGCCAGATTTTCCCCCCAGTCACCAGGAGGATGGACTTAAGAATCTCCATTTTGAATCTCTGGTAACTTAGCTACCTGTTGAGCCATTTGAGATCCAATATTGCCCTTGTGTGTCCCAACTTCTTGGGTACATTGAATAGATGTGAGTACATTCCTGATCCACTCTTGCCCTCTAGTACCTGTTCAATGGCTCCAATCTACAGCAAGTGTTCAATAGCTGCCAAAGTTTTGAGGTGTTTCAACTCACAGGCGGGTCT
GCACACCTGGACAAAGTGGCCTCAAGGCACGAGCAGAATTCAAGAGAGTATCCCAGCCTCACTGTATCCTTACCCATTGATCAGCTGTCACTTGGTCCCATTTGCCAGTGAGATGTTTAGAGATGAACATCCACCAACTGAACATCCACCATCCACTAAATATGAATATCCACCAACAGGGGCCCTTGGAATGAGGTT
>Trinity_126453_549
GTTGGTATTAAAATGGGCTTTAACCCAGAATTTGGAAACTCTCAGCCAAGCCAATGTCACTATCAGGGACTGCCCCGATTCTAGGCAAAGCACAGTGTATAACAAACAATTGGGTAGTCCTAGAATTTTCCGCAGCAAGATGGCTTGAATTTGTTCTTGAGAATGGTTGTAGGCTTCCATCCATACAGGAACACTGTACAAAAGTTGAGGAATGATTTTGGCCTTGAAGACTTTGAGCGCTGGTGGTATATATGAGCCCCCTCTGCTGTAGTGGAATCTGATGATGGCTTGCATGGATATTCTTGCCGCGTTAGTCACTGAATTGCGGTGGTTTGTCCAGTTATGCCTGTAAGAGAAAT
GAATACCCAGGTATTTGTATGTCATGACCGGCTCAATCGCACTGCCAGAAAATGTCCAACTTTGTGGGATCCATGATTTACCAAACACCATTATTTTAGATTTGTTTAAATTTAGTTGTAATTTATTGGTGGAGAAGTAGCTTAGACTTTTGTTAATTAAATTACGAAGGCCTCTGCGAGTCTGGGACAA
>Trinity_128490_542
GGGAGGAGTAAAGGAATGACACAACTATTAAATCTAAGTAGTAACCTTGCTAGGTGCATGGGAGCCAGGAGCCTTTCAAATGTTTCCAGATCAATGTTCCTGGGATCAGTTCTCAAAAGTTCACCTAGAGAGTTTCAAACCCAATATCGAGGATAATCTGTCAGGCTGTAAACATCTCCTGGATGAATAACTGGTGCATATGTCCGAAGTAAAACTATATTTAAGCTGAGCATCTGGCAATCTCTCAGATGTTGGAATGATACATTAACTGGTGTGTAACTGGTGCCTAGCAGGAAATAAAACCTGGTTTTATTTTCATGCAGATGGGCCTCCACCAACAGGATTTTTACCAGATGGAG
GGTTTATATTGGGTGATATTCAGAAAAACAGATAAAACCAGAAAAGACTGGAGTAATGGGCTTTCTGGAGTTCTTCCAATTGGGTCTGGATCTTGGCTATACTGCTATTATATGTTGAGAAGACAGGTCTCAACTGTCTATCCTAAATCCAAAGGTCACAGCATGTCTTCTCATCATCCTGTC
>Trinity_61222_541
TTGATTAACCCCCCTGTGGTTCACAGATTTCCATCGTGGGATTTACATACTGTGCTCAGGGGGCTTACGGACCATCCCTTCGAACCATTGGCTTCTACGTCACTCAGATTTCTGACACTCAAAACGGTCCTGTTGGTGGCTGTCACATCTGCCAGGAGGGTGTCAGAGATTGGGGCCTTGTCATTCAACCCCGGTCTTTGCACTTTCCATAGCGATCGGGTTGTTTTACGCCTAGACCCTGCGTTCATCCCTAAGGTTAACACTAGGTTTCATAGGGAGCAAGATATTGTCCTACCATCATTTTGTCCCCATCCTCAACATCCAAGGGAACGCCAATGGCATTCTCTAGACGTGCGAAG
AGCCCTTCGAATTTATTCTAACCGCACAGAGGAGTTTAGACAGACTGATGCGTTATTCATTGGTTTTCAGGGTTACAAGAGGGGGGAAAAGATCTCCAGAAGGACTTTAGCATTCTGGTTAAGAGAGGCTATTAAAGAAGCGTATGTGGCAGTGAACAAAATTCCACCGTCGGGGGTTACGG
>Trinity_42750_538
CCCGCTTCTACAACATAAGGCAGTACTGATTAGTACAAAAAAGCATCTGTTACAAAGTATATTCATTCCCACTTCATGCTACCAGTGCCAAACATGGACACTTACAACAAACACAAGCAAAAATTAGTTACTATAGAAATGAGATGTTGGAGGAAACCTGTCAGAGCGACAAGAGTTAGATAAAATCAGGAGCAGGATCATAAGGAAACCAATAGGAATTGAACCAATTTTAAACTACATACAAAGACAGCAAATTTGTTCATATGGAGTTTGTTCACACGGAGAGAATGTCTTGGGATTCTATACCCTATAAGGCATTTATAATAAGAGAACAAAGAGCATAATGTAGAAGGCAGTGA
TGACATCAAAAATATCTTGCAGTAACATCAATTGATATTGGACGAGACCTCTAGAAGTGCAAGAACCAGAACCTTGTATCTCCTGGGACACCCAAAGTGGTAAGAGGAAGACTTAGTAAATGCTAAGAGCCAATTTCAGTGCAAACATACTTATTTAATACTAGCTTTTTGTTACCCGG
>Trinity_90900_536
CCAAATAAAATCAAGGGTGGAGTTCAGTGCGGGGGGGGGGGAGTGGTAAACTAACAAAGGGTGCCTCATCCCCTCTGACCTGCCACACATTATATCAGTCCTTCAGCTGTTTTTGTACCATGCACCGAATACATAAATAAGTGAAGTATGAGGCTGGAGACCCACCAACAATCCTGCCCCCACCCCTCCTGGGACCAGCTCTGCCCCCACCTGCCTCATTTCCCTCTACCTCTTCCATCTTCACAACAACCCTGCGAGGTAGCAGCCTAAGCAGGGCTGCCCTTAGGAGCTGCAGGACAAGACAGAGGCTATGCAGGCCAGAACTCAGTTTTAATAAGGCAGAACCTTTTTTTGGATTG
GATCCAAGCCTTAAATTTGAGCGTTTGCCGCAACTCCCAAAATGAGGCTTGGCTACCCCATTTGGGACCCAACCCACAGGTTGAAGAACACTATTCTACATCATGCAATAAAGCGGGAATGTTTTCCTTCCAGGGCAAGTATTGGGCATAATGGAGGGAAGTAATCCAGATTAGGAC
>Trinity_97064_535
CATTTTATGCAGTTTTGATCTCTCTGATGTTTTACCCTAACCTGTGAGGGGCATTATCAAAGATTGAAAGGAAAAAAATTAAAAACTAGTAAATATTTAATTATAAATGTTTAGCTATTTTCACCTGTGCTAAAAGAGTGTACCACCTACTTGATTTCATATACACAGTTGACAATAGGATAGGAGAGTGATAAATAATCTGAGGATTGATCACAAGACTAGGATCAGGGTGTTTGATTGGAGGCTGTGCTATAAATTGAGCAGGGACCTATATTTTCCTTCTCAGGAGCTCTTGCTGGTAATTTGACTCTCTAATGTAGGAGTATGCTTTTAAATCCTTTTGTAGGTTTGTAGGTTTT
CTTTTTTTTAAGAAGGAGTATGTATTTAACATTCATGTTAGTAGGTTTAGCCTTCTATTTTTAGGGGTTACTTTATGTCCTGTGGATCTTTAGGTTTATGTGTTTACTAGCATTTCTTTCAATCCTTGATAATACCCACCACAGTGAGGGTGAAACATCAGGGAAATCAAAATTGT
>Trinity_83395_528
CAAGCCAGAGATCGGTGGTGGCTGCCTCTTGGCGCATCTGGTCTGGCTGACCCTCCCCTGCCTCCTCCTCCTCCTCCCCCCACAGGGTTCCTCCACCCCTCCCCTCCCGCTCCCTTTATAAGGAGGAGAGGAGAGAAGGTGGGAAGTGATGAGCAGGAGGAGAATGGGGAAGGGGGCTGGGGTGACTCAGGGCTGCCCAACCAAGCCTTGGAGCGGGGCTGGAATCCTCATTGGCTGAGGTGTGGATGAGCAGCAGCCTTATGGCAGCAGCCAGAGGAGGGGGGGGCCTGGGAGGAGGCGCTGTCTGGCCTTGGGGCCCAACAAACCCTTTCATGTCCCTCGGTCTCCCTCTCTCTACC
AGCCAGGTGAGCTGCTGGCTTGCCAGGGCAGGTGGTTTGGCTTGTCTCCACGGTCTGGGAGCGGCTCTCGGGGGCTTCAGCCTTGGAGGTCTTTCCCTGCAGAGCACAGGGGCTCCATCCCTGAATGGTGCCCCCCCCCATTTAGACTGAGCCACAAACTCTTCAGCCG
>Trinity_31187_526
TTCAGCATTCATTTTTACTGTAGTACAGTAGCTAACAACAATCCTGTGCAGGTCTACTCAGAAGTAAGTCCCATTACATTCAGTAGGATTCAGTCCCAGGAACGTGTGTTTTGGATTGCAGCCTCTGTTAACTAAACCAAAATGCACCATCAGTAGACAAAGCAAGAGGTAGCCTGATATGCCAGCAGTATATATTCTCCTGTCCACAGGTAACAATAACTGGTGGGTCATTAGTCAAGATCTGGCATCTGGTAAAATAAGACAAAATTCAAAGACTGACATATACTCTGAAATTTCACCCTCGACCTATCCACAGGTCATAGCATATTCCATTATTTGAGGCTTACAACTTGTCCTCA
ATTTATCAATGAAGTTGACTCATATATGAGTATATACGGTATGTGTTATCTTTCATTTGAGCCCACCATTGTCCCAAAAATTATGGGGAGTATAATTAAACATAAATGTAAACTAATTTTGAGGGTTTTTTAAAAAGAATTTTTTAAAATGTCTGCTTTTCACAACT
>Trinity_51884_521
GGCCATGAAGGTGCTGTCCAAGACCCCCAGATTGAACCAGCTTCCCAAGCAGCAAAATATTTTAATGAACATTTTCTCATCTCCAGTCTTCTCCACACAAGTCACCAACAAAGAGACCACTGTGCTAGAATAGAAAGCCAAGTCCTCAATTATCTCAGTGCGGCGATTGGCTCCAATGCGTAAGGAACGGCTGTGGACTTCCTCTGGCAGAACTATCAGGATTTCCAATAAGAAAGGTAGTGACGTCACATCATTATTGTACTTTTCAACGAGCATGTGCACGAATCCCTTCCAAGAGGCCATCTGCAGGGCAAGATCTGCTATTGCTAAAGCAAGCTGAGTGACAATGACAGGGGACA
TGTCTTTCAATTTCTGGATGTGGGAAAGCAAAGAGTCCCGCAGTGAAGTATGAGAGTCTGTGGGAAGTTCATAGAATGCAGTCTGGATCTTCATCTTCATAGTCTGGGCTGCAAAGTAGCATGACTCTACATCCTGTTGGATTTGCAGCAACTGATCCGAGA
>Trinity_130129_518
GGCTGTGGAAACAAATTCTCCATCAGTGTTTGGCAGATTGAATTTGGCTAAAATGTATGGAGAAAAGTGTTCAGCTTTTGAGGAAGAGATTTATCAAAACCTTGTGGATGAGCTTCCAAATGTCACCAAGAGATGCCAACAGGCCATTTACCTCCACTGGGGGGACTTCCTCCTTTACAAGAAGGGACTGAAACATGAGGCCCTGGAGATGTACAAGGCAGGTTTTGAAATTTCTGATGTCCAGAACTGGGAGCAACAACAGTTGAAGGACCGGCTGCAGAACATGGCAACAATGTTTCAAGAAGAGTACAAAATAAACACAGCTTAGTCATGCCACAACTGTTCATCCAACTTTCTAC
TTCCCGTAGTAGTTTTATAAGGTAGTGTGAAACACAGTTTTTCTAGTTCCCCCCCCCCTTAAATCCAGTGTTGTAGTAGTGCCTACCTTCCAATTCTTCACTTTCTTACAAAAATTAGGCAGTTAATTTTTGTGCTTATATTCTCACAGAAAACACCAG
>Trinity_116854_508
CTTCTAAATGACGAAACACGCGTGAAGCGGCAGGGTTTTAAAACTGATCTCCTACTCCAGAGATCTTACCAATATATTTGAATCATTCCTGCCGCAGTTGCTGGCCTATCCCAATCCCATAGACCCACTTAATGGGGATGCAGCAGCCATGTATCTTCACCGGCCAGAAGAATACAAACAGAAGATTAAAGAATACATTCAAAAATATGCGACAGAAGAAGCACTAAAAGAGCAGGAAGAAGGCACCGGGGACAGTTCTTCAGAGAGTTCCATGTCTGACTTTTCAGAGGACGAGGCTCAAGATATGGAATTGTAGTTTTTTTTAAAAAAGGCACCCTACTTTTCAAAGAGACTTCTTA
ACGATGAGCTGAGAGCAGACTGTAATATTCATATTTAAACAAAGGAATTTTTTAGTACTAAACAAGATTTTAATGAGTAACAGCCTGTGTGCGTGCGCGTGCGTGCGTGTGTACATATCTATAATTATCTATAGATTGATAGATAGGGG
>Trinity_36906_508
GTGTTTTTATTCAGATTTTAATCTGAATAAAACACATGTTTTGTGTTTTTATGCCATGTTTAACAAAATAAAAACCATCCCTAATTATGGCCTGTAAATACCCATTAAATATGAATTCAGATGAGGGCCACTGAATACATTCTGCAATATTCAACTTGAGTTCAGGGAACCATGACCAATCCCAGCAGCCTGGCAAGTGTATTTGGATGATACATGGCTTCACACTTTCTTGTTTACATGTATATATAAAACATGTATAATTGTATAATTAAAAGGCATAATGTGTGGCACAGCCTTGACTTTCTGTCTGGCTACTTAGTAACTTCAGTATCTCATTTTATTTAGGAAGACTGATCTAT
TTTAAAAAAATTATAATTCTCACGATCAACTTATCATTTGCACAGCACCGGCTGTTGAACTGTGTGTAGTGAGGTTGTGTGGATGTTAACAATTATTTGTTATTGGATAATTTTAACAATTAACAATTTAATATGATATGATGTGGAAG
>Trinity_38190_507
CTAGAGCTTCTCCAGCAGGTGCCTGTTGAGCCTCTGCTTGAATACTTCCAATAAGAGAGAATCCACCACCTTCTTTGACAATCTGTTCCACTTTCGAACTGCCCATATCGTCAAGAAATTCTTCCTGATACCTTTAAGCTAGCTATGATTTAATGGCCTAATCCTAGTGAATTGCTGCACTGGCAGAAGGCTATGTTTCTGCAAAAGCAACCTTTATGCTACAAAAAAAAATGTTGTTTTTTAATGTTGACTTTCAATAGCTAATTGCCGTAAGGCATAGGGAACTAACATTAAAAAGAAAAAAAGTCTTAAACAAAACCTCCCACTACATATAGCAACGAAGTTGTTTGGATCCTGGT
CAAAATACTGAATAAAACTAAGAGTTTTAACCTGCAACCCCATAAAAAAGATGCAAGTCACAACCTTTTGAATATGAGCTTACCTGTGAATCCCCCTTCTCAGTGGTTTAATGGCATATGGGGAAGTTCCTCCCTCTCAGGCAGGCAG
>Trinity_82982_504
TGGTGGTTTACAATGGTTTCTGCCCTTCTCAGCTCCAGTTGGCTGAAAGTTATGATAATCACTTCTTCTCAAAACAGTCAGCCAATTGCTGCTGAGTCTGCCCAACCTTCTGAGATGATTTTCAGCCAATCACATATATCCAGAGCGCCTGTCATTGGGGATCATAACTACAAAGAGCCTTTAGTATAGTTGACTCTGCTCAGGATACCTCTTGGATACCACTTCCTTCCCTCTTACAGGCTGCATAAGAGGTAACTGCCATATGAAGAAGGAAAGGCATAATTCCAAAAAGCAGTCTCCCACCTCTCTGCATCAGGCCTGGTTCCTAATATGACAGACACAGCATAGGAAGGGAGGCC
TGACCTAGGAGCTTTTTATGTTCACATTTATCCTCAGTGCTCCCTCCCTCCCAGCAAGGAATTACGTCCAAATCTGAATCTCTTGCCAGATGTTTTGCTCCTCCCTCAAACCCCCCCCCCCACACACACACTTACAAAAACCCTG
>Trinity_111392_503
CTGAAGCTCAAATACTTTGGCCACCTCATGAAGATTCTTTAGAAGACCCTCATGCTGGGAAAGGAGGAGGGCTCGGCAGAGGATGAGGTGGTGAGATGGAAGCAATGAGCATGAAATTGGGTGAACTCCGGAAGCTAGTGGTAGACAGGGAGGCCTGGCGTGCTGTGATCCATGGTGTCGCAAAGAGTTGGACATTACTTAGCAACTGAACAACAACAACAAATACAATTTATTTACCAGCTTGAGTTCAGGCTGAGTATATCAAAGTAGTCAGTTACAGGTTAATACCAATCTCGCAAAAAAAGTATTCTGTTATTTGCTAATTAAACAATAATTTGCAATTTTGAAATTCCATCTAC
CACAAAATACAAAGAGCTGCAAATCTAATAATGTATATGTTATTAAATAATGATTTCATTTAAAATATAAATGAAGACGTATTTCCCACATGCAATATTATTCATAATGTTAAAAGGCCATTGGTTGCTTTGTTAACTATTGTA
>Trinity_42606_501
TGCTGCCTCCTAATGGGCCTTGGGACATAGCCCTGCTATGTTGGCCTTACTAGGCCGGTATAAGGTAGGATTGTGCTCTTAGTCGCTTAAGAATATTGAAAAATTTATTCCAGATATCCTTCTAGCCCTCAAAAAACAATTACAGTGTTTTATTTGCAGAACATAATGTCCATCAAAAATAAAGTGCTTGGTTGGTCGGGGGGGGGCGTTAAATGGAAAAGTGTGTTTTGGGATGTTGATGGCAAATCAAGCATTTCTCCAGATGGTACCAAGAGCTTGAAAATATGTATAACAAACTACTGAGGCTGTTATCATGTTAATCTGATGTACTACTGATTTGGCAATGTCAAAAGCCTTTG
GGTTTACATTGTGTTCAATTCAAGTTGTCACTTGCAAACCAATATTTATCGCCTTGATGTGTACTATTTTATCTAGTTTCCCGTAGCTTGAAATTTTAATAAATATACAGTACATTCAAAAACTGCTGTAACTACAGTTAAC
>Trinity_14665_500
ATGTCACAACAAGAAATGTGAGAGTATCCTGAACCGGAACCAGCTGGAAAACTGGTGAACTGTGCCGCACAGCAAAGATGTTCCTATACCAGTGTTTACCTCATTGCTTGAAGTGTTAATCTGACTGCAGTGTTTTACCTCATTTCCATTAGCAAATGTTGAATAAATGTTTGACTGAGTATTTCTGTAAATAAATCCATCCACATTACACTAGAATGCGATTTGAAAGTATTTTACTATCTCTTTTTAAAAAGTGGTTTATTTTGAATCACTGTTGTGTATGTAACGGTTAATTGTAGGATTGAAGTTTAGAATAAAGACTGACAGGATCTATGATCCTGAATTACTGAATTGATTTA
GTAATTAGTCCATCAATCAGGAACCCAGAGGCAGATGTGAAACCACTGGGGGATCCGGGCAGAGCGGGGGATTTGGGCAGAGTTAAGAGTATAAAAGTTTGGGGAGTTGCCCATCTGTTTTTAACTGTTTTTATGGATGCG
>Trinity_115121_496
GGGTGAAAGAGCATGTCACCACCTGCCTTGATGGGATGGTGATGGCATGATTAAGATGGCGACTGGGAGCTTGTTTCTGATCATGCCTTTGTCTTCTGGGCCTTTGCTGGTTCTGGAGTGCAGGGGAACCACTGCAGAGGAAGGTGCTGAGAGTAGTGGCAGAGATCAAGATTCTAGACTTAAAGCTGCAGGCTACAGAAATAAAATAATAAAGGAAGTTGGCTCATGAGAGCCGGGACAACCTCATCTTTCTTCTCCTAAGGCAAGGTCAGACTGGGGAATGGATGGAGCCCCTCCCCTCAGGAAGACTTCATCACCTGACCTGCCTGACTTGAGAAACTTCCCATCTACCTTTGCTA
AGTTAGATACCACTGGAGATCGCACTAGAGAACTGGAAGTGCATTTCTAAGGCCTTCTGAAGTCTTCTGAGACCTGGAGACCTTTGACTACCACCCAGGCATGACTGGAAGAATCCAGTTGTGTCTGGGAGGCATAG
>Trinity_9175_496
CTGAAACTCTGGATACTGAATTAGTGGATACTGGAACATTCCTGTATAATTATTTTTGTAGAGTGGATTTAGTTGTAGCATTCTGCAAAGACAGATGATTGCCTTATAGGCAATATTGGAAACAGCAGGAAAGTTTTGATTTTCTACTCATCTCATCCCCATTCCCTCCCATCAGCGCGTTAGCGCACTACCTTGTCTTTTGCATTTTGAAACGTGTACAGCCCACCCCTCAGGTAAATATGTGTTTAGAACCCTGTCAAAGTGTTCCCATATACCTGAACTGAAATTGGCGCGTTTGACCACCAATGGGAGGGAAAGTGTAATTTTTACTGTGCACTGTGGCGCACTATCCATGGTGT
TGTGTATCAATTTCTATGGAAATATTGAAAAAAGCTACCTTTACCCCTGAAAATATTTTAAAAACACACTGTTCACTGAGCACGCAGCTTGCTTACTTCAGGAGTTTGCAGAAGGGGGCCCTAGAGGGCAAATCCTG
>Trinity_37432_484
GTCGCGGGGATGGTTTGGGTGGTGAGACTGCCCCCCGTTGGCAAGAAGTGGCTAGTGTCGGTTCAGTGCGCCAGCTCGGCCAGTGGATGACGTAAGAGGCCCTACTCTTGCTGGCTGGCCCAGCGGTAATAGATATTTCGTTTGTGTGGAGCGCAGCAGTCCAGGTTAATTAAGTCGGTCCGGAACCTTGCTAGTGTGAGGCGCGGTTTCCGAGGGGAGCGTCCTCTGGGCGATACTGGCTCCTTCCTGTCTCTCGCCGCAGCGTGGCCTTCTATTCTCTTTCTTGGTAACGGCGGAGGGGCTTCTCATCGTTGATGGCCTCGTACGCCTGAGGTAGCGGCTGTGGTGGACGAGGAGGA
GATGGATTCTAGTGGCGGGGGCAGCGTGAAGCCGAGCCTGCAAGTGGTTTACCAGGCCGTGCAGGCGCTCTACCACGACCCAGATCCAAGCGGTAAAGAGCGCGCTAGCCTCTGGCTCGGGGAGC
>Trinity_106103_469
TATATAATGTTAAAATTGTGTATATTGAAATGTACTGTTTTGTTTTTTTAAAAAGGGAAATCAACATGTAAACTAATAAGGAAGTAGAGAAAATGGCCACAGAGATTGAACAGCAGAAAACCCCCCAGCTATAACCAGAGAGAAGGAAACAACAGTGATCTTTTCAAAGGAACAGACATGAAAACTAAGTGGGTACTGCACTGAGGTCTGTATTCCATCTTATCAGAAAAGTCATTACTTTTCTGATGAGATGAAATTTGACAAACGATATTCCTTGGTACTCCAAAATTTGAAAGTTTCAATGAGAGTAAAATGCTCGTGAACATTTTGAATCAAATGATCAGGGCCAAAGTAGAAAG
CATGCAGTTGTGTGTATTTCATAAAAAAAATAACTAAACAGCCTTCGGAGGATGCAAATTCATTTGAAAGATCACTGTATCTTTTCTACTGGGGGAAAAAGCAGGAGTGG
>Trinity_116382_469
GGCCTGGAGAGCAAAAGAATCTCAAAAGACCTTTTCAGGGCTATTTTGACCTAGTTATCACAATGGCCCCTGGGGCCTCCCTTACTCTCTGAGAGTATGACTGAGTGAGAAGCTGAGGCCACCACTGCAGGATCTACTTTGAGGACCTGCAACATATCCAGAGCCTGTTGGGGTAAGGAATAAAGCTTACCAGCCAGGGCAGGAGTGTGCTTTCTCTGAGATGGAGTAGCCCATTCGGCCTCTATGACAGCCATAAAAGCCCCTGGAAAGGGAACTCTGGAAAGGGAAAGCCTCTGTTGATTTTATAGGACCTTGAGGAAACATCAATTCAGAAGCCACAGAACATGTATTAGCAGGAG
AGACTTGTCAGCATCCACATAAACCCTAGGTGCTCTAGAAGCCTTAGATAGCAACTTTGGAAAACATCCAGGGGAAAAGTCTGTCTGGGTTTCCCTCAGACACGATAACT
>Trinity_25613_468
GTGTGATTTCCGATTGAAACTTCTGTCACAGCCAGCACATGGATACGGTTTCTCTCCTGTGTGTGTTCTCTCGTGCCTAATGAGGTTTGAAGTCTGATTGAAGCTTTTCCCACACTCGGAGCATTTGTACGGTTTCTCTCCCACATGCGTCCTCTTGTGCCTTGTAAGGTGTGATCTGCGGCTGAAACTTTTCCCACAGGCTGAGCACTGATATAACTTCACTTCTGTGTGGGTTTCCTCATCCTTCAGGAGACGCAAAGTGTTTCCAGAACCTTCCCAGCAATCAGATTTCCATTGCGCATGGTGGCTCCGCTCATGTGCCCTGAGATCTGAGCTCTGGTGGAAACGTCTACTGCAGT
CAGAGCACTGATAGGGTTTCTCCCCGGAATGGATTCTCTTGTGTCTTATGAAACTAGAGTAGTTGTTGAAACATCTCCCACAGTCCAGACATTTGTAGGGTTTCTCTCC
>Trinity_43091_468
AGCACCAGAGGGTCTTTTCTGGATCTGTAGAATGACTGCATATACCCACCTTTCCCATCGATGGGTGGGAACGTGCACCATTGGCCTTATCAGACCCAGCTTCTTCTTGCTGCCCCCAACCCCAGATAAATGGCTTACGATTCCCCTATATGGCGAAGTCAAAGTGTCAAAAAGGGATGTAAGTATAGGGGGAAATCAAGCATGGGGAAAGGATCAATGGCCCCCCGAGAGGATTATACAATTTTATTCTCCTACATCATGGGCTCAAGATGGGATGCATGAATATAGAACACCAGTTTATATGCTAAATTGAATTATCCGTCTCCAAGCGGTACTAGAGTTAATTACAAATCAGACAG
CTACTGCCTTAGAATTATTGGCCAAACAACAGACCCAAATGAGAGTAATTTTGTTCCAAATCCAATTAGCTTTGGATTTTATTTTTGTGGATCAAGGTGGGTTTTGCCG
>Trinity_11761_467
GAAAAATTTGTTATGTTTATATTTGGCTATGTATACATTTTGAATGTTTGTGTCCGGCCCTTGACTAGCCCCTCTGGTTTCAGAATGGGTGGGTGGCTTCTAGCCTGTCAGCCTTTATTGTAAAATCTCTGTTCTGAATGTCATATGTATATTGGAGCGTGGAAGCAATTTGCCTTAGAAATTAAATGTGAACCATTTGCAGAAACTATTCCCAGGCAGGGGAAAGAAGAGTTCCCAAGGTCACAGATATAAATTATTAGGGTTAACTTAATTATTTAATTAAGTCAATAAATAATTTTTTAGCCATTTGTCTCTCCCCTTGCAGCTCCTTGTTCCTCAGCCCTTCCAACAACTCACTG
AACTCCCATGAAAAACCTTTCAAGGAGAAGGGAGCACAGTAATTGCCCCTGCAGGAGCTTCTGTCCACTAGTGCAACTCTGGATACAACCCAAAGTTTACAACTGGCA
>Trinity_5390_463
AGCTGTTTTAGAATATGAATTGACATTCTGCGGTTGGTGGGTGATCTTTGGAGAAGAAAAAATTTGAATGGTGAACAAATAACTTGATGTTTGAATTTTGTCTTTATCAATTTATGCCTATTATACCTATTTTATTGGGATCTTATTTCCTGGGTTTTTTTGGTTGGGGATTGATGTGAAATATTTGATGAACTAACTGAATTAAGCCTCTAATTAAGAGATCAATTACTTAGTGAAAATGACGACTAAAATTGGGAAACCAGCAGGAAGGGCATCTCCACATGTGATATCACAATTAATGATGCTTTCAAGTCAGGAAACACATGGACAAGAAGGTGGTCAAGAGACATGAGGACAAG
AACAGAGGGACAGTCAAAATATTTTGATGCAAAACTTTGAAAGAGATCAAAGAGGATATTAAAGATATAAAGAGAACTGAAACTAAAGTCTCAAAGGATGTTGA
>Trinity_1538_459
GGCCCTCCTGGTCAGGAAATCCTTGATGCAATTACTGTGTCATCTCCCTACTTTGAATGGGGTTACACTCCCCCTGCAGGAGTGGGTGTGCAGTTTGGGCATGCTCCTGGTCCCGCAGCTCTCCCTGGAGTGCCCGGTGGCAGCGGTGGCCAGGGGTTCATTTGCCCAGCTTCGGCTGGTTTGCCAACTGCAGGTGTACTTGAGTTGATCAGACCTGACCACCATGGTCTATGCCCTAGTGACTTCAATATTGGATTACTGTAATGTGCTCTATGTGGGGCTGCCCTTGAAGATGAGCCGGAAGTTGCAATTAGTGCAGAATGCAGCTGCCAGGGTGGTTATGGAAGCTAGACGGTTTG
AGTCTGCTGGACCACTGCTTCAACGGCTACACTGGCTGCCCATTCATTTCCGGGCCCAATTCAAGGTGCTGGTTTTGACCGTTAAAGCCCTTCAGGTTCA
>Trinity_60546_456
GGCCTAGCCTTATAACTAGGTTGGTCACTTTCTCCTCAGCTCCACTGAGCTTGTCAAACAAACAAAAAAAGACATGAAGGAGACAACAGAAGACAGCCCGTTAATGGGGCTTCACCATTTTCAGGACTCCTGGGGTGCAGGAAGGCTATCCTTGGCCACAAGCACCCCTGGGCTTCACTTTCTGGACCCAGAGGACACCGGACTGTGCCACGATTGTCGCGGATGCCATTTTGAATTTTTTTTAAAAGGCACGAAAATTGCCCTGGCCACTTCTGACCCCTGCGCTTGCTCAGGGACAGGGACGGACAGCAGACCAGCAACCCCCCAACCCCCTCACTCTTTGGAGGTGGGGAGAGGGC
TTCCAGGGGAGCACCAGCCCTATCACTCCAATCCTCACCCCCACGGGAGTGCAGCCATCTTGGCCAAGCCTCCGCATGGCTTAAAGCAGCAAGCAGC
>Trinity_103344_455
TAAGTCAAAAGTTAAGGGGGGAACAGATTGGGTCTGCGCATCTATAAGAAAAAAAGTGCCACCTTGAGAGCATCTGTCAACAATACAAGTAGGAGATAGGGGCATGCAAGGCAGGCAGTCGACGGGATTAGAGGTAGATAGGCTACCATTTGATATGGGGGGATTACCAGTCAAATGCATCATGGATGAATGCTTGAGTCCAAGGAAGCTGGCTTTGGCTTCATAACAGAAGGCAGAAAGCTGAGAGGAGGGCAGGCTGGACATTCAAGTTCCGTCAGGAGATCATTAAGGTTGCAGTTCGAGCTTGCAGCCATCAATGGGGGTGAGGAAGGTTAGACGTAATTAGGCAGTCCACAATA
GAAAGTGAGGAGTTGGGAGATCTGCTCAGTGAGGATGTTTCGCTCTGAAGAGGACTTCTTCACTGCCTTACTGTAGTTCTTGATGTTGAGCGGAGG
>Trinity_45676_454
AGCTGTTTCTTTGGTGAGAGCAAAGAAACCATTAATCAGCCATTGAGAAGGCAGTTCTGCAGCCAGAATGAAAGACTGGACTATTGAAAGCTTTATCTGAATGTAGCAGTTTTTGAAAGTCATGATGGTGTTTGATTGATGTTTGAGAGATACCCACTGCAATAATTTTTAAATAATTGTTAACATAAATAAATCAAGATGGTGTCATATTGAAGAGAAGACAAAGGGAGGTGGTGTCTACTTCATTTTCATGGTTTGAATTTGAGGCAACTTGGAAAGATTCCAGAAGGTCAGAGGGAAAATTTTGGAAAGACTAATTTGCATTAACATAATATGCAGTATTATAAGAGGTTTTAAAA
GAGATATTGTTAAAATGGAGGATGATAATTGGATTAAAATATTTGATTAATAAACAAAAGGGGCGGTTCTGGGATGAGAGATGACTTGATTAGAC
>Trinity_77455_452
CTCCTGGATGTCCTGGTGGGCCTTCAACTTGGTTCCTGCTTTCACCAAGCGGTCGTCCAAGTACGGGAAAACAAAGATGCCCTTCTGGCGCAGATGGGCCACTGGAGCTGTTAGCAGCTTCATGAATACTCTTGCACACATATCTCCATTCTTCTTGGATACTAAGAACAGGGTCGAGTAAACTGGCCCTCTCTCCTGGCTCGGCACCGGCTCTATGGCCTGGATTTCCAATAGATGCTGAATGGCTTTCAATTTGGCTAAATGCTTGGACCCGTCTTTGGAGTATGGCACCTTCCAGAAGCACTTGCGAGGCTTGTGGATGAACTCCAGGGGATATCCTGCCCACACTGTCGGTAACT
GAATGCCAGGAACCTGCAAAGTCCAATAGACATGCCCCAGTACTTGTAGAGCACCCGCCTGGCCTGGCGTCACGTACGTTGATCCTTGGTGGG
>Trinity_106369_451
GGGAATTGTAGTTCTTGCTTCAGACAAATGGTCCAAGCATGTTGTGGCTAATGCTGGTGCAAGTCTGAGTTGTGGTGGCAGCAGCAGTGATAGAATGCTCGGCTTGGTCTACCTGTTGGCAAGTAGGCTCTGCTATATTCCATTCAAGTAGGACCAGGGCCAAGCTCTGGCAAAGGAAGGAAAGGTACCAGTGGCTGCGGAGGATTTGAGGCTCACCCTGCTGGTTTACTCAGATCTGCCACTGACACACAACAATGTTCACTGCTGGGTGAATGCAGTAGTTTCTGTATTCCTGAAGTGCAAGGGTGGTGGGAAGTGAATGGGTGGCTGGAAGAGTGCTATTGCTGCATGAAGGGGTG
GAACTTACAGAGCCTTATAGGCACAGTTGCTGCCCACCTCCTTTGCCTGTCAGGGCTGGCTGGGCAAGCTGACTAGGAACAACTCCTCACAG
>Trinity_124535_451
GCATCTTTTTTGCCACTCAGCCGCACCTGGCCTTCAGAAGTATGGAGATTGCACTACCCATCACAGACTGCAGCTGCACCCCTCTCCCTCCCCGCCTGGGCTCCATCTTCTACACATGCTCAGTAGTACAGAGCAACAGCAGAAGGGAACCGGAGGATGCCACGAGCCACTAAGACTTCAAGCTCCGGAGCAACTGAAAACACCACATGGCCAGGGGTGTCATGTCACATAGTGGGCCAAACTTGATGTCTGCTGCGGGCTGGTAGTGACATAGCTTTGCTCTCAGAAACCCACCCACTGTAAATAACAGTGCACAACGCTTGATCCTGCTTTTCAAGGCCTGGGAGAGTCCAACCACC
CCGTGAGCCGCCCTCTCAGCAGGCACCTGCCGCTTCTGCCGAGGCATCACCTCACAGCACTCCGAGAAGAAAGAACTCATCAGCGGAAGCAG
>Trinity_54082_451
TTCCTCCTCCCCCTCTTCCTCCTCCATTAGGTACAGCACACTATACAAATACTTTATATAGCCATGATTTTGTCATGCAAAATAACATGACAAATTCTCAGGCGTAACATTCAGCATCACTGGATCCTCAGTTTGTTCTTTGAAGAAGAAAAAAAAGATCAAGTTCCTATCCCTCAAGACCATGAGAGAGAGAAATTGAGACTTGCCTGATTTCTGAGTGACCCTGAACATGCTTTCTGCACTCGTACATGTGCATTCATATTTACGTACTCGCCAACATTTTCATTTCATAAATGATGAAAAGTGGGCTGTTTTGGTCAACCTCTCTGTTCTCACATAAAGAATAATGGCCTCATCTC
GATGACAGGATGTGTACTTAGTATTAGGTATTCATGTGCATACACAGGAGCAAAGAAGATGCTCAGAAATTTACTTTCAAGAGACTCATGGG
>Trinity_97180_449
GGTTGCCCAACCCAGGGTTGCTGGTTTCAGGGCAGGAGCTGAAACAGATGCCAGAGGCTGCCAGAAAGCTCTGGAAGGGCACCTGCCACTACACCTCTTCCAGCGACACAAGCACTGTTTCTTCCTTCCCACTCCTCTCTTCACCAAGGTGGCATCAGCCAAATAGACAGTTCCTTTCCAAGTGACCCGATTTGAATGGGCTTCTGCCCTCTTGGGGGTCCTGTACTGATCGTTTTGCTGGCTACTTGTGATTGTCTGAGAACGCTGCAAGCCCCTCCTGGACAGAGGACAGGTGATGACACTGCAAAGGGAGAGCAACCGGCCCAGAAGATGGGCAGCACAGCTAGACACCTGTGTGC
CTTTTATTCCAGATGATCTTGATTGGCAGGTCTTCCGGTAGCCTCTGTTCTCCGGGCATGTTTCCCTTCCCAGCTCTGGGCTCCCCTTTC
>Trinity_126452_446
GTTGGTATTAAAATGGGCTTTAACCCAGAATTTGGAAACTCTCAGCCAAGCCAATGTCACTATCAGGGACTGCCCCGATTCTAGGCAAAGCACAGTGTATAACAAACAATTGGGTAGTCCTAGAATTTTCCGCAGCAAGATGGCTTGAATTTGTTCTTGAGAATGGTTGTAGGCTTCCATCCATACAGGAACACTGTACAAAAGTTGAGGAATGATTTTGGCCTTGAAGACTTTGAGCGCTGGTGGTATATATGAGCCCCCTCTGCTGTAGTGGAATCTGATGATGGCTTGCATGGATATTCTTGCCGCGTTAGTCACTGAATTGCGGTGGTTTGTCCAGTTATGCCTGGTCCTGTTTG
ACACCTTCGACCACTTTCAAAAGAGAATAGATTGGAATCATAGCCATAGCGACGAAGGCAGAGGTAATGCCATTTGACAGAATCCCG
>Trinity_127307_445
TCAGACCATGGGGAAGGGGAGCTTTCAGGGGATGGGGAGGCGGAGGATGAGGGAGGCCAACCTTTGAACAGGCTCTTCCCAATGGATTTGTTTCCCAAGATGCTTAACAAGGCTCTGGATCTAGAGGAATCCCCTGAGGAGGAGGAAAAAGGGGGAAAGTCCCATAAACCTAAAAAATTTAACCAACTGTTCCCTCAGGGGCCTCCAAAACCCAAAACTGTGCCTTTTCCACCAGAGTTTCAGACGGTCTTGGATGCTGAGTGGGCCTACCCAATGATGCCCAATAATAAATCCAAAATCTGGAATAGACTGTATTCCCTACCTGATGTGTCACAGTCCCTATCTGTGTCCATGGTAGA
TGTCCCGGTCGTGGCACTTTCCTCAGCAGTGGTCATCCCCTCTGAAGGGGAGGGCGGTCCCAAGGATGCCACCAACAAGAGGGTGG
>Trinity_99772_445
ATGAATCTAACGCAAAAGTTACAGCCAGAGAAATATTTTTAAGGCAGTTCTTGGCCTGTTTGGACAGACCTGGCTCTGACTCCCAGCCCTTCCAACTACAGAAAAGCTGCCCTAGCCTTGGTAGAATTGATGACAATAGCACCAAGTGTTTATGAGGTTGCTTTGAAATTGTGCTTTAAGAAGGTCTCTTCCTTTTTGTAGCTGGAGTCCTTTGGACCTCCTTCTCCTCTACGGGAATGACTGCTGCCAAAGAAATAGCCACGGGTACCTTAAGAAAATGCATTTTTCAGGAAATACCCTGCCAAGATCTTTTTTAGAGATGGCTGAGGAATTGAATTTGATTGATGGCTGGAGAACAC
AAAATCCAAAGAAGACAGATTTTACGTATTTTTCAAATAGACATCAATCTTTGTCCAGAATAGATATGTGGTGGCTGACCCCTATG
>Trinity_128489_443
CTGGGATCAGTTCTCAAAAGATCACCTAGAGAGTTTCAAACCCAATATCGAGGATAATCTGTCAGGCTGTAAACATCTCCTGGATGAATAACTGGTGCATATGTCCGAAGTAAAACTATATTTAAGCTGAGCATCTGGCAATCTCTCAGATGTTGGAATGATACATTAACTGGTGTGTAACTGGTGCCTAGCAGGAAATAAAACCTGGTTTTATTTTCATGCAGATGGGCCTCCACCAACAGGATTTTTACCAGATGGAGGGTTTATATTGGGTGATATTCAGAAAAACAGATAAAACCAGAAAAGACTGGAGTAATGGGCTTTCTGGAGTTCTTCCAATTGGGTCTGGATCTTGGCTA
TACTGCTATTATATGTTGAGAAGACAGGTCTCAACTGTCTATCCTAAATCCAAAGGTCACAGCATGTCTTCTCATCATCCTGTC
>Trinity_63098_443
CCGGCAAGTGCAATGGGATTTATTTCGAGTAATGGGATTTATTATTCCATTAGGATTGCAGCCTAAGAAAGGTCCAGATTGTCCTGTTTCTTGGCACCTGGTCACCGTTTTTTAAGCACGGCGGGAGCAAATGAAAGCCAGGGGTGGCTGTATTCACCATTCCCCTGAAAACAGTTTTCCAGGCTAAGCCCACTAAACTGTTTTCCAGACTCTTTCCTCAGACGAGGACATGTAACGCAGTTGTCGCTGCCGTGGCAAAAAGGCGCTTCGAAGCCTTCACGGGCGCGGCCAAAATGGCGGCGGCGACGGATCAAAAATGGGCGCAAATCCAGCGACGGAAAAAGACAGAAAATGGCTGC
CTGAAAAAGACACCGAACACGCGGAGCCTTCGTGTGACTTGGGAAAAGGGGCGTTCACGGCTTGGCTAATGCCTAGAAAAGTGG
>Trinity_46670_440
TCCAGGCCTGCCGCCACCTCAGACGAGAGGCACAGATGAGGCGCAGTCAAAATTAACACACACACCAGACGCAACAGAGATCCTTGCCGCCGGTAGGCTGCCACATGCCAAGAATAAACCCGACACGCCCTCACATGAGTGAGGGCACCGAACAACAGACCTCCCAAAGGATCATTGGGGAGCCTCAGGCGATGATGATCGCTGACGAAAATAGCTCCAAACAGGTTAAAAATAACGTGCCAACACAGCCCTCGCTCTCAGCATGGTGTTGAGCAAACACACCTCTGAAGTGAAGAGGCAATAATTAGGCGCTAAATGCTCAAAACAGGAGCTTCCCTGATCAAAGAGGCTTGTCTCTC
ACCAGCTCTAAGGAGGGAGGGAGGGAAGGCAAAGGCACATGGGCAAAAACAGGCAAAAATCGCTGAGAAAAAACTGAGGAG
>Trinity_91123_440
AGATTCTCAGATCCATCCTGATGGCCATCAGGAAGGGGGAGTTTCTAGCCTCTTGACCTACAGGAGGCTTACCTGCACATCCCAATCCGAGCAGTGCGCTGCAAATTCTTGCGTTTCTCTTATCAGGACAATCATTACCAATATCAGGCGTTACCTTTCGGCCTGTCATCCGCCCCCAGTCTCTTCACGAAGATTCTTGTTGTACTGGTAGCTCTTCGCCTACAGGGGGTGGCAGTCTATCCCTACCTGGATGACTTGCTGATGAAATCTCAGAGCTACCACCAGGGTGTCCAACACATCAACAGGACAGCCCAGTGTCTTCACCACCATGGCTTCTTCATGAACAAGGAGAAGAGCCA
GATGTTACCATCGCAGACAATTTCACACCTAGGAGTGACCATCGACATGTCCTCATTCACAGTGACTTTATCTCAGGAAAG
>Trinity_80360_437
GTTGCGCAGATATATGGTATGATTTTCTATAAGTAACTACAGCCTTTATTTAGATCGAAGGAAAAGCACTCCTTTACATTTATGTAAAATTAACTGCATCTCAAATGTGTATTTTTTTGTCAGTGAACATTTGTAAGGATCTTATACTTATTTATTACTTTTTTTTTTACACTTGGGGTTATATTACTCATTTTAAGTGTATGCAATGTTATAATTAACCCATGCATGCTCATACTCATATTTCAAAGGTATTTACTAGCCCACAAAGCCATCCAGATACTAAGCTTAGTCTGGGTACTTACAATATTTTTGTTTACAATTACATTTGGTTGCTATTAATTTCTCTTTTTCCTTTGCAG
CAATTCGGCAGTCTATTTCCAAAGCACTGGTGGCTTATTACCAGAAATGTGAGTTTCTCAGTTATCTTAAAAAACAAA
>Trinity_102940_426
CCAGTATCCCTGGATAACTGAGACTATGGATATCGGATCAGATACCGGGGCATGCCTGTATAGCCAAATGAGACCACCCCACAAAGAACATGAAGGGTGTTTTTGTGGTCGTTGCTCCTGAACTCAAAGCTTGCAGAAATTAGAAACTTTCAAAGGTGACCCCCCACCCCCAACAGTGGCCAGAAAAGCTTCAGAACACCTTCCTTCCATGGTAGTTAAAAGGGTTAACGAAAGAGAGTTTGGATTCCTAGGAAGGCATCACTAGGCATTGGAAGTACCTACCAGGGAGAAGGAAAGTGCTTTCAGTTTCAGTTTCAGGAATAATACAGAGATGTTAACACCACTTATATTACAAGAAA
GGGATGTAATAGATACACCGGAAACAGAGAGAGGAAAAAACTGGGGAGAGGCTAGAGAGAGAGGGAG
>Trinity_19946_423
GTTCAAGTACCACCAGTTGAGAAACGCTGCTCTAGGGGATTATTTACCTTTCTGAGTTATTATGCAAATTTTACAAGCATCCCCTGCAGATTTTATTAGCATCCCCTTTACGCGTCATCCAAGTCACATACATACTGATCAATCCAAGACCAAGACAAAGCCTTGTGATACTCCATGCATAACTTCCAGATTGACAAGGACTCTTGACAAGTGCCCTGTAAATACAATCTGGTACTCATCCACCCAACAGTAGTATCATCCTATCCACATTTCACCAATTTATTCAATTTGTTTCCTGGAGAGTTCGATCATTCTATAACAAGAAACCTGGATATCATTATCTCCATCCTTGGGGCTTA
AAGTCTTTTGACTTCCTGGAAAGAAACTAAACACAGAGATTTGACCTTACCCGTGAATCCCCTA
>Trinity_18407_421
TTAGAAGAGGAGAATTTCTTAGCCTTTGGCAAACCAAGCAAGTTGTAGCCTCAAAACTCAAGACAGCAAATTGGCACCCGTGCAGGATCCTGCCTCTCCAGGCCCCTCCCTGCCCACCTCATTGCGAACTTCTCCTATGCCAGGAATATCAGACGCACTGCACCGAGTCCTCCTCTTCAGTCGGTCCTTGGGAAGGCCGTGTGGTCCCCAGGGACTCCTTCCTGTATAGTAAGAAAGGCCACTTCTCACTGTTCTCGTAGGAGAACTTCTGGCCACTGGAGAAAGAGTCCCTCAAAATCAGCCCAGCCCTTCCTTTACCGTTTCTGCTTGGCTCGTTTCCTGTGAAGGGCTGGCAGTTG
TCTTCTCAGCTCATTCTAATTCGCTATCACTTACCTCTAATATTCAGAAGTAAAACGGGGGG
>Trinity_82044_416
GTGCTCTTCTGGGTGTGTGTGTGTGATCTGTCTGTTTTATTTCTATGGTTATATCTGCTGATAGCCACAACCATAAAAAATAGTCAATCCTTGCGACCTTAGTACTTGCAACCTCACCTATCCGTGAGGCGCTGTTTGGTGACATACCCTCACTTCCTCTTACCTTTTCCTCCGTACCTGTAAGGAAAGCAGCCCCTGCACATTTCTATGCCTGCCTCCTCTGCCTCTGTACTCCAGGGATCAAAAGAAAGCTCCAAAAACAAAAAAGAATTGCTGGCAGCCAGCTAATTTCTGAGCTACAGCTGATATCCAAGGGAGCGACTGTAAATTTCAAACCACAACGAGTGAAGAAAAGCAAA
GAGGGAGTGATCTGAGCAAAAAAAGCAAAGAGGCCTTGATCTGTCTTTTTCTTCCCT
>Trinity_23577_414
CGAGGGTGTAAGATTGGACCCTGTTTGAGGAAGTCGTGTCTGAGGGGCAAAGACCACCCCTTGACTGTTGACAGGGCGAGAAGGGTGGGGAACCAGGGATGTCTGGGCCAATGAGGAGCAATTAGAATAAGTTTGGGCCCGATGCTTCCAAACTTTCTTTGACCAAGGGTAACATCTGGATCAGGGGAAAGGCATAAAGGAGTCCCGGGGGCCAAGAAGTCTGGATGGTGTCTAAGCCCTCTGCCCCCGCAGACCACGTCTGGGAAAAATAGCAGGGGAGCTGGCTGTTCTCTGCGGATGCAAAGAGATCTACCGCCAGGGTGCCTAGTCTCGCCGTAACCTGGACGAACACCTCCGGG
TGGAGCCGCCATTCGGCGTTGCTTATTTTCTGTCTACTTAGCCAGTCCACTGCCA
>Trinity_45677_412
GGAGCACCACTTGCATGTCTTCAGAGGAAGCAACCACATCTGAGCCCCTGATTATTGTGGGAGCAGAAGGATTTGATTTTGCGAATCACTACTGGGAAGTGGAGATAGACAATAAACCAAACTGGGAAGTAGGGGTGCTGACAGAGGGCACAAGGAACAAACTAAAAGAGGGGAAACTTGACACCCTTCTTCCGGAAAAATGCTGGTCCCTGAAAAAATGTAAATCTAAATATTATCCTGAGGAAGCAGATCATAAGATCAAAAAACATTTAGCCTACCAATTTCAAGTGGTTGGGATTTATCTGGACAGGGGAAAAGGTATTATCTCATTCTGTGATATTAAAGACATGAAAGTTATT
ATCAAGCTTCGTGTAAAAACTTCCAAGAAGCTTTATCCGTTTTTCAGCCCTGG
>Trinity_98002_411
TTTTGCAAGTGAATATGTTTGATTTTAAATTGTTATAACTCCACTGTCAAAGCAATTTGACCTGACAGCATTGTGGAAGGAGCTGATAATGTATACAGTAAAATGTTTCTTCCATTTACGTTAATACGGGGTCTGCTGTTAAGTTTCACAATCAACATGAAGGTGGCGTCACCATATGTACTTGTGCTTACGTTGAGATCATGGACAAGCCAAGGGCAAGTTTTAAGGCATTTTGCTATTACCCTTGAGAAGTCAAGGGTAAAACGTAGGGGTCTATGCATAGGGTAGGTCCTTTGGTAGGTCTTTTGTCAGGATCTGGCATTGGTAAAATCAGACAAAATGTCTGATCCTGACAAATG
ACCTACCAGTAATTGTTACTGAAGATCTGTACAGTCTACCTATTTATTAAAG
>Trinity_34146_409
GAAGGAGAGCCCCTTTGGATAACCTTTAGATCATCTAAGAGGGCAGACTGGTATGCATTGGAGAATGCTATAGGTTCAATTCTCTCTTCTGTAGTGTTTACAGTCATTCTTGAAAAATATCAGAGACCAGCAGACACCCGCATGGGTAACAGTGAAAAGAGTGAAAGGAAGCATCTCTCATATTTTTGCAGTTATTTCAAAATCCAGAAAAATTCAAAATCTGGACATCTTCCCATCCCAAACAATCCAGATAAGACATAACCAGTATTGCATAATGGATAGACTGTTGGACTAGAGCTCTGGGCTCTAATCCTTTCTCAGTCAGGAATCTTGTCTAACCTACCTCATATAAACACATA
CCAATGTAGAACTTTAAAGATGAATAAACTTATTATTGCATAAATGGTTG
>Trinity_13448_408
GCCTACGCTAAAACAGCACAAGGCTTGCCAGCTCAAAGTGCTGAGTCACTCAACAGGTGCAAGCAGATTGCCTGCTGAGTGACACCAGAGCCAGGTGCTAAAGGGTGTGGCTGACTGGCTCAATGCCTGCCCAGCAACAGGCACTGATAGGCCAAGCCATGTATATAGCCAAAGCATTTGCTCCCAGACCTGGTGAAAGTCGGAGTGCTGCAGAGCACTATGTTTGGAGAACACTTGTTATTGCAGTGAGTTCCTTTGGTTCCCCGTGTGAGACCTATGCTACCTGCTGTATTATCACTATGCCTTCCTGTAAATACACTTCAGTGAAGGACTTTGGTGTCTGTGATCTGTGTCCTTGA
GTCTGCCTACCGGGCTGCCTCCACAACTCCTGGTAACTGCGCCAGTGTT
>Trinity_119972_406
GTGTTCCCGCAGGAGCTGTTCCTGTTGTTCATGAAGCTGGCACATGAAGGCTTTCAGGCCTTGGGCTCTTTGGATGAGGTTCAGCAACTCACTGCGCAGCTGGCAGTTCTCAGCTTTTATCTGCTTGGTGTGCTGAATGAGACTGCTAACTGCTTCCTTCTCAGCCTTCTTGGCCAGTGCTTGAACTTTCTCCTGAGACTCCAACTCATATTCTGTCTTCTGTTGTATGAACCGACTCTTGACTTTGTGCATACGTTCTGAGTGCTGAATTTTCATTGCCAGTAGTTTCTTCTCCAGCTCCCGGATGCAGGTCAGTTGCTCTAATTGCAATTCCTTGACAGGTTGCAGCTCTTTAAGTT
CTTTTTTCATAAGAGAAAACTTAGTTTCCAACTCTATCAGTTGACAT
>Trinity_64948_406
AGTGTGACTAACTACGTTATGTTTCCTGTCCTCTTTTGCCCTGTCATTAAGTTATGTGTAGGTGCCCCAGCTGCTCATGACCATCTTCCCTTGTCATGTACTTTTGATTTTGCTGATACGCACCCATCCTTGTCCCCTTTGGTTTCGTCCCAGGCACTATAGTCACTCAGTTAAAAATAACCTGGGATGACAAGGACACAACAACTGCTACTCTAGGGCAGATTCCTTCTTCCTGTTCAAGTAGTTGGGCCAGAAACGGGCGGTCAGGGTTGAACAAAGAATGCCTTGCTATAAAGGTGGATATGCGAAGGGCCTACAAGGAATACAAGGCAGCAGGAGGTACCAGGCTTTCTGCCCAT
TACTTCACCCTGCAACACCGACTTAAGGATGCTGAAAAGATGAGATG
>Trinity_130240_404
TGCTTATAGTTGATGAGAATGCTGTAGTTGAGAGCATTTCAGATGGAGGTATAGCAGGACCAGATGGAGTTACGTTAACCTGAGCCACACATGTTCCTCCCAGGTATTGATTAAATTTGTAGTAGAATTTATTTCTCTCTCCTCTGTTCCACATAGTGAAGTTTTGTTTGTCAAAAGATATCTCAGTGTTATTTGTGAAACTGTGAAATTTCCCACCAGTAACCAAACCAATTCCTCTACAGTCTTCTGTGTGGTTGCACTTGGATACCAATATCTGCTTTGTTGGATCAATTGGAACAGTAAGTGATGTCATGCCACCGTCCTCTACTTTTGCAGTGCATATGATAGGACATTCTTTA
GCACCTGTCAAAGTAAAATATGAATAAGGTGACAGAATGGTCAGG
>Trinity_45017_404
GTGCCTGGTGAATCTGGCCAGTGGAGTAAGCCAGAAGCGTCATCAAGCATAAATAGGCATGGGCCACTACTGATCTTGCTTGCTTGACCCCCACTGTCTCACATGGAACCAATAGGTTCCTCAGACCCTGTTATATCAGATGTATGCCATCTGATATACGCCATCTGAACAAGGAGGGCATGTAGAACAGCATGTCAAGATATTCAATGACTGATCTTCCTTGCCTTGAAACAATCCACCTCAGGTATCTGTTCACCTTCTTCCTTGCTACCATAATTATGCACAGGTTTCTGGCATGCTGCCATAGTCTGCATGGAAGGAGGTTAGACTACAGTATGACCATCCCCAGAAACCATATC
CTAATTTGGAGAATATCCCTATGGACATGAAGCCTCAATGACACT
>Trinity_92459_404
GTGCGCTTCCAGAGGCATCTGCTGTGCCATTGGTGAGATACAAGAAGCTGGACTAGACGGGCCTGTATGTTCTAAGTGGAAGAGGCTGGCTTGCTGCAGATCGAGTATCTGACATAGTCGCAGATTGTTGAACTGGCTACTTCTGCATTAAGGTAGCCACATAACCCTCCAGTGCCTCCAACACGAAACCTGCAAAAAGATAATCATCATTCATTTGCTTTCTAGGCTCCTATATAATACACTGTTAATGTTTCTAGGATGATTTAGTGGAAGACTTGTAAAAATACACCAAAGATGGCAAGTGGAAAAATTTGTCCAGTTGCCTTCCCTTTTTATTCAAGCACATACAGACCCCTCCC
TTTCAAGCTCCCCCTGAAGTATCTTCGTTTTTCCAGCTATGGCAC
>Trinity_12831_402
CCAAAGATAGACCACAGATTATCCTCAGGCTGTACCAGCAGCTCAACCATCACTCCACACCTCCTGCTCCTGGGATTGGGATTGGGAAAATTGGATTGTTTCCAATAGATGTATTTACACTAGCCAAGGTGATAAAATCTCTGAACTTTACTACAAGTAGTGCAACTTACAATGTGGCAATGTTTCCCTCACAGCCTTTAATCCCACAGGGTCCAACCAAATCTGCAGAGATACCATTCCCAGAGGCCTTTTTCAAAGTGATGGACTTCCCTTTTACATGGTAAAAAAGATACAAGGTTGATGAACAAACTGTACACTTGTCCTGTAAGTGGTGTCAGAAACTTGAAGGTGGCAGGTCT
ATGGCTGCTCTTCCTACACATGTAGTCATCTGCTCAGAAGGGG
>Trinity_127990_628
TTGTACATCTATACCCTTGAACTTTATTGGATTCTTGATAATGATACTCCACTAGGGCAAATGAAAATATTTTTATTTTGTAAACACATCTTAAATGTTTTATGCATCTCACATTTTTTTCTGAGGGATTTGAGCAACTAACAGCAATGTGTAAAAGAAACAAATTAATGTGTTCCATGTCCTTGAATGACAGTAGAAGAAAGCATGTGATTTTTATTGCTTGACTTTTCTTTCTTGACAGCTATTCATGTGAGTGAAAGAGAGAGTGACAGCTAAGTATAAAGTTCTAGAAGCATAAACAGCATTACACTTCTGTAATGCTGTTAAAGTTAAATGCTTTGACTTGGGATCAGTTTACA
CTAACTTAGTATGATTGGATCTTCAAGTAAATGATAACAAGGAGCAGAATTCTTGAGAAACAGGTCGTGGAACTGTTGAGCTAGTAGCCACGTAGCTCATAGTTCATAGTTGCTGAAGAAGTGTTCTCTCAAAGATGGCCAACATCTCAATGCTCAGTTTGCAGTGTCTTTTTTTGTGCAGCTACAATTTTGCAGCTACTACAAAAGTAGTATTTAATACTAGTTAATAAGCTAGGCTTTTTTGTTTAATCCTGAAACTTAATGGTAGC
>Trinity_26129_688
GGGGAGGAAGACTCTCCATCACAGAGTTCCTGAAGTGTCTGTGAGGAAAGATGCCAGCCTCTCTTAGGCTTCGGGCTTGGGAGAACATCATTCTTGGGATGTGATGTGAGAGAAAGTGAAGCAGGAAACGGTCTTGTCATTGAGATGAAGGAAATATCTCAATTCTAGATAGATTGATATCAAGCGGGGCTTTCCTTAAGAGAATGGCCATATGTGTCTTAACCTTCTGTTTTAGGCACTAATCTAAAGTTCTTGCTTTGTAGGGGAGTACTGTAATCGCAGCGCATTTAGGCTCGTAAATTAGGTTGGTGATGGATTTTGCTGGAAGAGGAGGGGAGACATCCTCAGGCGAAAGGTTA
GAGGGGGCAGACTGTAAGTCAGAGGGGTTAAAACCGTCTCTGGTTTGGTGAAGCACAGAGAATGTCTTGCAAAAGTCTAGATGCAGCCCCTTTAAGAGAGCAGTGATATGCTCAAGTTGAATAAAGGTATGTTTAACAGTTTTGGCAATTAAGAATGATCCTTCCATCAGCAGGTCAACAACTCCTTGGGAAGCCGGGACCACATTGTCAGGTTCCTGATGGTCTTGCTGGCAATCAGATGGCATTTTAGAGGGGGTATGGGGCAAGAGACAAACAGAGAGTTGGCTTGACTCAGAGGTGAAGCAGCAAGAGATAAACTCTTGGGAGGT
>Trinity_11285_902
TTTTTTGATTAATAACAAAAATTGACATTTAATTTATGTAATGTAAGTTATTTTACTAAACATTTTACATATTTTGTTCACAATGTAATGCATCAATATTTTGACAGCAGTAGAAATAATACCTGGTACAGTTATAAATAAGGTAATTTTAAAAGGTCAATACACTGTTTAAAACACGCATGCTCTTTAGGAGGGCACTGCACAACTTAAAACCTGCAAAAATTAGCTTGTCTAGAGCAGACACATTTGTTTGCTGTTTTGGATCAACAGACATTCAAATTCTTCTCTCTTTGAATTTGTTTCATGGAGCCCCTTGAGTGAATGTTATAGTTCAATATTTTTAACTTATTTCTTGGCAG
AAAAAGAAAATCTTTTCTGCTGCATAGTGTTTTCCTCACATTCAGATGGTTTCCGCAAATACTTCAGTATGTTTGAAAACAAACAAGCACTGCACAGAATTGTTTTAAAGAACTCAAATACAGAACTGTCTCCTGGTTAACTCTATTTTCTGTTTGCCAATTTTGCAGTGTGCAGTAAAAAAACGTTTTTCACTATTTGTTTTGGTCCTACTGAACTAGGATTGACTCTGTTGTCAAAAACATTGTCTTTTTTACAGATGCTTTTAAAAGAATCCATAATACACATGAGTGGAACTGGGCAAAAAATATGTTACACAGATTTTTCTAGGACTACATGCATACAGCTTTTAACATCACAA
GTGATCCTGTGGCGTTCCAATTCCCCCAAATTAAGGTTCTGTACCTTCAATCAGGGCCAGTTCTAGCAGCAGCGGGGCCCAATGCGGGACATTCCTGCGGAGGCCCCAACCCTCCCTTCGGCGTCCCCACTCACCAAGAAGAGCTCTGTTCATGCCACGTACAAAGCATGGCATGTGGAAGTAG
>Trinity_68471_442
GGGAAGCATTTCTTTTTTAAATAGCCTGGTGCTCTGTGAGGTTCTCCTCCTCCGAGAGCTCCCCCTCCTCTAGAAAAGCAGTGGATGCCTCCTCTGTTTCGTCACCATGCCTAGGGCGCTGTGCAGGTATGATGAGATCCATACTATCCCCACTCAGTGATCTTGCCCTTTTGTGGTGAGGGGGAATACTGTTTGCTCTACTAGCTGCACAAGGGTAGGCAAGCTGAATGGCTGCTGCTCCATTGATGGCACGTCTGACTGAACTTGGGCCTGTTGTCCTTGGGCCCCCCCCAACTGCCCCGATGTGCTGGGTGCCTCCCCTGTGTTGTTCTATGTGGCAGAGGAGTCCCTTGGAGCAA
ACTGCAGACCCATCATAACTTGGTTAAAGGCCACGGTAACCATCCACTGTAGAATGGCCTCGATGTCCCCCAGAGGCAGGGAA
>Trinity_68472_442
GGGAAGCATTTCTTTTTTAAATAGCCTGGTGCTCTGTGAGGTTCTCCTCCTCCGAGAGCTCCCCCTCCTCTAGAAAAGCAGTGGATGCCTCCTCTGTTTCGTCACCATGCCTAGGGCGCTGTGCAGGTATGATGAGATCCATACTATCCCCACTCAGTGATCTTGCCCTTTTGTGGTGAGGGGGAATACTGTTTGCTCTACTAGCTGCACAAGGGTAGGCAAGCTGAATGGCTGCTGCTCCATTGATGGCACGTCTGACTGAACTTGGGCCTGTTGTCCTTGGGCCCCCCCCAACTGCCCCGATGTGCTGGGTGCCTCCCCTGTGTTGTTCTATGTGGCAGAGGAGTCCCTTGGAGCGA
ACTGCAGACCCATCATAACTTGGTTAAAGGCCACGGTAACCATCCACTGTAGAATGGCCTCGATGTCCCCCAGAGGCAGGGAA
>Trinity_105410_439
GGCTGTTCTAATTAATTTCTGCTCCTCTCCCGTGAACAGAGTCCCGAGAATAGCCATTCATTCTGTCGAGTTGTAAATATTCGGGCCTAGAAAAACATCAAGCTGATCAGCCACCCCAAACGGGTCTTCCATAAGTGCTGGCATGTCCCGTTTGAAATTTCTGACCTCCGAAGGCTTGAGTGGTTCCGTTATGTACCCCAATTTAGGTGAGCCCATTGGATCTAGTTCTGTAATCACTTCTCTGAGAGGAAAGAAAGTACTTTCTTCTGTATTTACCTCCTCTTCCTTTGCTCTCTCTCTCTGTCTAAGTCTTTGGGTTCTATCTGCGCGGGCCTGATTCCACCCACCCCCCTGTGGAG
ACTGTAGAGGTAAATTTAAAATATTCTTCTGCAGCTCCCTTAGTTCTCTATGAACCTCTTCATTCAGGTTGGTAATTATG
>Trinity_10876_583
GGTCAGAATATTAGAACAAAGTTCCATACCACGGGGAGTGTCCAACAAAAGACGGATTTTTTGAAAAGTATCACCAGTCCAATGGAGATGAAACGACACTGTGAAATTGTCTCTAAAAAGCGAAGGAACCAGGGAACAGTGCGGGGTGGGGGGTTAGGTCTAGCCAAAGGCAGAGTGGGAGGTGATCACTCATTTTAAAACCATCCACAGTAAACTTAATAACTAGATGGAACAAGGAAGGGGAAATCAATACATAATCTATAATGCTATAGCCTAATGAGGAGATATAAGTAAACTCCTCAGATCCATGAAATTTAGACCGACCATTCAGCCATAGCATATTGAACTGAAAACTGAGT
TTAGCAAGCCATAACCCCGCCTCATTGGAGGATTTATCTTTAGGAGATCTCTGTAAGAAGTGGAGAGGAAAAAAAGATAAATCAGAGTCATCACATGGGATTTTTGAAAAGATCTTAAGGCCCTTGCCTACCCTGGCATTCAGGTCAGCTCCTAAAATGATGGGCACCTGAGGGAATTTATTGCCAAGAGTAGAACAATGCTCAATAAAAGACTCCCGAATGGC
>Trinity_764_416
GGTGGATTTCAGATGTCCAGATAAGGGATCATCTGCTGGTACCCTTTCTTATTATTTATTTATAATGATAATGATTATAAGAGAAATAGATATTTCTGCTTGTGGGGGCATATTACAAGTTCGGGGATTGAGAGTTGTGACAGCCAACTTCTCCCAAACTCTGAAGGAGAAATCTCTTGAGTAAAGCCATGTCAAAATAATAAAGTCAAACTGACCGGTTATTTTTTTAAACAAAAATTAATTTTTAAACCAAATATTTGGCTAGTTCAAACCAAAGGGTGTGAAAAATGGGGGCAGGTCCCATAGTATACCTTTTTATATGCTTGTATTTATGAGAGTGGAACATTAAACCAGAATTT
TTTTGTTTTCAAACAGCAGCTAAAACAACCTTTTGTTCTAATGTTGAAGAAAAATGA
>Trinity_6635_658
GATCTCTTTCCTGTTGCTGTTTGGAGTAGTTGATAAGTATGTCTTTGCACAATAAAAACTACATCCTGCAGATATGATTGCTATTTTTGGTAAGCTCTTAGTTTTATTTTGTTTAAATGTGTAACAGCATAGTGAATAATAATTATGTGCATGTGTTAGTGATTTTGTGATTAAACTGTACTGTGGACTTTGTTAATCCAGTTTTCTGCCTGTTTTGCATAATCACTAGTTGTAAGTACAACTACCATTGTTCTCTAGTGACACAATGTGGAATTGCTTAATTGTGGGGGATGGCTGTAGAGAGCCATGTGTTTGGGGTATCTTAATCAGCCAGTCTAAATGTAATGTATTTAGAAAAA
ATGTTTTGCCATCAGCGGTGCTAAGAGGTAGATTTAATTCTAGGGAATCCCTTTTTCAGAGCGTCTGTGCCCCTGTGCCATGAAGGAAATTGATACTCTAGAGCATTCCTTTTTTCATTGGCCCGTTATCTGGACATCCGGAACCAATTTCTTGATTAGGTCATCAGTACTCTTCCTATGACCTCTGATAAAACAAGACTCAGAGATCTCCTAGAGTCCAGTGAACCAATTTTAATCAATAAGGTTGCTTCTTTTAAAAATTGTATTGTTATTGTTAACTCAGGAGCGAGTGACCAAAC
>Trinity_113300_699
ATTTTAACTATGTTTTTAATGGTTAAACACAATGATTTTATTGTATTTTAATGTTGTAAGCCGCCTTGGGTGCCTGTGAGGCAGAAAGGCAGGATATCAATTAAATAAATAATAATAGGCAAGTGCAATACCACCCAGGCAAGTGTCGCCACACACCAACTCTTGCAGCCTTTGAGGGCGTGGCAGGAAGGCATTCCAAGGCGGGGAGGGTGCAATGGCCGGTGCCAGCCCCCGAAATCATCTGGGTGTCTCCTGGCCTCTGGGAGTCCTTGTAGAGCTTTCCCAGGGGAAACAACCAGAAGAATTTGGACACAGACCAAGAGCCTCAGCTGTTGCTGAACTGCCTGCAAAATGGCTCA
TTATCATCAGCTGGCGGCAGATTAGCACTTAAGCAAGGGCCTGTGTAGCCAATTAGCTCATGGCCATTCAGCTGGCATTTTGGCCAATAAAAGGCTTGTTCTGGGGCCGTTACTTTGCCCCCGGACTTTGTGAATGCTAGCAGACTGTGTTGTCCAGAGGGTCGCCTGAACATTCCCCCTTGATTTTGCTGGAGCCTGTGTTGCCTGGGGTGGGTGGCCCGACCGTATGTACTTGTGCCTGGAGACGCCCCTGGGGCTCAAAGGGGCTCCTGTGTCTTCTGTCTGCTAATGTTTGTAGCTGTCTGTAATAAAGTTTTGGTTTTTTTGTGTAAAAAAAAAA
>Trinity_70123_686
CGATCTAATTCCTAAAGCATGAATAGTTAATTCATTGCTATACAGTATATAGTTTGGTTCTTGTGAAGTCTGTTGTCGTGTAACTATTAGACTGCAGCTGTGAAGATACCAGGCCAGTTAATGGAGACCATTTTTTTTATGTTATGTTTTTAGTTATGAAAAACTAACCAAGTATTTTTTTCAGCCCAGTAGATTTTAAGGGTTTAAGTCTGCTTGCATTAGCTGTGCAATATAAAAATATTATAGAAATGTTAAGTGATTTGTACTATAGAACAAGTACATAGAAATATTATAGAAATGACCGTGATTTGTACTAATTAGGAGATGAATGCATTTTGAATTTGATTTCAATATAATCT
ATACAATTTCCATTGATACCATATTGAACATTTATAACTATTTGCTTGTTTATGCTCTAGGTTTTTGTATTTTGAGATGATGACCTACAAAACAAAACAAACTAGAAGCATCATATTAGTGTTGTTTATCACTGGGATGTGAATAAACCTAGTATTTTCAGAAATTATTTGTACTTGAGGATCTGTGTGAACACATTTTCATTGTTAAACTCTTATAGCAGCAGGCATAATTACTATGGGGAAAATTTGCTAAGAAGGGGCCCCAGCTAAGTGGGAATATTAGGCACAACCAGTGAGGGGATGCTGGCGGAACGCGGTGGAACGGAG
>Trinity_30424_573
GATCTAAAGGAACTTGAGTTAAGAGCCATGTCCAAAGTGTAGTGTGGGGTTACATTTGTTACAGTCAGTTTGCGTGAAATCTGCACAAATGTTGCGTGGTCCCTCCAAAATGCTTCTTTAGGTGCCAAATAGCTTCGAAATATAGAATCACCAGCCCTCCTGAACTCCACTATCTGCTGCCCATATCACATGAATAGGATTTAAGCCCAGTGGGCTTTGTGATCTCCAATCATCCACATCTATCCCTACAGAAATAGGTGGAATGGGCTGTATGGTCTCGTCCTGGTTTGTTCCAGTCGCTTCACACCTGTCCGCAAGGGGGCAATCACTATTAGGGATGGAGGCAGCCTGGACCTGTG
AGGTGCAATGGAATGACTGACTCTAAACTAGAATGGCTTATTCTTACAGTGTAGCAGGTCAAAACGTGGTTCCCAGGAGAAAGAAGCAGGTAAACAGATGGAAGGAAACTCAGGCAATAGCTGAAGAGTGATCTGGTGTGTGTGTGCGTGTGTGCGTGTGTGTGTGTATGAGAGAGAGAGAGAGAGGGAGGGAGAGAGAGATAAAGAGACAGAG
>Trinity_61264_572
GATCTGGAAAAGTTCAGAAGGATAGCTGGCAGAAAGCCAGAAACTATTTCTAATGTTATCCCAGAAAGGCTACAGTTTTCTGCCAGCTGCCTTTGTTAATTTTTTTCCTAATCCTGATTCTTTTAGCCCAGGTCTAGAGCTATAAAATTATTTTCTGCATTAAGTCTTGCAGAATAAATTTGCACTATGATATTTTAAAAAGTTAACATTTTTGGCAGCTCAGAAAAAAAGACCATGATAGTACTGGAAATTTTATCTAACAGAACTTTTACCTGGCAAGATCTGCTATGGCAACAAGCTTAAAAGAAATTCTATAAAGACAATTAACTGTCATGTGTTTACCAGCCAGTTTTATGTAT
ATTTGCTAATTTGTAATATTCTAAGACAGTCAACCTCTTATTTTTAGAAAGTGGAGGTCTGGTTTGTATTTTACTTGTATTTAATTGGGTAAAAGTCTTTTCCACCAGTACCATCTATTTTGTGAACTTTTGTTAGCCATCTATTTTTTTTTGGGGGGGGGGAGAATTATGAACTGGTGTAAATTTATACAGTTCATATATATTGATTGTGGC
>Trinity_5229_1430
GTGCTCTTCCGATCTGTTAAAGCATAGGAAAAAGAGTTTCTAAAGCAGTACTGGCAAAATGGTTGAAAGAATACATTACTTTGGTATATTGCTTATTAGGTTTATACTAGTCATGGTATGCAGGCACATTCCTAAAGATCAGCTACAATGTCAGCTGTTAATGATGGAATTTCATGTGTTAGACATTTGTAAGACTGCCACATGGTCATGAACATACCTTTTTTACACTAAGGTAGATGCTTCAAAAAAAAATGCTTCAAAAAGTGTTGGGTTGATAATATCTTCATGATCCAATTCATATAAAAGAGGCACCATTCTGTCAGGAATTTCCTATACCAAGGTAGTTTTCCTTATCACTG
AAATTCCTGGTTTAGGAAAAGGGGCATTCCACCCACTATACCTGTTGCTTAGGAATATATAGGTTAAGAGGTGATAGTTAAACTTCCTGGGGAAGATATTGTTATACAAATTACGGCGTCTATGAAACAAGTCTGCTGAAAAAGATGAAGATAGAGAAATGCATGGCTCAGTGACATGTATTGAAGCTAATGGTTAGCTCTTTAATCAACTGACCTTACCTCTTTTGGTGCATATGGGCATTCCCATTCCCCTTTTCCTACAAGGGACAGAACCTCGCAGGTAAGGAAACTTCCTTTATTTCAGGGTGTACATGTTGCCTATCTTTTATAGCCTTGACTGAACAAAGTTTTGATCTTCA
CTTTTGCATAGTCTATTGTAGCAGTAACCAAACTCACAATTGCTGCATCCCCTCTGACCCCCATTCTGAATGGCATTTAGCATTCTGTGGCAGTTCCAGGGGTGATCCAAGGTGCACCCTCCCAGGGTGCACCCTCCCAGCAGATGTCCCCCTGCATGGCTATGCTTTGTAGCCGCATTGGGTCGCTTCTAGGAGCTAACCGACACGAAGCATTGCTTGCCCTTCCAAGAAGGCACGGGCTGATGCTGCATACCTGTCTGAGCGATGCAACATGGGCATGTGGTTTAGTATTGTGTGAGCTAAACAATCTACTCCAGTGGTTCTCAAAATTTTCTGACCTGTGGCTCCCTTGACCTCTA
TGGCTGTTGGCCACAGTTCCCCATCATGTTACTGAGTGCCAGAACTGACATTCAGCAAGCAGTTATGTCATTAAGCAGGAAGTAGCCAGAATTCTTAATTATATTAATCATATCATTAATTGCATACAGATCTTCAAAACATACAAACAGAACTAAGCAATATATAATTATAAGTAATCTGCTACTGATCACTGCTAGGAACAGGAAAATAGATTTAATTTCATCTGGTCCAGCAGGTTTTTAACTTTGTAAGCATGCTATTAGAATTATTTCACCAAATGGCCAATATTTCCCTCCCTCCCTCCCTTTCTCTCTCTCTCTCTCACACACACACCCCTACAATTAGACAAAGA
>Trinity_61776_967
GGTCGTTCTCGTGTTGATCTATGTTCTGTGGTTAGATCCCCCTCTCAGTTTACCCTAACTCCTCTCCCATCTCAATCCCCTTTTCTCCAAGCTTTTTTATTTCAATGTAAAGAGCTACAGATCTTGATGTTAAATCTTTACATCCCCCCTTCTGACCCTTCCCCTCTAGTCCACTGGACTGTGGTGAGAAGCACTGCTGAGAAATTATTCACTTCCAATCCCTCTGTCCCTATCCTTGTCACCGGCGATTGCAACACAAGACTTGTTCCCAGTAATCTTTCCTTGGGTTCTCATATGAACTGGGACATAGATGAGTTGACACCCCCCCCCTTGGTTCCAGGGCATTAGAGAATCTAAAG
AACCTATAAATTAACGGCTATGCCCCTTTCATGACCGATTTGTGCCTTAGTCTCAACCTTTACATCTTGAATGACTCATTTGGAAGTGATGTCCCTGAAGAATTTACACACCTCTCCCCTAGGGGGATGAGTGTGATAGACTATGTCCTAGTCTTCCCCCCCCCCCATTTTCCTTTGATCCTGGACTTTCACATTGGATCGCCAACTGATAGTGATCATCTTCCTATTCTTGTCTCTCGGACAAGATTCCCATCACTAAAGGGGTACGTCAGGGCTGCATCCTTGCTCCCCTTTTATTTAACTTATTTCTTGCTGACCTACGTCCTCACCTGTCTAACTGTGATAAAGTTGCCCCCACT
CTCAACGGTGCCCCTCTTCCCATCTTACTATACGTGGACGATGCTGTCCTGCTGTCCATTTCAAGACCAGACCTGCACCAATTGTTGACGGCGTTTCAAGACTACTGTACATCTAACGACCTCGTCATTAACACTGAGAAAACCAAAATTATGGTCTTCCCTAAATCTTGGGCGCCAACCTCTTGGAAATTTGGTCACCACTCATTTCAACAAGTTAAAATTTTCAAGTACCGTATTTTCACAAGTATA
>Trinity_26520_749
CTTCCGATCTGCTACTCCATTGCACCCAGCAAGATGTACTTTTTTGTACATTGCACCCAGCAAGATGTTTGTATATATAGTAAATTTAAATTCTGTGAGTGGCAGCAGCAAAAATAATTTTGTTTTGTGGGAATGTCTGCATTAAAGGAGAGGAAAAACTTCATATTTTATTCATAACCTATTTTTTTCTATATTTTGGATATTCGGTCAAATAGCCAAACACTTTAAAGTACAAGTTAAATATCTTTTATTGATTTTATATTTTAAAAAGTCTTGTTGTGATTTTTGGGTGAATGGTCTGATTATAGAGTCAAAATTATGTGAGCAATAAAATAATTGGCAGGTACTTTGTGAAAAGC
TCTTATTTATTATGAAAGAATGTATCTCTAGGGAATACACTTTCCTAAAATGGTTTTGCTGCCTAGGACATATGTAAAAATTTGCAAAAAGATGTGCATATTTTGGAAGCAAAATCTTGATTCTAATTGCTTAGAAATGCAGTACATTATTTACATGAAGAGTTGTGTATGAGCTGTATGTGTTTAATATTAAATCTGTGCATTGTTGAAAATTTGTGCATTAGTTGAAAATATAAAATCATTTAATACAGTATAAAATCATTTAATACATTAATTCCCATGGATGCAGCATAATTTGTCTGTCTCTCCGGGTATTGCACAGATTAAAAGACGGGAGACCAGCCAGTTCAAAGCCCAGT
TTTATTTTTGATATTGTTTTATGGTTGTTGG
>Trinity_84562_672
CTCTTCCGATCTCCTGACAATGCAGGTAATGATAATTACTTGTCATTGACAGTTCTTTGACTTCCCTAGGTTTGTGAGTAGTACTTCCAACATATTCTGAAGCCATGCCTAAGGATTCAATGGACAGAAGGATTGAGATGGTAGTTCACAAAGCATTTGAAGCTGCAGTTGGGTCCCTCAAAGCTTCAGTGACTCACTCTTTATTTGTCAGTATGGCCTTCTCTGAACTCCTTTTGAGTCCATATGTTATGGACAATATGTCCATAACAAGCTAAACAAGCCAAGAATGACCTCAGAAGGGACAACAGTTTCAGCCTTCATTGCCAGTGCCACGGCCGATTGGCAACTCGCATTATGGC
ACACTGTAACACATGGCTGCAGTAGGATGTGGACACCTTGACCCAGGCAAAGATAGTGGGCATTCCCTTCAAAGGTGGCAAATTGTTTAGAGATGACATTAAGCTGCTTTTGGTGGCAAAAAGGGGGAAGAAAAAGGCTTTATCCACTAGAGAGAAGCTGACAAACCAGCAGAATAAGCAGCCAGCTTGGTCTTTTCATGACTCCCAAGTATTCCTCTTCTGGAGCCACCTTTTCCTCTTCTTCCTCCTTCCATTGAGGAGCAAAGCCTGCTAGGCATGTTCATAACTCAGGCTTTTAGCCACAAGGCCGGCC
>Trinity_114697_489
GGCACTCCATCTATACAGTATTTCCTTCCAATAAACATTTAGAGACCTGGACAATCTGACATCAAAGCTTAATCCTGCTTATTTTTTTATATAACCACATTAATTTATATCAATGTGCATGTAGAATAATAAACCTCACTGAAACTGCAGCCAATATAAAACCAAAAGATGGCACTGGGTATGTCACAAATTATATGCTGTCTTTCAAATCTCCATATTCTAGAATTCATTCAAATGAATTCCTTTTAAAAGCAAGATCCTCACATTTTATAGTTATAATCTGTGTACACTGGTAAGCAATGATAATTTCATATGCCTGGTCCTCATTTCTAAATTTATCTGAACTAATTTACCTGAAC
ATTTACCTGAACTAAAGTACTACTTGTTGCAAAAAACAAAATCAGACTGTGATAAAAACTCTTCAATTTGGATGACTGTTGTTACTAGTCATCCACTGAGTCTGATCAGTCTGAGTCTGATAGATCGGAA
>Trinity_5233_1175
GTGTGCTCTTCCGATCTTGATAATATCTTCATGATCCAATTCATATAAAAGAGGCACCATTCTGTCAGGAATTTCCTATACCAAGGTAGTTTTCCTTATCACTGAAATTCCTGGTTTAGGAAAAGGGGCATTCCACCCACTATACCTGTTGCTTAGGAATATATAGGTTAAGAGGTGATAGTTAAACTTCCTGGGGAAGATATTGTTATACAAATTACGGCGTCTATGAAACAAGTCTGCTGAAAAAGATGAAGATAGAGAAATGCATGGCTCAGTGACATGTATTGAAGCTAATGGTTAGCTCTTTAATCAACTGACCTTACCTCTTTTGGTGCATATGGGCATTCCCATTCCCCTTT
TCCTACAAGGGACAGAACCTCGCAGGTAAGGAAACTTCCTTTATTTCAGGGTGTACATGTTGCCTATCTTTTATAGCCTTGACTGAACAAAGTTTTGATCTTCACTTTTGCATAGTCTATTGTAGCAGTAACCAAACTCACAATTGCTGCATCCCCTCTGACCCCCATTCTGAATGGCATTTAGCATTCTGTGGCAGTTCCAGGGGTGATCCAAGGTGCACCCTCCCAGGGTGCACCCTCCCAGCAGATGTCCCCCTGCATGGCTATGCTTTGTAGCCGCATTGGGTCGCTTCTAGGAGCTAACCGACACGAAGCATTGCTTGCCCTTCCAAGAAGGCACGGGCTGATGCTGCATACCT
GTCTGAGCGATGCAACATGGGCATGTGGTTTAGTATTGTGTGAGCTAAACAATCTACTCCAGTGGTTCTCAAAATTTTCTGACCTGTGGCTCCCTTGACCTCTATGGCTGTTGGCCACAGTTCCCCATCATGTTACTGAGTGCCAGAACTGACATTCAGCAAGCAGTTATGTCATTAAGCAGGAAGTAGCCAGAATTCTTAATTATATTAATCATATCATTAATTGCATACAGATCTTCAAAACATACAAACAGAACTAAGCAATATATAATTATAAGTAATCTGCTACTGATCACTGCTAGGAACAGGAAAATAGATTTAATTTCATCTGGTCCAGCAGGTTTTTAACTTTGTAAGCA
TGCTATTAGAATTATTTCACCAAATGGCCAATATTTCCCTCCCTCCCTCCCTTTCTCTCTCTCTCTCTCACACACACACCCCTACAATTAGACAAAGA
>Trinity_52806_413
GATCTAATTGTTCCAAGCCCAAATTTAGTCAGCAAGGAAAAACTGAAAGAAACTTTTTTCAGTGCAATTGTATGAATCAAGTTGGATTTAAAGTTATCTTGCAAGATTAATGGGGTGATATGAGACCTGTTGGACCACACAAGGATAGTGACCCATACTCTGGCCTCTGTTTTAGTCTGGTCAGGCTCTTGTCTTTGCATTGGAGATATCTCTGGGAAATCCTGGGACTAGGGTCTCCCAGTGCTGCCCTCAAAAGTTTAGATTTGACTCATTCCAATGTTATAATATTGGGGAACGGCCATAATTGGGAGACATACAACAATTGAACTAGTACTTTGGCTTAAAATAATTGGAGGGCT
AAGAGCCGCCTTTCATTTTCATTAATAGTACTATTGCAAAAGAGTTTCTCTGGG
>Trinity_119209_541
TTTATTAATATAAAGGGAAATTGCTATGGTGGATTCCAGCATCTCATCAGCCATGTCAGAGTAGCACAGTTGTGTAGGAACTTCAGTCGATGGTTCACAGTGAAGAACACAGACACAGCAGTCTTCCTTTAGCAAATACATTTACATGTAATTTATAGCAGCAATATAGAGAGAGCAGTCCAGCAGCATCAGAGTCAGACTGGAGAAAGAGAGGGGGTGGGAAAGGGAACTCGTACATTGTTTTTTATACATTTGTCAGACTATCAGCTATGATATTGCATCATCAAACATAGTCAGCATAGTCAGTTACAGTTTAATTACAGACACTGGTTCTGTTCATGTTTGTAAAGTCTGCTTTC
CTTTTGTTTCAATATCCTGACAAGGCATGATACAATGTTTTCTCAAACAAAGAAGTCCGCAGCTTTTTATATCTTTCCAAATAAATATTCATACAATAAGCCCACCTCATCAAGGTAGTCTACTGTTTTCTTCAAGAAACAGAGAACATGCCATAGGTTCCTATTTCCTGAAAGAGATCGGA
>Trinity_5230_1934
GACTGGAGTTCAGACGTGTGCTCTTCCGATCTCTTTTTGAAAATCTCTAAATCATAAATTGGGTGTCAAACGCATGAATGGGAAGGAATGGATTAAGAGGTTTTTAAGAGGAGTGTCAAATTTAAATCGCCCACCAGTGCATAGATTTCCAGCATGGGATTGACAAAAATGTAAGCGCTGCTGCAAGCACCATTTGAGGCAATGGTCATTTTTTCTTTACAGATGATGTCTTTCAAGACTATTTTTAGTGGCTATAACATCAGCATGCCGAGTCAACTTTGTCAGTTCATCCAGAGTTAGGTATTTTTTTCATAAGGGTACAATTTGGCTGAGGCCAGACTCAGTTTTCATTCCTAAAG
TAAACACTTTATTTCACAGGCAAATAGAACGAAATTTGCCTACATTTTGTCCTAATCTAGTTCATCAAAAAGAGAAATAATGGCATGTTAGATGCATGTTATCCTGAGTGAATAAGCAGTTAAATAAAACAGAAGCTTTGTTTTTTTTTTAATATGAATGGTTAAAGCATAGGAAAAAGAGTTTCTAAAGCAGTACTGGCAAAATGGTTGAAAGAATACATTACTTTGGTATATTGCTTATTAGGTTTATACTAGTCATGGTATGCAGGCACATTCCTAAAGATCAGCTACAATGTCAGCTGTTAATGATGGAATTTCATGTGTTAGACATTTGTAAGACTGCCACATGGTCATGAACA
TACCTTTTTTACACTAAGGTAGATGCTTCAAAAAAAAATGCTTCAAAAAGTGTTGGGTTGATAATATCTTCATGATCCAATTCATATAAAAGAGGCACCATTCTGTCAGGAATTTCCTATACCAAGGTAGTTTTCCTTATCACTGAAATTCCTGGTTTAGGAAAAGGGGCATTCCACCCACTATACCTGTTGCTTAGGAATATATAGGTTAAGAGGTGATAGTTAAACTTCCTGGGGAAGATATTGTTATACAAATTACGGCGTCTATGAAACAAGTCTGCTGAAAAAGATGAAGATAGAGAAATGCATGGCTCAGTGACATGTATTGAAGCTAATGGTTAGCTCTTTAATCAACTGAC
CTTACCTCTTTTGGTGCATATGGGCATTCCCATTCCCCTTTTCCTACAAGGGACAGAACCTCGCAGGTAAGGAAACTTCCTTTATTTCAGGGTGTACATGTTGCCTATCTTTTATAGCCTTGACTGAACAAAGTTTTGATCTTCACTTTTGCATAGTCTATTGTAGCAGTAACCAAACTCACAATTGCTGCATCCCCTCTGACCCCCATTCTGAATGGCATTTAGCATTCTGTGGCAGTTCCAGGGGTGATCCAAGGTGCACCCTCCCAGGGTGCACCCTCCCAGCAGATGTCCCCCTGCATGGCTATGCTTTGTAGCCGCATTGGGTCGCTTCTAGGAGCTAACCGACACGAAGCATT
GCTTGCCCTTCCAAGAAGGCACGGGCTGATGCTGCATACCTGTCTGAGCGATGCAACATGGGCATGTGGTTTAGTATTGTGTGAGCTAAACAATCTACTCCAGTGGTTCTCAAAATTTTCTGACCTGTGGCTCCCTTGACCTCTATGGCTGTTGGCCACAGTTCCCCATCATGTTACTGAGTGCCAGAACTGACATTCAGCAAGCAGTTATGTCATTAAGCAGGAAGTAGCCAGAATTCTTAATTATATTAATCATATCATTAATTGCATACAGATCTTCAAAACATACAAACAGAACTAAGCAATATATAATTATAAGTAATCTGCTACTGATCACTGCTAGGAACAGGAAAATAGAT
TTAATTTCATCTGGTCCAGCAGGTTTTTAACTTTGTAAGCATGCTATTAGAATTATTTCACCAAATGGCCAATATTTCCCTCCCTCCCTCCCTTTCTCTCTCTCTCTCTCACACACACACCCCTACAATTAGACAAAGA
>Trinity_10182_627
ACCGAGTGAATGGGGGAGGGGAGTAAAAGGCTGCCACGTGGTTGCCAGGGACGCCTGCGCGGTTGCTGGGGGTGGGGGAGCCTTGCCGGATCTGACGCGCAACCTGAGCACGAGAGGGGAAATAAACAACAAGGGAGAGCGCAAGAGCCAGAGAGATCAGCTGGCAGGTGGGGGCAGGGAATTGGCCAGTAGATTGATCCAGGCAAGATCCAGTGTGGGGGGAAGTGGGGCAATCGGTACCGCAAGAACCAGTGAATTGCAGGGGAGGAAAAGTTTAGGGGTCAATAGGCTTGCAATAAGAACATTCAATTTGGGAGCGCTGCAGAGCGACTTGCACCGCAATCTCAGTGTGGTGGGTA
GAGGAAGGGTTGGGTTTTGAATGCTGGATTTACGTCGATGGGACTTTCTGAGCAAAACATTATCGTGCATTTTTGCTCCCGAGGGGGTTGTTGGGATTGCGGGGAAGAGTTGTGCTGCTGACTTTTCTTTCCCATTGGAGTGACTGGGTGCCATTCAGAAATGGCTCCTGTGCCTTTAAGAGCTGCACGGAGGGGGACTTTTCCTCAGGTGCAACTTCTCTCCCCCCTCTCTGCAGCTCCAATGATAGAAGCTGCACCTGATGGAATT
>Trinity_108146_773
GTGCTCTTCCGATCTCAACTTGCTTGTCCTGCCTTACTGTCCAATCATGTCCAGTCAATGTCTGCCATGCAGTTGCACTGACAGAACTCACACTGCATGCTATGGTGAGGGTTGATCAGATGGCCAGATACGTTAAAAAGTTTTTACTTGCCTCCCAATAGACTGCCTGATCATTTGTGGGGCTCCTTGGACCCATGCCAGCTATTTAGCTGGCATAAGTCTAGGAATGGTGGGTAGGAAAACATGGGATAGAATCTGACGTCCATCCACTCCAGCCCACTCCCTGCCCCCTGCCCTCCCCTCATCCTGAACTCTCCACAAACCACTCCCTCCACTGCCTTACCTAGTTTTGTGCAGGC
CAGGTCTGTGGGTGGCAGGTGCATGGAGCTGTTGACTGTTTGCATTGCCAACTGCGAAGCTCCCATGCATCATTTACAGCTGCACGGTTGTATTTATGAAAGTGGGACATGTGTTCCGCTATTGTAAACCAACCATAGGATCAAGCCATTAGACAAAAATCTTCCACATACTACACAAATTTCTAGTTTTACATCCATGCAAAATTGGACTCAATATTTCTTATTTAATTGAGAAGGTGATGATTTGACAATTCCTTTTTTTAAAGCAATATTTATATTTGCCAGCTCTTCATCATACTCTTCATTTCTACTTCAAAACAAAAGGAGGTACTGACTTGAGGGCTATTGATGAGCATTGA
CATTAATAATTAAATTATATCACTTACATTGCTGCATTACATCACTAAAATTGAT
>Trinity_27880_463
GACACACAAGTAGATTTTGCCAAGTCTGAATTGTTTTTGATTCAGATACATGTATATTATATTATACATATTTGTATATATACTGTATGTATATATTCAGGTTTGCTGTATTTCTGCAACATAGTGATTTATTGATCTAATGTTTGTAACGGTCTTGTAACCTGTTCAAGTATGAATGTAAAATTAGTTGTTGCAGTTTCAAATGTTGCCTTCTGATACAGATGCATCTTTTTTGTTTCTAAACTATTTGTAAACTCTGTACATTTATTATAGTAATCTGTACTATTCCACTTATTTTACGTAAAAATGTTGACAAGCGTTCCTCCCTGTAAGACAGATGGGGATGTGTATAATACCTT
GGACATTTGAGAACAATCAGAAATTTGTCATTTGTCATTTGTCCTGTAAACACAAAAGCAAAACAAAACTAATTAAAAATTTATTAGGGTTTTTTAAAAAAAAA
>Trinity_105702_458
TATTCAAATTAGGGGCATGATGCTTAAAAAAAAACCCAACAGCAACAAAAACAAAAAAGTCATCTCTCTCTCTCTCTCTCTCTCCCTCTCTCCCTCCCCCCTCTCCTTTTTTAATTTAAAAAAATCAATAATACGGGGCTATGCATAATTGTTGAGCTAAAATTCTATGCTTTATAAAGTGCAGCTTGTTGGGAGGATTTCATATGAACTATTATAATGGTATACATTACATTATACCATTTTAACCATGTTCTGGACCTTGGGGAAATAGGTGGAGCTCTGCTCCAGGTAGGAAGAGCTCTGCTACTATTGCAGGACTACTTAGGTGTTCTGCCTGCCATCTGCTTATGTGATGACTT
GTAGGTGCTATTTCGGTATAAAGTGCTGAAGTGGACTTTGGTGATGGTGGTACCATTAAACATAATAAATTGTATTTTTTCCAATACTGTAAAAAAAAA
>Trinity_85390_670
AGAAAAGCTAGATCCCGACAAGCAAGACAGTCAAGAAGATCCACACAGGGTGTGACATTGACTGATCTTCAAGAAGCTGAAAAAACTATTGATCGAAATCGTACTACACAAACTAGAGAACAAGAGAATGAAGAAAAAGAAAAACAGGACAAAGAAAAACAGGAGGGGAAAAAGGAATGTGAAACTAAAGACAATGATTATAAGCAAAGACATGCACAAACCATAGATGAGCCACATCATCACTACAGAGCAACTTCATCAACTGCCACAAGTTCTATTTCTTCAAGCCAACTTAACAGACCAAACAGCCTAATAGATATAACTTCTGCTTATTCCAGAAGTGCAAAGGAAACTGAGAG
AGAAACAGGAAAGAAAGAAGAAGAAGAAGATAAATCACAGACAAAATCAATACGGGAAAGAAGACGACCAAGAGAAAAACGAAGATCCACAGGAGTTTCATTTTGGACTCAAGATAGTTTTGAAAATGAGGAGGAGCACCTATCTGACTCTGAGGAGGGCACAAATAAAAAAGAATCACAGAACATAAATCATTCAAGATACGATACAGGATCATCAGGAGATCATTATGATTCCCTAGTAGGACGGACTGGGTACAGGTACTTGGAAGACCGTAAACTTTATTCCAGTAAACTAGAAAAAGAAGATACAG
>Trinity_72227_761
GCTCTTCCGATCTGTTCTGGCTAGGAGGAAGACTAGGACTGAGCGTTTGGAGAAGTGAAGCTCTGTTCTTTAAGTATAGATGATGCTAAGTAGATCAGGGCAACGTTTAATTTTGAGGTGTGGGGATTCAGGCTTGTAGCGGAGCAATGCCACCTGTCCCAGGAGTGGGGGTGGCAGGCAGGCAGGCTGCACCTGCTTGAGGGAGCCCTCTGTACCTTAGTGGCAAATTGGGATTGGACAGAATTTGTGGGCACCTAAGTGGGGTAACTGTGTTGAGGGACAGATCCGTGCTTGGCTAGTTAGCCCAGCTGGTCTGATGGCCCCTCTGGCTTCAGCCTTTTTCAAGGGCATTTATGGAA
GGTCCTGGAGATTTATCGTAGACTGCCCAAAAGTATGAGAGTCATAAAAGGGCTTGTAGTGCTGCAGAACAGGGACCTTCTCTGGATGCCAGCAGTGCTGTGGTCTGCCTGCTGAACGGGAGCCAGCAGTGTGATGTGGCGGCAAAGAAGGCCGATGGGATGTCCAGAGGGGGGCTTCGTTGGTTTTATTCTTGCAGGGATTTCATTTGCTGACACACGTGAGAAGTGCAGAAAGCAGTATTGTGTTTTTATTTCAAGGGTGTGTATATAAAAACCAATAATGTTTTTATTTCATTATAATACTTTTTATAAGTTATAATTGCTTTAAAAGTGTCCTAGGCGGGTGACATGGGTGGTAT
AGTGTCAGCAGATGCAGCCACGTGCAGGTAGGCACGTCAGGGG
>Trinity_79637_867
GTGCTCTTCCGATCTCCACTTTGGACCACCGAGATGCTAACTGCAGTGTCATGAAATTCTTGCGTGACCTTCTCCATACAGGTGTGGCTAACAGTCAAGAAGAGAACTTTGAAGTGAGGAAGGAGCTCATAGGGCAGGTGATGACCCAGCTGGGCCAGCAACTGGTGAATCAGATTTTGCACAGCAGCTGTTTCTTCCTGCCACCTTACACCCTGCCGGATGTGGCCGACGTGCTGTGGGAGATCATGCAGGTTGATGGACTGACCTTCTGCTGCTGGCTGGAGAATTCACTGAAAGCCTTACCAAAGGAAACAACAGGAGGAGCTGTACAAGTCACACGCAAGCAGCTGACAGACTTC
CACAAGCAGGTCACAAGTGCTCAGGAGTGCAAACAGGTTTGCTGGGCTCTGAGAGACTTCACCAGGTTGTTCCGGTAGCTTGTACCTCCTTTATTCTGCCTGTTCCCAGTTTGTCAGCACCTAAAAGACCATCAGTTGGAACTACATGGCACCAAAGAAAGTCAAGGCAAAAGATAAGAAAGGGCCAACCAAAGGCCAACCCAGCATTGCACCACTTGTCAATGAGCAGGAGCAGTACCTACAAAAGGAACATGCTATCCTGACAGAGCACATCAACACCTACATACAACGAATGGAGCACTTTCAGGAGAAAAATGAGTTCCTGAATAAGGAAGCCAAGCAGATCAGAGAGAATAGCA
AGGCTTACCTTGACTTTTTAGCCAAGTGCACCCTTAGATGTCAGAATGCCACTACAACCTTGAATGACCAGAACTGTTCGGATCTAGCACAAGTCCGAAAGCAGAAGGAGCAACTGATCTCACAGTACATGGACAGAGAGAAGGAGGTG
>Trinity_79641_1104
CAGACGTGTGCTCTTCCGATCTAGTAGATGAATATGGCATGGAGGAGGGTTGTCAACAAGGACTGCTTGATATGCTGCAGGCTCTGTGCATCCCCACTTTCACACTCATTGAGCAACCTAATGGCCTCCAAAAGCATCCAGACACTGTGGATGACCTCTTCCGACTGGCAACCAGGTTCATCCAACGCAGCCCGATCACATTGCTCCAGAGCCAGGTGATTCTTCCCATCTTGCAGTGGGCTATTGCTGCCACCACTTTGGACCACCGAGATGCTAACTGCAGTGTCATGAAATTCTTGCGTGACCTTCTCCATACAGGTGTGGCTAACAGTCAAGAAGAGAACTTTGAAGTGAGGAAG
GAGCTCATAGGGCAGGTGATGACCCAGCTGGGCCAGCAACTGGTGAATCAGATTTTGCACAGCAGCTGTTTCTTCCTGCCACCTTACACCCTGCCGGATGTGGCCGACGTGCTGTGGGAGATCATGCAGGTTGATGGACTGACCTTCTGCTGCTGGCTGGAGAATTCACTGAAAGCCTTACCAAAGGAAACAACAGGAGGAGCTGTACAAGTCACACGCAAGCAGCTGACAGACTTCCACAAGCAGGTCACAAGTGCTCAGGAGTGCAAACAGGTTTGCTGGGCTCTGAGAGACTTCACCAGGTTGTTCCGGTAGCTTGTACCTCCTTTATTCTGCCTGTTCCCAGTTTGTCAGCACCT
AAAAGACCATCAGTTGGAACTACATGGCACCAAAGAAAGTCAAGGCAAAAGATAAGAAAGGGCCAACCAAAGGCCAACCCAGCATTGCACCACTTGTCAATGAGCAGGAGCAGTACCTACAAAAGGAACATGCTATCCTGACAGAGCACATCAACACCTACATACAACGAATGGAGCACTTTCAGGAGAAAAATGAGTTCCTGAATAAGGAAGCCAAGCAGATCAGAGAGAATAGCAAGGCTTACCTTGACTTTTTAGCCAAGTGCACCCTTAGATGTCAGAATGCCACTACAACCTTGAATGACCAGAACTGTTCGGATCTAGCACAAGTCCGAAAGCAGAAGGAGCAACTGATCTCA
CAGTACATGGACAGAGAGAAGGAGGTG
>Trinity_88695_572
CTTCCGATCTCTCGTCGATTCAGCTAATCGCATCTGGACGTCAGGGATGGAGAGGAAGACTCTTTTATTACATCTGGATCCCCTCTTCCCTAATCGATCGCGTGAAGCTATACGGAAGAGGTTGCAGCTTGTTAAATGGAAGCCCCTGGACCAATCTATTCATGGGTCTATGGATATTTCTCATCGAGTGTCATCGAGCTCCATCGGACAGCCATCGTTATCGTCTTTATCGTCTTTGGATGTGGAATCGTGTCATTATTCTTCAGCCAACCAGGCCTTGTCATCTTCATCGTTACTATCATCGTCATGGGCCGTGCCACATCAACATCTATCGATTAGCCAAGGGTCAGAGGATAAAA
TTGCTGCCTCGTTGCCATCGTCTTCAGGGGTGGAATCGCATCGATCTTCTTTGGCCAGCCAAGCTTTATCATCTCTATCATCGTTTTCATCCTCAGCTGTTGCGTTACGTTATAATCCATCGACCAGCCGAGTTCCAGGGTTTCAGACTGCTGCCTGGCGACATCGATTATTGGACTCCTGTATTTTGTCCTTGCAAGAGGAGAAACTTGGGG
>Trinity_124242_1822
ACTGGAGTTCAGACGTGTGCTCTTCCGATCTCTCTATTCTAACTCTTCGGTTTGGTTGGACGGTAGAGTTACGAAATGTGGGCGGGGTGTTCGTCAAGGCGATCCCCTGTCCCCCCTACTATTCATCATGGCGGTGGACGACCTTCTGCGTAAATCTCTCCCTGAACTGGGAATACAACTTGGCGACCATAAGGTCGGGGCCTTGGCATATGCAGACGACCTTGTTTTACTAGCAGAAGATCCAGGACGTCTGCAGAGCAAATTATCGGCGCTAGTACGTGCACTTAGACCAACTGGGATGTCGCTTAATGCAAAGAAATCTATTGGAGTGACAATTCTTAAAGACAGGAGACGGAAAT
GTCTCATGCTCGCTCCTATGAATTACATCGTGGGATCTAGTTCTGTGTCATCTCTGGGCGTCACTGATACTGTTTGTTATCTCGGCTTGCAGTTTAACTGGAAGGGTAGGGTACCAGTTCGTCATACTGAGAAGTTTCAGAATATGTTGTCAGAGCTATCATCAGCTCCTCTTAAACCGTATCAACGATTAGATCTTCTGAAAACCTTCCTGGTCCCGAAGTTGACGCACGAGTTGACACTTGGAAACGCTCACCGGAATACCTTGGGAAGACTTGACGTCCTGCTTCGAGCTGCCGTGAGGAGATGGTTGCGTCTGCCAAAAGATACACCAATTGCATATCTCCATGCTTCGTTGAAG
GATGGCGGCATTGCGATGCCATGTTTTTCCTCTTCGGTCCCCCTAATGCAAAAACGACGATTCACGAAGTTACTGAACATCTCTGGCCCACTATTTGAAGCGGTGCGGGCCCAGAAATCGTTCACCTCGGTGAAGCGGTTGTTAGATCTACCGTGCCGGGTGGGGCCCTCTATCGTGACATCGAAAAGTGAAGCCAAAGATGCGTGGAGGAACTGGCTGCATCAGTCTATCGACGGGAGGGAACTTGACACCCCGGTGCTTGACCCAGCTAGTCATGGCTGGCTAAAGTACCCATCGACCGTGTTCCCTCGTCTCCATCTTCGGGCAATACAACTCCGGGGTGGAGTGCTCCCGACAAA
ATCGAGAAATGCCCGGGGGGAGAATCGATCGACCGGGTCTACCACCTGTCAAGGAGCGTGTCGACAGACGGAGTCCCTCAATCATATTTTACAGAAATGTGAGCGGACTCATGATCATCGTTGCGCACGGCACAACCGTGTAGCAAGAAGAATCGAGCAGTTCCTTCGGAAGAGGGACCTGAAAACGTGGACTGAACCGGTAATCCCAGTAGGTCGTACATTTATTAAACCTGATCTGCTGGTTTATCGGAATAACAATCTCTATGTCCTAGACATTTCTATCGTTTCAGGTTCTCGTCTTAGTGAGTCGTGGGATCTGAAAATCCAGAAGTATGGGTCTCCATCGAACGTGCGAGCCA
TTGAGGACTGGTTCGCAACACCAACTAAGATACAACATCTCCCTGTCATCTTAACGAGCCGAGGATTGCTGTTTGGACCCTCTGGCCGCGGACTTCGATCGTTGGGCTGTACCTCGCGGGACATTTCAGACATTTGTCTGCTGACTATCGCTGGGTCTTTAAAGTCATTCGATTTCTATATGAAGGGTTTGAGGGGTGTGTAATTCGATCGGTTTCTGTTGATGTTCTGTTTCTTTTATCGGCCCATGGTATCTTTATTCTAGCGTGTCGTTTGACTCGCCTCAGGCCGTAGTATGCTATGAATACTTTGGTTGGGGTTGCCCGACCTTGTTTTTGTTTGTATTATGTGGCCTGATAAT
AAAATTTGTTAAATAGCCAAAAAAAAA
>Trinity_124243_1731
ACTGGAGTTCAGACGTGTGCTCTTCCGATCTCTCTATTCTAACTCTTCGGTTTGGTTGGACGGTAGAGTTACGAAATGTGGGCGGGGTGTTCGTCAAGGCGATCCCCTGTCCCCCCTACTATTCATCATGGCGGTGGACGACCTTCTGCGTAAATCTCTCCCTGAACTGGGAATACAACTTGGCGACCATAAGGTCGGGGCCTTGGCATATGCAGACGACCTTGTTTTACTAGCAGAAGATCCAGGACGTCTGCAGAGCAAATTATCGGCGCTAGTACGTGCACTTAGACCAACTGGGATGTCGCTTAATGCAAAGAAATCTATTGGAGTGACAATTCTTAAAGACAGGAGACGGAAAT
GTCTCATGCTCGCTCCTATGAATTACATCGTGGGATCTAGTTCTGTGTCATCTCTGGGCGTCACTGATACTGTTTGTTATCTCGGCTTGCAGTTTAACTGGAAGGGTAGGGTACCAGTTCGTCATACTGAGAAGTTTCAGAATATGTTGTCAGAGCTATCATCAGCTCCTCTTAAACCGTATCAACGATTAGATCTTCTGAAAACCTTCCTGGTCCCGAAGTTGACGCACGAGTTGACACTTGGAAACGCTCACCGGAATACCTTGGGAAGACTTGACGTCCTGCTTCGAGCTGCCGTGAGGAGATGGTTGCGTCTGCCAAAAGATACACCAATTGCATATCTCCATGCTTCGTTGAAG
GATGGCGGCATTGCGATGCCATGTTTTTCCTCTTCGGTCCCCCTAATGCAAAAACGACGATTCACGAAGTTACTGAACATCTCTGGCCCACTATTTGAAGCGGTGCGGGCCCAGAAATCGTTCACCTCGGTGAAGCGGTTGTTAGATCTACCGTGCCGGGTGGGGCCCTCTATCGTGACATCGAAAAGTGAAGCCAAAGATGCGTGGAGGAACTGGCTGCATCAGTCTATCGACGGGAGGGAACTTGACACCCCGGTGCTTGACCCAGCTAGTCATGGCTGGCTAAAGTACCCATCGACCGTGTTCCCTCGTCTCCATCTTCGGGCAATACAACTCCGGGGTGGAGTGCTCCCGACAAA
ATCGAGAAATGCCCGGGGGGAGAATCGATCGACCGGGTCTACCACCTGTCAAGGAGCGTGTCGACAGACGGAGTCCCTCAATCATATTTTACAGAAATGTGAGCGGACTCATGATCATCGTTGCGCACGGCACAACCGTGTAGCAAGAAGAATCGAGCAGTTCCTTCGGAAGAGGGACCTGAAAACGTGGACTGAACCGGTTCTCGTCTTAGTGAGTCGTGGGATCTGAAAATCCAGAAGTATGGGTCTCCATCGAACGTGCGAGCCATTGAGGACTGGTTCGCAACACCAACTAAGATACAACATCTCCCTGTCATCTTAACGAGCCGAGGATTGCTGTTTGGACCCTCTGGCCGCGG
ACTTCGATCGTTGGGCTGTACCTCGCGGGACATTTCAGACATTTGTCTGCTGACTATCGCTGGGTCTTTAAAGTCATTCGATTTCTATATGAAGGGTTTGAGGGGTGTGTAATTCGATCGGTTTCTGTTGATGTTCTGTTTCTTTTATCGGCCCATGGTATCTTTATTCTAGCGTGTCGTTTGACTCGCCTCAGGCCGTAGTATGCTATGAATACTTTGGTTGGGGTTGCCCGACCTTGTTTTTGTTTGTATTATGTGGCCTGATAATAAAATTTGTTAAATAGCCAAAAAAAAA
>Trinity_20112_838
TGTGCTCTTCCGATCTCATAACCATAGCTTCCATAACCATAGCTTGTTCTAGACTGAGCCACAGCTAGAGGCGCCCAGAGTTCACTCTCTGGAATGTGGTCTAATAAAATTTTGTTTTGTAAGAGGTGTGCCTTTTTCATGAAGGATCATGGCACATATCTAAGCTGTGAAGGGAGTGAAGGTTGACTTGCCCCAGTTAAAAGAATAATTGGGGGGGGGGGACTGACTTGGAGAAGGCAAGAAGTGCACCATATATGAGGGTATAGAATTAGAATGAGATGGCTGGGTTTATGGGTCTTGGAGTTGAGTCCTCTGGAGCACATTGTTTCAAATGGAACTGATTAAAGCTTGAAAATATA
ATTGGAATTACAATGATCAAATAGTTCTTCAATATACAATATCTATCCTAATGATTTTTATATGATGCATCTTCCTTTCAGCCTTGATCTAAAGTTTCAGGGAAAACCCCTCCAAATCCTACCTGGAATGTTTCACTCTTTATTGTCACATTATATTTGTATTTTTATGTGGCAGTATATTCCAGAGGTTCTTCCTCTAGAGGAAACATATATTTTGGCACTCTTGACATTTTAGAAGACACTCTTTTTATAAGCAGGAGAGTTCCTGCAATGTATATAATAATTTGAATTTAACTGATGAAGTTATCCAGCGATGTGAGACTTAGTGTAATTGTAGTTACCTTTTACATTGATATTTG
AACACAAATCTTTTTTTCCTATTGTCTTAATGGTAGTTACAGCAACATTCTAATGTCAAAATCTACTGTGAATTCTATATTTCAGACCTTTTGGAGGAAGCTTAAGTATAGACTTTGTAT
>Trinity_7684_439
GGGTTTTTTTCTTATGAAAAAAGAGATGAGGAGTCCCAACCGTCTCCTCTCTGTGTCTTCTCTGCCTTCTTTGGGAATTGTTTCTTAAGTTCTTAACCCATGCTTAGGAATGGCCCCTTCCTTCACAGAGAACAAGACTTCCCAAGGTAAAAAGCTTGTCTTAGCTGTAGGAAAACATTCTGGGAAGTATTGGTCCATATAACATTTAGGGTAAAAAATTTAATAGCCACTACAGTTATTTCTACTAATAGTTTGGTGTGCCTGAAATTATTCAACTGTTCCACCTTATTTTGTTATTTTGTCTTATCTTATAAACTTGGACTTTTCCATTTCATAATCACTAAACACGACTGCTAGTA
AAAATGTCTATTTTCCTTAATATCTTCATGCATATTTTTTTCTTGTAGTTATAAAGGTGAAGTGAAATTCAAAAAAAAAA
>Trinity_54400_615
GGCCTGCACAGTGCTTCTGATGAAAGTGTTCAGGCTGTCCCAATCAGCGGTGCCTGAAACAATAGTGGGTATTGGAGCAAGAGGCCAGATTATCTGTGGCCTTGGGGGAGGTGAGGACCCATTTGGTAGGCTTCAGACTTACCCATAATGGCCTCTGTGGCATTTGTGCGTTTGGATTCCTTCGGCCCCATGGAGTCTTGGAGGTCATGGCAAGCCAGCAGCAGCAGATAGTTGCTACGCCTTGTCTATGGGTGTAGGGATGGCAGGTGAGAAGCAGCAAACCTGCCTTGATGGTCCAGAGCCTCAGAGTGGTAGCATGAACTGGCAACTCATTGTGATGTTGCTGCTACTGCTCGTGG
AACATGTTTCCCTGCCACAAGGGGGGGGGGAGGCAGGAAGAGGCGCGATAGCACTGGTCAGAGATCTGCAACTTGAAAAGTGGTTAAATTCTCACCGCTGGGTCCAAAAGCCTCGCTTCTCAGCTGCAGGGGGGGACAGCATTCTTGTCGCTGGTGGAGGCTGTTGGGACTGTCACCGTCGCTGCAGAATGGGGCCCTGCTTCTCATCCGTGAAGGGGGAGTCTGTGCTGTTCCAGTGCTGTAGATCGGAAGAGCA
>Trinity_9361_524
GCTCTTCCGATCTCTCTGATGAACTTGTATTGCATCTTCCCTCTCCCATTTTTGCTGTTTTTGGAGATGGAGGTGTTTTTGAAATGGTTTAACTCTGACCAAGGAATCTGATGTGTATGGAGTAGATACACAGTAGGCCCCACTATGTTCCATTGGGCTTTCTCCCAGGAAAGTGCACCTACGATTGCAGCCTGACACTTCTAAGGGGCATTCTGAGAACTGGGAAGGTGATGCATGCTTACAATGTAAACATGCAAACAGAGAAAGAGCTTACAGACCAATATTGCCACCCGTTCTTTTGGCTATGCAGCCATTTGCTTAGGCTCAGTGGCTCTTCCAGCATCTTTCCCTGTTGCTAA
TTCTTGCTGCTGGAACGGTTGATCATCTCTGGCTGAGTGTTTAATATGCAGAGGGAGTGGGTGGCGATGAAGCAGGGCCAAGGGGGGACGCAATGCGATGGTTGGGTCAGCAGTGGGCTTCTTAGACTCATACTTTAATTATTTTGGGGGGACACAGCATAAAAA
>Trinity_5232_1436
GACTGGAGTTCAGACGTGTGCTCTTCCGATCTGGAAAAAGAGTTTCTAAAGCAGTACTGGCAAAATGGTTGAAAGAATACATTACTTTGGTATATTGCTTATTAGGTTTATACTAGTCATGGTATGCAGGCACATTCCTAAAGATCAGCTACAATGTCAGCTGTTAATGATGGAATTTCATGTGTTAGACATTTGTAAGACTGCCACATGGTCATGAACATACCTTTTTTACACTAAGGTAGATGCTTCAAAAAAAAATGCTTCAAAAAGTGTTGGGTTGATAATATCTTCATGATCCAATTCATATAAAAGAGGCACCATTCTGTCAGGAATTTCCTATACCAAGGTAGTTTTCCTTA
TCACTGAAATTCCTGGTTTAGGAAAAGGGGCATTCCACCCACTATACCTGTTGCTTAGGAATATATAGGTTAAGAGGTGATAGTTAAACTTCCTGGGGAAGATATTGTTATACAAATTACGGCGTCTATGAAACAAGTCTGCTGAAAAAGATGAAGATAGAGAAATGCATGGCTCAGTGACATGTATTGAAGCTAATGGTTAGCTCTTTAATCAACTGACCTTACCTCTTTTGGTGCATATGGGCATTCCCATTCCCCTTTTCCTACAAGGGACAGAACCTCGCAGGTAAGGAAACTTCCTTTATTTCAGGGTGTACATGTTGCCTATCTTTTATAGCCTTGACTGAACAAAGTTTTGA
TCTTCACTTTTGCATAGTCTATTGTAGCAGTAACCAAACTCACAATTGCTGCATCCCCTCTGACCCCCATTCTGAATGGCATTTAGCATTCTGTGGCAGTTCCAGGGGTGATCCAAGGTGCACCCTCCCAGGGTGCACCCTCCCAGCAGATGTCCCCCTGCATGGCTATGCTTTGTAGCCGCATTGGGTCGCTTCTAGGAGCTAACCGACACGAAGCATTGCTTGCCCTTCCAAGAAGGCACGGGCTGATGCTGCATACCTGTCTGAGCGATGCAACATGGGCATGTGGTTTAGTATTGTGTGAGCTAAACAATCTACTCCAGTGGTTCTCAAAATTTTCTGACCTGTGGCTCCCTTGA
CCTCTATGGCTGTTGGCCACAGTTCCCCATCATGTTACTGAGTGCCAGAACTGACATTCAGCAAGCAGTTATGTCATTAAGCAGGAAGTAGCCAGAATTCTTAATTATATTAATCATATCATTAATTGCATACAGATCTTCAAAACATACAAACAGAACTAAGCAATATATAATTATAAGTAATCTGCTACTGATCACTGCTAGGAACAGGAAAATAGATTTAATTTCATCTGGTCCAGCAGGTTTTTAACTTTGTAAGCATGCTATTAGAATTATTTCACCAAATGGCCAATATTTCCCTCCCTCCCTCCCTTTCTCTCTCTCTCTCTCACACACACACCCCTACAATTAGACAAAGA
>Trinity_20108_703
TTGATGAAGGATCATGGCACATATTTCAGCTGTGAAGGCAGGGAAGGTTGACTTGCCCCAGTTAAAAGAATAATTGGGGGGGGGGGACTGACTTGGAGAAGGCAAGAAGTGCACCATATATGAGGGTATAGAATTAGAATGAGATGGCTGGGTTTATGGGTCTTGGAGTTGAGTCCTCTGGAGCACATTGTTTCAAATGGAACTGATTAAAGCTTGAAAATATAATTGGAATTACAATGATCAAATAGTTCTTCAATATACAATATCTATCCTAATGATTTTTATATGATGCATCTTCCTTTCAGCCTTGATCTAAAGTTTCAGGGAAAACCCCTCCAAATCCTACCTGGAATGTTTCA
CTCTTTATTGTCACATTATATTTGTATTTTTATGTGGCAGTATATTCCAGAGGTTCTTCCTCTAGAGGAAACATATATTTTGGCACTCTTGACATTTTAGAAGACACTCTTTTTATAAGCAGGAGAGTTCCTGCAATGTATATAATAATTTGAATTTAACTGATGAAGTTATCCAGCGATGTGAGACTTAGTGTAATTGTAGTTACCTTTTACATTGATATTTGAACACAAATCTTTTTTTCCTATTGTCTTAATGGTAGTTACAGCAACATTCTAATGTCAAAATCTACTGTGAATTCTATATTTCAGACCTTTTGGAGGAAGCTTAAGTATAGACTTTGTAT
>Trinity_51885_409
CTCCTGTTGCAAAACCTCAAAGACCAGCGACAGTAACTTGCTGTTGGCCATGAAGTTGCTGTCCAAGACCCCCAGATTGAACCAGCTTCCCAAGCAGCAAAATATTTTAATGAACATTTTCTCATCTCCAGTCTTCTCCACACAAGTCACTTTTCAACGAGCATGTGCACGAATCCCTTCCAAGAGGCCATCTGCAGGGCAAGATCTGCTATTGCTAAAGCAAGCTGAGTGACAATGACAGGGGACATGTCTTTCAATTTCTGGATGTGGGAAAGCAAAGAGTCCCGCAGTGAAGTATGAGAGTCTGTGGGAAGTTCATAGAATGCAGTCTGGATCTTCATCTTCATAGTCTGGGCTGC
AAAGTAGCATGACTCTACATCCTGTTGGATTTGCAGCAACTGATCCGAGA
>Trinity_72226_567
GCTCTTCCGATCTCTCTGTACCTTAGTGGCAAATTGGGATTGGACAGAATTTGTGGGCACCTAAGTGGGGTAACTGTGTTGAGGGACAGATCCGTGCTTGGCTAGTTAGCCCAGCTGGTCTGATGGCCCCTCTGGCTTCAGCCTTTTTCAAGGGCATTTATGGAAGGTCCTGGAGATTTATCGTAGACTGCCCAAAAGTATGAGAGTCATAAAAGGGCTTGTAGTGCTGCAGAACAGGGACCTTCTCTGGATGCCAGCAGTGCTGTGGTCTGCCTGCTGAACGGGAGCCAGCAGTGTGATGTGGCGGCAAAGAAGGCCGATGGGATGTCCAGAGGGGGGCTTCGTTGGTTTTATTCTTG
CAGGGATTTCATTTGCTGACACACGTGAGAAGTGCAGAAAGCAGTATTGTGTTTTTATTTCAAGGGTGTGTATATAAAAACCAATAATGTTTTTATTTCATTATAATACTTTTTATAAGTTATAATTGCTTTAAAAGTGTCCTAGGCGGGTGACATGGGTGGTATAGTGTCAGCAGATGCAGCCACGTGCAGGTAGGCACGTCAGGGG
>Trinity_36192_446
TGGGTAAGGCATTTCTCACAGTGGCACTACTGTCTGGGGAAATACGGTTTCTGCAGACATGGCTAGAGCCATTTTATAATGCCTGGTGGAAGTGTTTTGAGAGGCCCATGTTGCCACTTTGCAAATATTGTAAGAGAGACAGGTGCCCTGCCTTATGGAATGTGCAATATTAGCCTGCAGAGGGTCTTTTTCCAGTTCCCTGTATGCCTCCCGAATGGCTGCCTTAAGCCAGCACAACAAATATATTGTAGATGCTGATTCCCTAGTCTTTGACAGTGCAAACCTGACAAACAGAATATCTGTCTTACTTATGTCTCTTGTCCACTCTGTCTAAAAATACAGCACCTACCGGACGTCAA
ACACATGCCACATCTTCTCCTTAGGATGAACTGGATTAGGGCAAAAAGAGGACTACCTCTTGTGCTCAATGAAAAGAGATCGGAAGA
>Trinity_106313_1249
CTGGAGTTCAGACGTGTGCTCTTCCGATCTCTCAACGCAAGAGTGGGGGATAACAATGAAGCATTTTACACCAATTTAGATGGAGATAAGGAGACTCATCTTCCACACCATTGTGCACTACAGAGGAAATCTAAAGACAAGTTCCAAACTCCTGCTGGCTGCTTATTGACCAGTTGATGTCTACAACACAATATGATGTGGTTAAATGGACTTAGTAAATTTAAGAAGGCTGCTGAATACACATTTATCTCAACTCTAGAATGTAGTGTGATTGACTACATTTTGATCTCAGTGGCTCTGTACCCGCTGGCATTTGAGTTTGGGGTAGATGACTTTCAACTGAGTGACCATCTTCCACT
GACACTGATGTTGAAACTGGAAATACCCAGAAGCCTGTCCCCACCAACAGATGATGACGAAATGGTATTTCTTCCTAAACTCATATGGAAGGAGACATCCCTTTGCAAAATCCACCAATTGCTTGACAAGCCTACAGGTATTGAACTGAGAGCCAACATACATCTAGAGAAAGAACCAAACATCGTAGTTCATGCTTACGACGAATTAGTACACTACATTGTGTCTGACTTAAAACAACCCCCAAAAGGGCCTAATTAGTGTCCTGACTTGGCTTCTTCTGTCTGGTTTGACCTTGAATGCAGAACATTGAAAATCCAGCTTAGAGAGTACTTTATGAGATTTGGAACTACCAATTCGC
GTGAAACCCTACATTCTTATTTCTCGGCTAAAAAACTATTCGAAGATCGGCTAATACATAAAAAATCTGAATTCATATATACCCAATGGCACCAACGTATCCAGGCCTCTAAGCAAAATAATACCAGAACCTTCTGGAAAATTGTATCGCCGTCTTTCAAGAGTGAATATAGAGATCCAGGCTTAATCTCCAGTCAGCAATGGTCACAGCACTTTGCCAAGCTATTTCACAGTAAATGTTCTAAAGAAACATCAGAGCATGGCCCGCCGGTGAGTAGTATCACAGAATGCCCTCCTGTTACAGCAGAAATGATTCAAAATGCAACCACAAGTTTAAAACCAGGGAAATCCCCTGGTCCG
GATGCTATTTTGGGGGAATGGCTCAAGGCCGACCAGGATTGGTGGATTCAAATCCTACTTGTTATCTTTACAATTGTAAATAGAAGCGGACAAATTCCTAGGGACTGGCTCAGAGCCATTATTGTCCCCATCTACAAAAAAGGGGACACTAAAGAACCGGGAAACTATAGAC
>Trinity_65003_429
TTAATGAGTGAATTTCAATCTCAGATAAGCTCTAATCCTGAGCTTGCAACCATTTTTGAAAGTATCCAGAAAGATTCATCATGCACTAATTTGGAATCTATGGACACTAGTTAGATATGACAATGGGGACCATTGATAGGAATCATATGGGGCACTGAATTGACAAGTTAAAAAGCAGAGTATCTAATCTTAATGTTCCATTTTGGAGACAGTTTGGCTTTTTCCCATTGTTGCTTTTTTAAAAAAGAATTTATTCCAGAATATGAATTTCCATTATTCTAAAAATTGTAAGCCACTCATGTGTAAGTAGATTTGGACACATTAAACAAAACTAAAAAATTGAAACACATGGTGTATGG
AAACAGATTCCAGCATCTGCTTGCTTTGTAATGTTTAGGATTAAAAAGTTAAAAATGTGAAAAAAAAAAA
>Trinity_79638_1143
TGGAGTTCAGACGTGTGCTCTTCCGATCTCACTCCTGCTTCCTGTACTTGGGCAGCATCCTAGTAGATGAATATGGCATGGAGGAGGGTTGTCAACAAGGACTGCTTGATATGCTGCAGGCTCTGTGCATCCCCACTTTCACACTCATTGAGCAACCTAATGGCCTCCAAAAGCATCCAGACACTGTGGATGACCTCTTCCGACTGGCAACCAGGTTCATCCAACGCAGCCCGATCACATTGCTCCAGAGCCAGGTGATTCTTCCCATCTTGCAGTGGGCTATTGCTGCCACCACTTTGGACCACCGAGATGCTAACTGCAGTGTCATGAAATTCTTGCGTGACCTTCTCCATACAGGT
GTGGCTAACAGTCAAGAAGAGAACTTTGAAGTGAGGAAGGAGCTCATAGGGCAGGTGATGACCCAGCTGGGCCAGCAACTGGTGAATCAGATTTTGCACAGCAGCTGTTTCTTCCTGCCACCTTACACCCTGCCGGATGTGGCCGACGTGCTGTGGGAGATCATGCAGGTTGATGGACTGACCTTCTGCTGCTGGCTGGAGAATTCACTGAAAGCCTTACCAAAGGAAACAACAGGAGGAGCTGTACAAGTCACACGCAAGCAGCTGACAGACTTCCACAAGCAGGTCACAAGTGCTCAGGAGTGCAAACAGGTTTGCTGGGCTCTGAGAGACTTCACCAGGTTGTTCCGGTAGCTTGT
ACCTCCTTTATTCTGCCTGTTCCCAGTTTGTCAGCACCTAAAAGACCATCAGTTGGAACTACATGGCACCAAAGAAAGTCAAGGCAAAAGATAAGAAAGGGCCAACCAAAGGCCAACCCAGCATTGCACCACTTGTCAATGAGCAGGAGCAGTACCTACAAAAGGAACATGCTATCCTGACAGAGCACATCAACACCTACATACAACGAATGGAGCACTTTCAGGAGAAAAATGAGTTCCTGAATAAGGAAGCCAAGCAGATCAGAGAGAATAGCAAGGCTTACCTTGACTTTTTAGCCAAGTGCACCCTTAGATGTCAGAATGCCACTACAACCTTGAATGACCAGAACTGTTCGGAT
CTAGCACAAGTCCGAAAGCAGAAGGAGCAACTGATCTCACAGTACATGGACAGAGAGAAGGAGGTG
>Trinity_79647_796
CAGACGTGTGCTCTTCCGATCTAGTAGATGAATATGGCATGGAGGAGGGTTGTCAACAAGGACTGCTTGATATGCTGCAGGCTCTGTGCATCCCCACTTTCACACTCATTGAGCAACCTAATGGCCTCCAAAAGCATCCAGACACTGTGGATGACCTCTTCCGACTGGCAACCAGGTTCATCCAACGCAGCCCGATCACATTGCTCCAGAGCCAGGTGATTCTTCCCATCTTGCAGTGGGCTATTGCTGCCACCACTTTGGACCACCGAGATGCTAACTGCAGTGTCATGAAATTCTTGCGTGACCTTCTCCATACAGGTGTGGCTAACAGTCAAGAAGAGAACTTTGAAGTGAGGAAG
GAGCTCATAGGGCAGGTGATGACCCAGCTGGGCCAGCAACTGGTGAATCAGATTTTGCACAGCAGCTGTTTCTTCCTGCCACCTTACACCCTGCCGGATGTGGCCGACGTGCTGTGGGAGATCATGCAGGTTGATGGACTGACCTTCTGCTGCTGGCTGGAGAATTCACTGAAAGCCTTACCAAAGGAAACAACAGGAGGAGCTGTACAAGTCACACGCAAGCAGCTGACAGACTTCCACAAGCAGGTCACAAGTGCTCAGGAGTGCAAACAGGTTTGCTGGGCTCTGAGAGACTTCACCAGGTTGTTCCGGTAGCTTGTACCTCCTTTATTCTGCCTGTTCCCAGATACCCTAAAATG
CATTGGAATAAAGAGCAACAAACTGAAATCATTCTGATGGCTGGGTCAGGAAGAAGTCGCATATTATATAAATAAAAA
>Trinity_64880_696
ACGTGTGCTCTTCCGATCTCCTGTGAGAACTGCTGGAAGGGGGTGCCTGATGGGAGGGGAGGAAGGAGCAGATCATATTATGCTCACCTCCAGCGAAAGGCAGGATGCACCCCAGAGAGAAAGCGTATCTGTAGCAACTTGGGTAACCCCAGGGTGGATAAGATACAAGCTGAAAGGGACCAAATCCACAAGACACTGGGCAATCCTACTGAGGGACCACCCTCTCTCTATCAAGAGATTAAAACACAAGTTCATCTTCCTCAACAGGGGCAAAACTTGTTCGTTTCTCTGGTGGAACAAATTGCAGGGATTTTAAATCTTACACAATGTTATGTGTGTGGCGGTACACTGATGAGTCA
CCAGTGGCCATGGATGGGATGGGAGGTAACCCCAGAGATGCTGCTCCAGTGGGATCACACACCCCAATTGCCTAAAAGAGCAAGAGAACGCTCTCCAGTTTGGCCACTAACAGCTTTGGTAACTGGATCATGCTGCATTACACGGGAACTCTCGGGCATTTCTGTGCCAGTGGGGGAAACGCCCTGTATGGCTGGAGTAACAGTAAACAAGAAAGGGGAGACCCAATGGTGGCCAGAAGAAAGGCCACCCGAATATAACCCATGGATAGGCTTCCCAGCTCTAAGCCATTATTGGGAAACTCCAGAGCATACTACCAAGGAATGGGTAGCACCAGAG
>Trinity_84814_660
GCCTGATCCAGTAGGGCTCTTCTTATGTTCTTAAGTGTTGAAGTGTTGAAAGCAACAGAAACAAAGAAACATGCATACTTAATTGTCATCAGAAAGTACAGACAGTTTTGTTATAAAATTCCCACAAGATTATTTTACTATGGAAATATAGTACATCTCCATGCTTTTAGATTGATGCAAACCTCGGTTGGTGCAAAACCTTAGGTTGGTGCAAAAATACAGCCATAGCTGAGAATGTTTAATAAATTCAGTGTCTGTCATGCAAAACACGATCTGTTGGTTTGTTTGAGATCCAAAACGTTTCATAGCACAAATCTACTTTTAAGTTCAGTATTTCTGTCTCATTCTCAGTCATTCTG
TAAAATGGAGACTTTTGGAATGTTGACTAATAAAAAATGTTACCTGCCAAAATTACTAGAAGTGGAAGATAGGGCTAGACAGGAATATCTAGTAGCAGTCAAATGTTTGTATTTGACTATCAAATGTTTGATAGTAGCAGTCAAATGTTTCAGGACTTTCCTTGGGACTTAGTTGTGCCTGACAGGAGATGAAGATGCAACATTGAATTCATGTGTATATTTGATGGCTTCAGTGGAGTGTTACAAGTAATAGCTTGGGGGAAACGATGATGATATCAGATCGGAAGAGCACACGTCTGAA
>Trinity_79639_708
CAGACGTGTGCTCTTCCGATCTAGTAGATGAATATGGCATGGAGGAGGGTTGTCAACAAGGACTGCTTGATATGCTGCAGGCTCTGTGCATCCCCACTTTCACACTCATTGAGCAACCTAATGGCCTCCAAAAGCATCCAGACACTGTGGATGACCTCTTCCGACTGGCAACCAGGTTCATCCAACGCAGCCCGATCACATTGCTCCAGAGCCAGGTGATTCTTCCCATCTTGCAGTGGGCTATTGCTGCCACCACTTTGGACCACCGAGATGCTAACTGCAGTGTCATGAAATTCTTGCGTGACCTTCTCCATACAGGTGTGGCTAACAGTCAAGAAGAGAACTTTGAAGTGAGGAAG
GAGCTCATAGGGCAGGTGATGACCCAGCTGGGCCAGCAACTGGTGAATCAGATTTTGCACAGCAGCTGTTTCTTCCTGCCACCTTACACCCTGCCGGATGTGGCCGACGTGCTGTGGGAGATCATGCAGGTTGATGGACTGACCTTCTGCTGCTGGCTGGAGAATTCACTGAAAGCCTTACCAAAGGAAACAACAGGAGGAGCTGTACAAGTCACACGCAAGCAGCTGACAGACTTCCACAAGCAGGTCACAAGGTCAGTGAGGCTCTCATGGCTGCACTTGGGGGAAGTTGAAAGAAAGAGAAGGGTATACTAGCTGTAAGATAGGTTCTTGTATATGTAAAATTGGG
>Trinity_74236_452
TGCGCCAGAACTTCTCATGAACCCCTCCAATGCAGATGGACTTTTCTTCCAGAAATCTGTCCAGTTCTGTCTGGACATAATGTGCGCATTCTAGTTTTTTTTAAAACAACAACAATAAGCACCCCGCTGTGCTGCTATTGCGGCCAGAGATGAGTTCTGTTCCCCACTTCAAAGACTCCCTTCTCATCTGTCCTTCTTCTGCAGCTATACAGTGGAAGTAAGACGCAGGCATCTCCTTGCCTTGTGTGCTCCCTGAGGCTCCTGGTGGGCCACTGTGAGGTCCAGGAAGCTGGACTAGGGGGGCCTCCGGCCTGACCCAGCAGGGCTCTCCTCATGTCCTCACGACCCCAACACCACTT
AACTCGCTTCCAGGGTCCCCAAAGCCCGCGCCCAGCTGACCACGCGCAGGGCTGCAGCCGACCCTGCACGCGAAGGAGCAGATCGGAAGAGCA
>Trinity_70126_688
AGACGTGTGCTCTTCCGATCTTGAATAGTTAATTCATTGCTATACAGTATATAGTTTGGTTCTTGTGAAGTCTGTTGTCGTGTAACTATTAGACTGCAGCTGTGAAGATACCAGGCCAGTTAATGGAGACCATTTTTTTTATGTTATGTTTTTAGTTATGAAAAACTAACCAAGTATTTTTTTCAGCCCAGTAGATTTTAAGGGTTTAAGTCTGCTTGCATTAGCTGTGCAATATAAAAATATTATAGAAATGTTAAGTGATTTGTACTATAGAACAAGTACATAGAAATATTATAGAAATGACCGTGATTTGTACTAATTAGGAGATGAATGCATTTTGAATTTGATTTCAATATAAT
CTATACAATTTCCATTGATACCATATTGAACATTTATAACTATTTGCTTGTTTATGCTCTAGGTTTTTGTATTTTGAGATGATGACCTACAAAACAAAACAAACTAGAAGCATCATATTAGTGTTGTTTATCACTGGGATGTGAATAAACCTAGTATTTTCAGAAATTATTTGTACTTGAGGATCTGTGTGAACACATTTTCATTGTTAAACTCTTATAGCAGCAGGCATAATTACTATGGGGAAAATTTGCTAAGAAGGGGCCCCAGCTAAGTGGGAATATTAGGCACAACCAGTGAGGGGATGCTGGCGGAACGCGGTGGAACGGAG
>Trinity_66110_438
GGCTTGAGAAGTTAAAAAACAAAAAACAAAAAGATCATAGGTACAATTGTGACTCACATTGTGTATGTCTTTTGAGTGTGACTACTGAATAACTATACAGAAAAGCTTGAAGCTGACACTTGAAAATCTGTGTGGGCCTAGACTGATTGATTTTAAATTTGATGAAAGGGAAAATAAATGTCACTTCTCACATACAGATAGCAGCAAGTAAACCCTGAAGCTAGTTTCTCAAGATGTTCTGATAACAAAAATCTAATGAATGTATACAGTAAGCTTAAATCTAAAAAAACCCTGATCATCAGGAATCTGGGTGGGTAGGTGTTGCTGCAATGAGACAAGGGGCCAGACAAGCTAACTGC
AAATGCAAAACATCATGTGTGATCCTTTGTGTTTTGGCCAGATAAATTATAACCCTTTTGTCATGAGATCGGAAGAGCA
>Trinity_112753_1388
AGCCTTTCTGGGATAACATTAGAAATAGTTTCTGGCTTTCTGCCAGCTATCTTTCTGAACCCTTCCCCCCAACCCTGATTCTTTCAGCCCAAATCCACAACTATAAAATTGTTTTCTGCAGTAATGAACATGATAGTACTATAAATTTTATCTACCAGGACTTTTACCTAGCATTTCACAAAATGTATAATGTACATAAGTTACACTTGGTGAGCATGTACTGGGGAAAATTGGTCAGATCTCTGGTGCTTATTGGCCGTCAAGGAAGCAAGATCTGCTAAGATCATCCTTATTCACAGGTTATTAAATTAGTGAAAAGTACTGCCAAAACAACAGCACTGTCGCTATAAATAAAGTTT
ACCATTCTTGTGCCACATCTTCAAAACTGTGACATGGTTTAAATTCCATAATCCATTCCAAGAGGAGCCCACTCAAAGTAAGAACTACATTTATCTATCCATTATAAGATGATCCATCAATAGGCTATATCTTAACCAGAAACTGTCATCATATTATAACTCTTGGAGGGGATGGTTCTGCCCAAGATAAGTTCTTCCTTACAGCTTATTCGACTGTCTACCACTTGTATGCTGGTGCTATTTTGGCTCGTTCCTGCTGGTGTGGCTTCATATAGCACACAGATTGAGCCATCCTCTCCAATACGATAAGATACCTCGAAAGGGTCAACCCAGAGAGTAAGTTCACTTGGAAGAAGCTG
AAACAGTTCCTGACTGCTGAGTCCAATCCGCTGTGCTGCCTGCCCAATCAGAGGATCCATTTTATGGTTGATCCGGATACAGCGGTAGCCTGATCCTTTGCATGGCTTTTCAGGGAACCAGTGGTGTTTATAATGCTCTGCCAGAAGCTCCTGCAGGCTCTGGCTGAACCTTTGCAACTGCCGCTCTTTCATCAGCCCCTTGGTGCGCAGGAACTTTGAGATGAAGCCCACGGCTGCAGCGATCTCGCGTATCATACTGGTCCGGGCGTAAAGGGCAGGATACATGGAGGCGGCAGAGGTGAAGGGGCGCCAGCTCCGGTAGTTGAGTTGGAGGGCAGCAGGATGCGTGCGTAACCACT
CAAGGGAAGAACGAGAGGTACAGTGAGGAGAAGGAAGGCAGGAATCCAGCGAGTCCAGAGGAGTGAATCTGGGAGCCCCCCTCCTGTTCCTCAGCCGTCTCCCTCTGACATTGGCTAGCTTTGACGACGGCCACAAGTACACAGATCATATCCTTCTACGAGGTAGGACGGGCCACAAATAACCACAGCAGGCGACAATGGGGTTGGAGAGGGGCTGAGAATGCGCCGCCGCCTATCACGGGATCGCACCATTATGACGCTAATTCGGAACGGAGGGGCACGGGGAGGAGTGACGTCATCTGATTGTAAAT
>Trinity_91803_708
CAGACGTGTGCTCTTCCGATCTCGCTTCCTTATAAATGATGCAGAAAAAATTAGTCCATCAAATTCTGCTGTATTTTCAGGAAAGTGTGTTTCTATTGAAACTATACTAACTTTTTGCCTGCAATTTATCTTGTTAAACATTGTAGATAAAATTGCTACAACTAATAGCCAAATAGATTACACTAATGCTATGTAAAAACCATGAGCAGTCGTGTTCTTATGAAGTTATGACCTCTGTTCTACTAAGTTCCTTAAGCATTTACTTCTTAATGGTTTTGAAACAGTTAAATTTTTTAAAAATGAGTAACTTATAGAATAACATCTGTTCAGAATTTAGTAAAAAACTGTTTAATGCCGTA
CAATGTGATGGAACATGCTTGAAATACTTTTGTTATCTTGGGCAAAATGTATTAAATCAAAATACATCATGGCTTCAGTCCTTTTTGTTTTTGTCCAACACAGTAGAATAGTGCTGTCTTGGTGAATTATGAGTGGAGCTGCTTATTTTTCTGATCTTTAACATCTTTGCAGCATGAGACTGGTTGACATTTGCTAAGTTAAAAATAGAGTGTTCCTGTTTTTCTTTTTAAATTCATTTTAAAAATACATTGGCCCCTTTGTTAAAATACGCTTTAATTGTGGTTTTGCTTTTGTTTTGTTTTTTGCAGAATTCAGGACAATTGTATAATCAGAGAGATCAGAATTGCA
>Trinity_587_472
GTGCTCTTCCGATCTGACTCCTATGTCTGCAGAGTGGATCACTGGGGCCTGGCTGAGAGCCTCAGCAAGATCTGGTGTAAGGAGGTTTATTCTGTGCCTTGAAAAAACAGAAAGTCAAATTCTGGGCGAAGAGAAGCAGGTCGCGAGGAGCTGAAGGGGGGCTAGTGGCTTGCTGCATGATTGGTTCTGCCTTTGCCAGCCCAAGGGAGGAATAAGAGGCCTGCTCAGTCCCCTACAGGGTCGTGGGGGGACGTCTTGAGGGGCACAAGCTTGTCATGCAGCCCCCCCCCCAATCCTAGGGCCACACAGACCTGCGCAGGATTGTGCTCTAATAAGAACAAGAACCAACTCTGAATTCT
TCATTGAAGTGTTTCCTTCTCCTGCCACTTATTCCTACTTTGAAAAGTATCGTATTTCCTTTAAAGAACTGGCTCACGTCGTCACTGAGCTCACTGACTCTTTTAATGGGCTG
>Trinity_20114_676
GGGTGTGAAGGGGGGGAAAGGTGACTTGCACGAGTTAAAAGAAGAATTGGGGGGGGGGGACTGACTTGGAGAAGGCAAGAAGTGCACCATATATGAGGGTATAGAATTAGAATGAGATGGCTGGGTTTATGGGTCTTGGAGTTGAGTCCTCTGGAGCACATTGTTTCAAATGGAACTGATTAAAGCTTGAAAATATAATTGGAATTACAATGATCAAATAGTTCTTCAATATACAATATCTATCCTAATGATTTTTATATGATGCATCTTCCTTTCAGCCTTGATCTAAAGTTTCAGGGAAAACCCCTCCAAATCCTACCTGGAATGTTTCACTCTTTATTGTCACATTATATTTGTAT
TTTTATGTGGCAGTATATTCCAGAGGTTCTTCCTCTAGAGGAAACATATATTTTGGCACTCTTGACATTTTAGAAGACACTCTTTTTATAAGCAGGAGAGTTCCTGCAATGTATATAATAATTTGAATTTAACTGATGAAGTTATCCAGCGATGTGAGACTTAGTGTAATTGTAGTTACCTTTTACATTGATATTTGAACACAAATCTTTTTTTCCTATTGTCTTAATGGTAGTTACAGCAACATTCTAATGTCAAAATCTACTGTGAATTCTATATTTCAGACCTTTTGGAGGAAGCTTAAGTATAGACTTTGTAT
>Trinity_67171_525
TATTTTAATCAAGAAATTTTGGGGGGAAATAACAAAAAAACACCCCTAGCCATAATGCTTCAAATATTTAAGATTTAATCACTAACTGAAGATTCAGTTCTGGCAAAATCTGAGGAATTATGAAGCAATAAACTTCCTGAACTACTGATGAACCCTTTTCAAATCACTAGAAAATGGGCAGTTTTATACCAGTGATTTTGGTACAATATGGAAGATTTTGTTTTAATAATATTTTTCAGAGGAATTAACGTTGTTAAGAAAGTAATAGTGTGAAATCCATGGCAATTATACTTTAATTTGTTTTTATCCTTCACTACATTTAGATTAGATGTGCAAAATCTTCAGTTTCTATTGTGAAA
TATAGATCAGAGGCATCACTCAATTTTCAAGAACCATAGCAAGAAAAAGCTTGCCATACTTCAAAGAGTAAATTAACTCTCTAATTGTTAAGGCAAATTATTACTACACAACAAATGGGCATGCACCTTATCTTTCAACATGTAAGAGATCGGAAGAGCACACGTC
>Trinity_61774_636
GGTCGTTCTCGTGTTGATCTATGTTCTGTGGTTAGATCCCCCTCTCAGTTTACCCTAACTCCTCTCCCATCTCAATCCCCTTTTCTCCAAGCTTTTTTATTTCAATGTAAAGAGCTACAGATCTTGATGTTAAATCTTTACATCCCCCCTTCTGACCCTTCCCCTCTAGTCCACTGGACTGTGGTGAGAAGCACTGCTGAGAAATTATTCACTTCCAATCCCTCTGTCCCTATCCTTGTCACCGGCGATTGCAACACAAGACTTGTTCCCAGTAATCTTTCCTTGGGTTCTCATATGAACTGGGACATAGATGAGTTGACACCCCCCCCCTTGGTTCCAGGGCATTAGAGAATCTAAAG
AACCTATAAATTAACGGCTATGCCCCTTTCATGACCGATTTGTGCCTTAGTCTCAACCTTTACATCTTGAATGACTCATTTGGAAGTGATGTCCCTGAAGAATTTACACACCTCTCCCCTAGGGGGATGAGTGTGATAGACTATGTCCTAGTCTTCCCCCCCCCCCATTTTCCTTTGATCCTGGACTTTCACATTGGATCGCCAACTGATAGTGATCATCTTCCTATTCTTGTCTCTCGGACAAGATTCCCATCAGATCGGAAGAGCACACGTCTGA
>Trinity_119533_601
GACGTGTGCTCTTCCGATCTCGGACTTCCTGCTCATGGGTGAGCCGGGCTCTCTGCTGGGGCTCCATGGCCATTTTCGCCATGGCAGTGCCCCAGGTAGCAGCTTGCTGCTGATGTTGGAGGTGCTTTATGATGCCTTGTGCAATGTTTGCCTGGGCGGTACGAGTGGTATTATCCTGTTGGATTGGTAAGGCCAATGGAGTGGTAAGGCCTGTTGGATTGGGCCCTGAGTCTTTTAGCAATGGTAAGGGCACAGAGTCCATTTTCGTGGTCCAGCAGAAAGCTTTCAAACAATCAGTATTCAATTCAGTAATAACAGTTTGAAAATCTGATTAATACAACTAAGGACCTCTATTTGAA
AAGAGGTACACAAGACCAAAGCACAGGCTGAAATGATGCCTCTGGTCCATTGCAATGCCAGGATGTATCTCTTTAGTAAGCCCTTTACTAAAAAGATGTTTGTAAGTCCAGTGGATTGTAAAATTGTATCTTAATCAAGCTTTCTTACAAGGATGACCGCCAGAAGGTTGAAGAATATAAATGGCAGTGCAGGCTGCATTCATTGCAGATGACTTGCCCGTCCAGGAGAGTTTAAGCTTCCT
>Trinity_5236_628
AGACGTGTGCTCTTCCGATCTTCCAAGGTGCACCCTCCCAGGGTGCACCCTCCCAGCAGATGTCCCCCTGCATGGCTATGCTTTGTAGCCGCATTGGGTCGCTTCTAGGAGCTAACCGACACGAAGCATTGCTTGCCCTTCCAAGAAGGCACGGGCTGATGCTGCATACCTGTCTGAGCGATGCAACATGGGCATGTGGTTTAGTATTGTGTGAGCTAAACAATCTACTCCAGTGGTTCTCAAAATTTTCTGACCTGTGGCTCCCTTGACCTCTATGGCTGTTGGCCACAGTTCCCCATCATGTTACTGAGTGCCAGAACTGACATTCAGCAAGCAGTTATGTCATTAAGCAGGAAGTA
GCCAGAATTCTTAATTATATTAATCATATCATTAATTGCATACAGATCTTCAAAACATACAAACAGAACTAAGCAATATATAATTATAAGTAATCTGCTACTGATCACTGCTAGGAACAGGAAAATAGATTTAATTTCATCTGGTCCAGCAGGTTTTTAACTTTGTAAGCATGCTATTAGAATTATTTCACCAAATGGCCAATATTTCCCTCCCTCCCTCCCTTTCTCTCTCTCTCTCTCACACACACACCCCTACAATTAGACAAAGA
>Trinity_62287_680
TCAGACGTGTGCTCTTCCGATCTAGAAAATCCAGAACCTGCAGTGCCATTTTACTTGGCAATTTGAAAAACAGGACAAACTGGATGTTGCACATACTATGAAGAAGGTGGCTTTCCAAATAGCACACACTCCATACCACAATCGTGGCACTTTCATCACTATGAAGGCATACCTGCACCAGCTGCAAGGGGCATATGATGAAGCTCTGAGGAGTCTCCAAGAAGCAGAAGCAGTTCTGAAACAAGACCATTCAACTAACTTCTCCTGCCAGGCACTGGTGACTTATGGGAATTATGCTTGGATATATTATCACTTGAGCAATTATGATATGGTAGAGTTTTACTTGGGAAAAATTCTCA
GGATCTGCCAATCCTTGATTAGTCCTCAGCCATATTCAATTTTGATCCCTGAAGTCTATGCCCAGAAAGGCTGGTCTCTCTTGGCTGTGGGCTTCCGGAATGGGGAAGAGGCCAAGGAGTGTTTCAGAATGGCACTGAAAGGAGACAAATGCAACAAAGAATTTCAGGCTGGTTTAGCATTCTCACTCTTTGCCTCTTGGACTCATTCTTGGAGAACAGATATCTGGAAGGAGGCTATGAGATTAATGGAGGAGGTAGTTCATCACCATTCCAAAAATGCTGAAGCCAAAGTATATTTGGCCAGGCTGCTTCAAAGAAAAG
>Trinity_113185_560
GACGTGTGCTCTTCCGATCTCATGAATGTGGCAACACTATAAAGAAAGGTCTTTCTATTCAGGAAGCAGCTGCATATTTCCAAAGTTTAGGTTCAGAATACGGAAATGAATTTAACAAATCCCTGCACTGGATTCTAAGTAGTGGAGAAGATTTTGGTATAAAGTGTGTTGGCAATAACTTGGATGAGGAATCCATAACTAATACAACTGATATAAAATACCTGATTTCAACCAGGCCACAGATGTCTTTCATGTGCCGTTTCCGCCGAGCATTTATTACAGTAACATGCAGATCATTAATTCTGCTTATAGGTATAGGAATGGTTTTGGGAGTTTCACAGTATGTGAAATACCTGTGG
TCTAAAGAAGAGGAGGAAACTAGACAGATGTATGATATGGTTGTGAAAATTATAGATGTTCTAAGAAGTCATAATGAAGCATGGGAGGAAAACAAAGACCTGAAGCCATATATGCCTATTCTACATGTACAGCATTCTTTGATTCCACCTCAAGACAGGAAAAAATTGAAAAAAGTTTGGAATAGAGCTGTTGATTTTCTT
>Trinity_79644_835
TGGAGTTCAGACGTGTGCTCTTCCGATCTCACTCCTGCTTCCTGTACTTGGGCAGCATCCTAGTAGATGAATATGGCATGGAGGAGGGTTGTCAACAAGGACTGCTTGATATGCTGCAGGCTCTGTGCATCCCCACTTTCACACTCATTGAGCAACCTAATGGCCTCCAAAAGCATCCAGACACTGTGGATGACCTCTTCCGACTGGCAACCAGGTTCATCCAACGCAGCCCGATCACATTGCTCCAGAGCCAGGTGATTCTTCCCATCTTGCAGTGGGCTATTGCTGCCACCACTTTGGACCACCGAGATGCTAACTGCAGTGTCATGAAATTCTTGCGTGACCTTCTCCATACAGGT
GTGGCTAACAGTCAAGAAGAGAACTTTGAAGTGAGGAAGGAGCTCATAGGGCAGGTGATGACCCAGCTGGGCCAGCAACTGGTGAATCAGATTTTGCACAGCAGCTGTTTCTTCCTGCCACCTTACACCCTGCCGGATGTGGCCGACGTGCTGTGGGAGATCATGCAGGTTGATGGACTGACCTTCTGCTGCTGGCTGGAGAATTCACTGAAAGCCTTACCAAAGGAAACAACAGGAGGAGCTGTACAAGTCACACGCAAGCAGCTGACAGACTTCCACAAGCAGGTCACAAGTGCTCAGGAGTGCAAACAGGTTTGCTGGGCTCTGAGAGACTTCACCAGGTTGTTCCGGTAGCTTGT
ACCTCCTTTATTCTGCCTGTTCCCAGATACCCTAAAATGCATTGGAATAAAGAGCAACAAACTGAAATCATTCTGATGGCTGGGTCAGGAAGAAGTCGCATATTATATAAATAAAAA
>Trinity_90240_413
CTCTTCCGATCTGTCAGACAGATGTATATCCAGCAAATAGTTGTGTGCTAGTCTAAACTGCTCCATTGGTCTATCAGGTGTTGGTTAAAGGTTATTTTGAAACCAGGGCAAAGGCTTGAAACCAGGTTGGGCAAAGGTCCTCAGACAGGGTGCAGGTGGAACAATATTGAGATTGGTGTTTCTGTTGATGTAGATATATAAGGGAACCTTAGCTGCAGGGTAGTCAGCAGGCCCATCTTTCCACCCAACAGTGATGAGTTCCTCCAAGCCCTGCCCAAGAGGATTGTCCCATTATTAGGAGGACCAGAAGACTAATATGCCCAGGGTGAGGATGAGAGAGAGACAGAGAGACCGCTGCA
CCCCAAGAGAAGGACCTGCCTTTTGAAAGACTTTATTCCTGCTTTGGTAAGGGG
>Trinity_63634_466
CTGAGCCATACAAAATTATGCAGGGATGGATAGAGTGGACAGAGAGATGCTCTTTTCCAACACCAGAACCAGGAGACATCCACTAAAATTGAGTGCTGTGAGAGTGGATCAAAGGAAATACTTTTTACTCAGTGGGTAATTAACCAATGGAACTTGCCTCCGATGGAATAGGGGTGATGATAGTGTCAGGCCTAGGTGACTGGACAGATTTATGGAGGAAAAGTACATCACAGGTTACAAGTGGTTTGGTATGTACAGTCTGAAATTAGCTAGTCATTCATTATGAGGTCTGGTGTCGACAGAGTATTGTGAGATTTGTGAAGGACTGGAGCAGTTGAGTTGCAGGGGAAGGGACAGCA
AGGGAAAGGCAGGGTAATGTCATGGAAGAAGTCGGATTTTGGGGTGAAAATATATTTTATGGAATTGAGGGAATATTTATTTGCAGGATGAGATCGGAAGAGCACAC
>Trinity_12916_418
GTGTGCTCTTCCGATCTGGCATGACCACTCAGAAAATTAATACAACACTCTTTATAGCCATCCACCAAGCAGGCTACTAAGGCTACACAACTACAATCAAGATTATGTTGTAATCATACAATCATCCGAAGATAACCATTTGTTACTATTTGAACTCTTCACAGATAAAAGTTGATGAAAAGTCAGATGAAAGTTGCCCACTGGACATTTACATACCAAAGATAAAGGAAGGAGAAAAAGAGAAAGATCACCTCGCATTTTTTGGAGGGTGAGTGGTGTGGGAGAAACAACATGGACTGCATTTTTTGGTTTGTTTGTTGAAGCCAGGATTACTGCTTTGAAAAGAAATAGATGTTAGT
TTATAAAAGAGGGGACCAATGTGTGTTAAAAGAGATTGAAATCTGGTGGTGGGCTTGGA
>Trinity_20113_679
CTCAGCTGTGAAGGGAGGGAAGGGTGACTTGCCCCAGTTAAAAGAAAAATTGGGGGGGGGGGACTGACTTGGAGAAGGCAAGAAGTGCACCATATATGAGGGTATAGAATTAGAATGAGATGGCTGGGTTTATGGGTCTTGGAGTTGAGTCCTCTGGAGCACATTGTTTCAAATGGAACTGATTAAAGCTTGAAAATATAATTGGAATTACAATGATCAAATAGTTCTTCAATATACAATATCTATCCTAATGATTTTTATATGATGCATCTTCCTTTCAGCCTTGATCTAAAGTTTCAGGGAAAACCCCTCCAAATCCTACCTGGAATGTTTCACTCTTTATTGTCACATTATATTTG
TATTTTTATGTGGCAGTATATTCCAGAGGTTCTTCCTCTAGAGGAAACATATATTTTGGCACTCTTGACATTTTAGAAGACACTCTTTTTATAAGCAGGAGAGTTCCTGCAATGTATATAATAATTTGAATTTAACTGATGAAGTTATCCAGCGATGTGAGACTTAGTGTAATTGTAGTTACCTTTTACATTGATATTTGAACACAAATCTTTTTTTCCTATTGTCTTAATGGTAGTTACAGCAACATTCTAATGTCAAAATCTACTGTGAATTCTATATTTCAGACCTTTTGGAGGAAGCTTAAGTATAGACTTTGTAT
>Trinity_61775_522
GGTCGTTCTCGTGTTGATCTATGTTCTGTGGTTAGATCCCCCTCTCAGTTTACCCTAACTCCTCTCCCATCTCAATCCCCTTTTCTCCAAGCTTTTTTATTTCAATGTAAAGAGCTACAGATCTTGATGTTAAATCTTTACATCCCCCCTTCTGACCCTTCCCCTCTAGTCCACTGGACTGTGGTGAGAAGCACTGCTGAGAAATTATTCACTTCCAATCCCTCTGTCCCTATCCTTGTCACCGGCGATTGCAACACAAGACTTGTTCCCAGTAATCTTTCCTTGGGTTCTCATATGAACTGGGACATAGATGAGTTGACACCCCCCCCCTTGGTTCCAGGGCATTAGAGAATCTAAAG
AACCTATAAATTAACGGCTATGCCCCTTTCATGACCGATTTGTGCCTTAGTCTCAACCTTTACATCTTGAATGACTCATTTGGAAGTGATGTCCCTGAAGAATTTACACACCTCTCCCCTAGGGGGATGAGTGTGATAGACTAGATCGGAAGAGCACACGTCT
>Trinity_130128_468
GGCTGTGGAAACAAATTCTCCATCAGTGTTTGGCAGATTGAATTTGGCTAAAATGTATGGAGAAAAGTGTTCAGCTTTTGAGGAAGAGATTTATCAAAACCTTGTGGATGAGCTTCCAAATGTCACCAAGAGATGCCAACAGGCCATTTACCTCCACTGGGGGGACTTCCTCCTTTACAAGAAGGGACTGAAACATGAGGCCCTGGAGATGTACAAGGCAGGTTTTGAAATTTCTGATGTCCAGAACTGGGAGCAACAACAGTTGAAGGACCGGCTGCAGAACATGGCAACAATGTTTCAAGAAGAGTACAAAATAAACACAGCTTAGTCATGCCACAACTGTTCATCCAACTTTCTAC
TTCCCGTAGTAGTTTTATAAGGTAGTGTGAAACACAGTTTTTCTAGTTCCCCCCCCCCTTAAATCCAGTGTTGTAGTAGTGCCTACCTTCCCCCCCCCCTTAAATCCAG
>Trinity_18626_415
GTGCTCTTCCGATCTATCTACTCAAATCTCTGCCATCAATTTTTCTGGTGCAAGTTTGAATGGACCCAGGAAGGTGGGATAGGATTTTGGTGAAACTACTACAACCAATACTGCCTCCTTTGCGGCCTTAACACAATCCATTCTATGATCCATTATCTGACTGTTCCCATTCCACTCATTCTCTGCTCACTTTCTACAACTTACAGTCATTGGGACTTTTCCAAAAGCTGCTGCACGTGCTGTGACCATGTGCCACCTACAGCTGCACAGAATAGCAGGTCACATGTTACAGTCTGCCAGTAGGATTGGGTTGTAAGTCATCTGCAATGGAACACGATAATCACAGGTTGGTTGCAGTG
TTGTCATGCACTAATACGTACTAAAAAGAGTACAAGAAATACACTCTGGAGGACAT
>Trinity_112755_643
ACCCTTCCCCCCAACCCTGATTCTTTCAGCTCAAATCTATAACTATAAAATTGTTTTCTGCAGTAATGAACATGATAGTACTATAAATTTTATCTACCAGGACTTTTACCTAGCATTTCACAAAATGTATAATGTACATAAGTTACACTTGGTGAGCATGTACTGGGGAAAATTGGTCAGATCTCTGGTGCTTATTGGCCGTCAAGGAAGCAAGATCTGCTAAGATCATCCTTATTCACAGGTTATTAAATTAGTGAAAAGTACTGCCAAAACAACAGCACTGTCGCTATAAATAAAGTTTACCATTCTTGTGCCACATCTTCAAAACTGTGACATGGTTTAAATTCCATAATCCATTC
CAAGAGGAGCCCACTCAAAGTAAGAACTACATTTATCTATCCATTATAAGATGATCCATCAATAGGCTATATCTTAACCAGAAACTGTCATCATATTATAACTCTTGGAGGGGATGGTTCTGCCCAAGATAAGTTCTTCCTTACAGCTTATTCGACTGTCTACCACTTGTATGCTGGTGCTATTTTGGCTCGTTCCTGCTGGTGTGGCTTCATATAGCACACAGATTGAGCCATCCTCTCCAATACGATAAGATACCTCGAAAAGATCGGAAGAGCACACGTCT
>Trinity_5228_575
CAGACGTGTGCTCTTCCGATCTCTATGCTTTGTAGCCGCATTGGGTCGCTTCTAGGAGCTAACCGACACGAAGCATTGCTTGCCCTTCCAAGAAGGCACGGGCTGATGCTGCATACCTGTCTGAGCGATGCAACATGGGCATGTGGTTTAGTATTGTGTGAGCTAAACAATCTACTCCAGTGGTTCTCAAAATTTTCTGACCTGTGGCTCCCTTGACCTCTATGGCTGTTGGCCACAGTTCCCCATCATGTTACTGAGTGCCAGAACTGACATTCAGCAAGCAGTTATGTCATTAAGCAGGAAGTAGCCAGAATTCTTAATTATATTAATCATATCATTAATTGCATACAGATCTTCAA
AACATACAAACAGAACTAAGCAATATATAATTATAAGTAATCTGCTACTGATCACTGCTAGGAACAGGAAAATAGATTTAATTTCATCTGGTCCAGCAGGTTTTTAACTTTGTAAGCATGCTATTAGAATTATTTCACCAAATGGCCAATATTTCCCTCCCTCCCTCCCTTTCTCTCTCTCTCTCTCACACACACACCCCTACAATTAGACAAAGA
>Trinity_79643_747
TGGAGTTCAGACGTGTGCTCTTCCGATCTCACTCCTGCTTCCTGTACTTGGGCAGCATCCTAGTAGATGAATATGGCATGGAGGAGGGTTGTCAACAAGGACTGCTTGATATGCTGCAGGCTCTGTGCATCCCCACTTTCACACTCATTGAGCAACCTAATGGCCTCCAAAAGCATCCAGACACTGTGGATGACCTCTTCCGACTGGCAACCAGGTTCATCCAACGCAGCCCGATCACATTGCTCCAGAGCCAGGTGATTCTTCCCATCTTGCAGTGGGCTATTGCTGCCACCACTTTGGACCACCGAGATGCTAACTGCAGTGTCATGAAATTCTTGCGTGACCTTCTCCATACAGGT
GTGGCTAACAGTCAAGAAGAGAACTTTGAAGTGAGGAAGGAGCTCATAGGGCAGGTGATGACCCAGCTGGGCCAGCAACTGGTGAATCAGATTTTGCACAGCAGCTGTTTCTTCCTGCCACCTTACACCCTGCCGGATGTGGCCGACGTGCTGTGGGAGATCATGCAGGTTGATGGACTGACCTTCTGCTGCTGGCTGGAGAATTCACTGAAAGCCTTACCAAAGGAAACAACAGGAGGAGCTGTACAAGTCACACGCAAGCAGCTGACAGACTTCCACAAGCAGGTCACAAGGTCAGTGAGGCTCTCATGGCTGCACTTGGGGGAAGTTGAAAGAAAGAGAAGGGTATACTAGCTGTA
AGATAGGTTCTTGTATATGTAAAATTGGG
>Trinity_70127_690
GGAGTTCAGACGTGTGCTCTTCCGATCTAGTTAATTCATTGCTATACAGTATATAGTTTGGTTCTTGTGAAGTCTGTTGTCGTGTAACTATTAGACTGCAGCTGTGAAGATACCAGGCCAGTTAATGGAGACCATTTTTTTTATGTTATGTTTTTAGTTATGAAAAACTAACCAAGTATTTTTTTCAGCCCAGTAGATTTTAAGGGTTTAAGTCTGCTTGCATTAGCTGTGCAATATAAAAATATTATAGAAATGTTAAGTGATTTGTACTATAGAACAAGTACATAGAAATATTATAGAAATGACCGTGATTTGTACTAATTAGGAGATGAATGCATTTTGAATTTGATTTCAATATA
ATCTATACAATTTCCATTGATACCATATTGAACATTTATAACTATTTGCTTGTTTATGCTCTAGGTTTTTGTATTTTGAGATGATGACCTACAAAACAAAACAAACTAGAAGCATCATATTAGTGTTGTTTATCACTGGGATGTGAATAAACCTAGTATTTTCAGAAATTATTTGTACTTGAGGATCTGTGTGAACACATTTTCATTGTTAAACTCTTATAGCAGCAGGCATAATTACTATGGGGAAAATTTGCTAAGAAGGGGCCCCAGCTAAGTGGGAATATTAGGCACAACCAGTGAGGGGATGCTGGCGGAACGCGGTGGAACGGAG
>Trinity_125860_490
GTCATAAGAGCACACGTGGGTCTACAATGTTGAGACTACATACCACAAAGCATACATACACCCAATATTAAACTTTTGGTGCGACAAAACATCTACAAATTTGGCAGTCACCACAAATTATATTTTATACTGAGGAAACCCTATCAAAATGGATTAAAGTTAAATTTTCTATCAAGAGGTAGTTTAAATAAAATACAGCAGCATTGAGTGTGAGATTGGAGTTTTTTGTGTGGTTTTTACAATGATTTCATTATAAAAATGACAAATCCTATACAAGCAGTATTTTGAACAGATTTCTATTATAAAAGATTTCTGTGTCTGCTAACCCAATATACCATTCTCCTCTTATCCCTTTGGTG
CCAAGAGTTGGGACTTTACAAATGGTCAAATGAGGGAGACTGGAGACTTAGATCTGAAAATACTAGTCTGTCGATATAACAAACAATGAACAACCCATTTAGAAACTTAGAGATCGGAAGAGCACACGTCT
>Trinity_130981_464
GGGGGGGGGAAGTCATCCTCATTCAGCAGGACATTTAAAGGTGATGTATTCTGGGAATGGAGCAGCTGTGCTTACCTGTATGGGAGGCAGGATGTGTGCAGGCCAGAACTGCTTGGCAGAGAAAGTGGTGAACCTCTGTTCAACTCTAGCATCCTGGAAAAACAGCTCCCCTGTTACTGAGACTTTTAAGAGAAAGTTGTACCTAGTTAGGGGATGCCTGCACTATTGATTTGTGTCATTCATGCTCAACCAAATACAGGAAGCAAAGCCCATAACAAAGAAGAAACAAATTTTACTGGTTTGGGCAACAAGCCCATCTCAGGTTTGTTTCTCTGGAAGGAAAAAACTAACATTTGGCT
TTGTTCCCACATGGTTTTTGTGTAATAAATCCTCCACCAAGAAGAGGACTTTTTCCATATTGCAGGATGGCTATAGGCATTGTCCCAGATCGGAAGAGCACACGT
>Trinity_10877_583
GACGTGTGCTCTTCCGATCTGTTCCATACCACGGGGAGTGTCCAACAAAAGACGGATTTTTTGAAAAGTATCACCAGTCCAATGGAGATGAAACGACACTGTGAAATTGTCTCTAAAAAGCGAAGGAACCAGGGAACAGTGCGGGGTGGGGGGTTAGGTCTAGCCAAAGGCAGAGTGGGAGGTGATCACTCATTTTAAAACCATCCACAGTAAACTTAATAACTAGATGGAACAAGGAAGGGGAAATCAATACATAATCTATAATGCTATAGCCTAATGAGGAGATATAAGTAAACTCCTCAGATCCATGAAATTTAGACCGACCATTCAGCCATAGCATATTGAACTGAAAACTGAGT
TTAGCAAGCCATAACCCCGCCTCATTGGAGGATTTATCTTTAGGAGATCTCTGTAAGAAGTGGAGAGGAAAAAAAGATAAATCAGAGTCATCACATGGGATTTTTGAAAAGATCTTAAGGCCCTTGCCTACCCTGGCATTCAGGTCAGCTCCTAAAATGATGGGCACCTGAGGGAATTTATTGCCAAGAGTAGAACAATGCTCAATAAAAGACTCCCGAATGGC
>Trinity_12713_578
GAGCAGGGTTGCATCAGGCAGGAAGCTTAATACAACACAAACTAATTTAAATGCATGGGGAATCTACATATCAAAAATCTTACTAGATATTTGTAAGTAAACTTTGTATATAAATCCTAACTAGGTTCTACTCTAAAAATGTAAAAAGATAACTTTATAGGATGGAAAAATGCAAATAAAAGAAATACCAGCCTTTTAACAAAAATAGTTATTATTGCTTTTTGATGGCATTTTGATATTGCATTATTGAGAAAATTGAAAACTGATTGATATTATTTGGTATTAGGATCATCATATGCTCGAAGTTCAGTGGTTACTGCTGTAAAGTTCACAATCTCTGATCATCCACAGCCCATAGA
CCCATTATTAAAGAATTGCATAGGTGACTTTCTGAAAACCTTGGAAGATCCAGATCTAAATGTGAGGCGAGTAGCTCTGGTAACTTTCAATTCCGCAGCCCACAATAAACCATCATTAATAAGGGATCTTTTAGATACTGTGCTTCCACATCTTTATAATGAAACAAAGGTCAGAAAAGAACTAATAAGAGAGGTGGAAATGGGACCATTTAAGCATAC
>Trinity_70125_689
GGAGTTCAGACGTGTGCTCTTCCGATCTGTTAATTCATTGCTATACAGTATATAGTTTGGTTCTTGTGAAGTCTGTTGTCGTGTAACTATTAGACTGCAGCTGTGAAGATACCAGGCCAGTTAATGGAGACCATTTTTTTTATGTTATGTTTTTAGTTATGAAAAACTAACCAAGTATTTTTTTCAGCCCAGTAGATTTTAAGGGTTTAAGTCTGCTTGCATTAGCTGTGCAATATAAAAATATTATAGAAATGTTAAGTGATTTGTACTATAGAACAAGTACATAGAAATATTATAGAAATGACCGTGATTTGTACTAATTAGGAGATGAATGCATTTTGAATTTGATTTCAATATAA
TCTATACAATTTCCATTGATACCATATTGAACATTTATAACTATTTGCTTGTTTATGCTCTAGGTTTTTGTATTTTGAGATGATGACCTACAAAACAAAACAAACTAGAAGCATCATATTAGTGTTGTTTATCACTGGGATGTGAATAAACCTAGTATTTTCAGAAATTATTTGTACTTGAGGATCTGTGTGAACACATTTTCATTGTTAAACTCTTATAGCAGCAGGCATAATTACTATGGGGAAAATTTGCTAAGAAGGGGCCCCAGCTAAGTGGGAATATTAGGCACAACCAGTGAGGGGATGCTGGCGGAACGCGGTGGAACGGAG
>Trinity_70124_685
GGAGTTCAGACGTGTGCTCTTCCGATCTATTCATTGCTATACAGTATATAGTTTGGTTCTTGTGAAGTCTGTTGTCGTGTAACTATTAGACTGCAGCTGTGAAGATACCAGGCCAGTTAATGGAGACCATTTTTTTTATGTTATGTTTTTAGTTATGAAAAACTAACCAAGTATTTTTTTCAGCCCAGTAGATTTTAAGGGTTTAAGTCTGCTTGCATTAGCTGTGCAATATAAAAATATTATAGAAATGTTAAGTGATTTGTACTATAGAACAAGTACATAGAAATATTATAGAAATGACCGTGATTTGTACTAATTAGGAGATGAATGCATTTTGAATTTGATTTCAATATAATCTA
TACAATTTCCATTGATACCATATTGAACATTTATAACTATTTGCTTGTTTATGCTCTAGGTTTTTGTATTTTGAGATGATGACCTACAAAACAAAACAAACTAGAAGCATCATATTAGTGTTGTTTATCACTGGGATGTGAATAAACCTAGTATTTTCAGAAATTATTTGTACTTGAGGATCTGTGTGAACACATTTTCATTGTTAAACTCTTATAGCAGCAGGCATAATTACTATGGGGAAAATTTGCTAAGAAGGGGCCCCAGCTAAGTGGGAATATTAGGCACAACCAGTGAGGGGATGCTGGCGGAACGCGGTGGAACGGAG
>Trinity_103345_447
CGTGTGCTCTTCCGATCTATTGGGTCTGCGCATCTATAAGAAAAAAAGTGCCACCTTGAGAGCATCTGTCAACAATACAAGTAGGAGATAGGGGCATGCAAGGCAGGCAGTCGACGGGATTAGAGGTAGATAGGCTACCATTTGATATGGGGGGATTACCAGTCAAATGCATCATGGATGAATGCTTGAGTCCAAGGAAGCTGGCTTTGGCTTCATAACAGAAGGCAGAAAGCTGAGAGGAGGGCAGGCTGGACATTCAAGTTCCGTCAGGAGATCATTAAGGTTGCAGTTCGAGCTTGCAGCCATCAATGGGGGTGAGGAAGGTTAGACGTAATTAGGCAGTCCACAATAGAAAGTGA
GGAGTTGGGAGATCTGCTCAGTGAGGATGTTTCGCTCTGAAGAGGACTTCTTCACTGCCTTACTGTAGTTCTTGATGTTGAGCGGAGG
>Trinity_89629_491
GACGTGGGCTCTTCCGATCTCTGATGCCAGCCTGAGGAGTTGAGGGGCACATATCCAGGATGCAGTGACTCAGGGTCTGTGGTCGGAGAAGGAATCCCGCCACAGTATAAATTGTTTGAAATAAGGCTTGCTCTATTGTACTTTCAGTCTTGAAGGGTCGGCATGTCTTAGTCCGTACCGACAACATGACATCAAAAGCATATATCAACAGGCAAGGGGGGACTAATTCAAAATCACTAATGAAAGAGACTTCTTTCCTTTTCAATTGGGTGGAGATCCATCTAGCTTCTTTAAGGGTGGAACATCTAGCTGGGACAGCCAATGTGAGAGCAGACTGGTTAAGTCACCAACGGGTCAAG
AAGGCAGAATGGCAGCTGAACCCAACAATATTCAGGGAGATGGCAGCCTGATTCAGCCAATTAGTGTTAGACCTGTTTGCCACAAAAAGCAACGCCCAGGTAGGAAGGTTCTTTTCTCGGTCAGTGGAAGAG
>Trinity_62517_463
GCACATACACATTATGTCCTGTAACCTGTGATGGACTTTTCTTCTAGAAAACTGTCCAGTATCAAAGGTATCTAGACCAGATGCCATAATCATGTCTGGTGGGAAGGAGTTCCACAAACTTAATTACATACTGGATAAAGAAATATTCTTTCGTCTATTCTGACTTGCCCAACATGCAATTTTAATGGATTTCCCCTGATGATGTATAAGAAGGAAAATAATATTTCCATTCTACTCTATCCCTTGCATAACTTTGTACAGCTCAATCAGGCCCCGTTTGGCATCTTTCTGTAGACTGAAAAGCTACAGAACACTGTAGCTTTTCCTCATAAGGAAGGTGTCCCAGCCCTGAAATCATT
TTCATCATTCTTTTCTGCACCTTTTCCATTTCCACTATGTCCTTTTAGAGATGTGATGATCTGAACCATATACAATACTCCAGAGATCGGAAGAGCACACGTCT
>Trinity_84816_529
GCCTGATCCAGTAGGGCTCTTCTTATGTTCTTAAGTGTTGAAGTGTTGAAAGCAACAGAAACAAAGAAACATGCATACTTAATTGTCATCAGAAAGTACAGACAGTTTTGTTATAAAATTCCCACAAGATTATTTTACTATGGAAATATAGTACATCTCCATGCTTTTAGATTGATGCAAACCTCGGTTGGTGCAAAACCTTAGGTTGGTGCAAAAATACAGCCATAGCTGAGAATGTTTAATAAATTCAGTGTCTGTCATGCAAAACACGATCTGTTGGTTTGTTTGAGATCCAAAACGTTTCATAGCACAAATCTACTTTTAAGTTCAGTATTTCTGTCTCATTCTCAGTCATTCTG
TAAAATGGAGACTTTTGGAATGTTGACTAATAAAAAATGTTACCTGCCAAAATTACTAGAAGTGGAAGATAGGGCTAGACAGGAATATCTAGTAGCAGTCAAATGTTTGTATTTGACTATCAAATGTTTGATAGTAGCAGTCAAATGAGATCGGAAGAGCACACGTCTGA
>Trinity_20117_683
AAAACTAAGGTGTGAAGGGAGTGGAGGTTGACTTGGCCCAGTTAAAAGAAAAATTGGGGGGGGGGGACTGACTTGGAGAAGGCAAGAAGTGCACCATATATGAGGGTATAGAATTAGAATGAGATGGCTGGGTTTATGGGTCTTGGAGTTGAGTCCTCTGGAGCACATTGTTTCAAATGGAACTGATTAAAGCTTGAAAATATAATTGGAATTACAATGATCAAATAGTTCTTCAATATACAATATCTATCCTAATGATTTTTATATGATGCATCTTCCTTTCAGCCTTGATCTAAAGTTTCAGGGAAAACCCCTCCAAATCCTACCTGGAATGTTTCACTCTTTATTGTCACATTATA
TTTGTATTTTTATGTGGCAGTATATTCCAGAGGTTCTTCCTCTAGAGGAAACATATATTTTGGCACTCTTGACATTTTAGAAGACACTCTTTTTATAAGCAGGAGAGTTCCTGCAATGTATATAATAATTTGAATTTAACTGATGAAGTTATCCAGCGATGTGAGACTTAGTGTAATTGTAGTTACCTTTTACATTGATATTTGAACACAAATCTTTTTTTCCTATTGTCTTAATGGTAGTTACAGCAACATTCTAATGTCAAAATCTACTGTGAATTCTATATTTCAGACCTTTTGGAGGAAGCTTAAGTATAGACTTTGTAT
>Trinity_23578_403
GTGTGCTCTTCCGATCTGGAAGTCGTGTCTGAGGGGCAAAGACCACCCCTTGACTGTTGACAGGGCGAGAAGGGTGGGGAACCAGGGATGTCTGGGCCAATGAGGAGCAATTAGAATAAGTTTGGGCCCGATGCTTCCAAACTTTCTTTGACCAAGGGTAACATCTGGATCAGGGGAAAGGCATAAAGGAGTCCCGGGGGCCAAGAAGTCTGGATGGTGTCTAAGCCCTCTGCCCCCGCAGACCACGTCTGGGAAAAATAGCAGGGGAGCTGGCTGTTCTCTGCGGATGCAAAGAGATCTACCGCCAGGGTGCCTAGTCTCGCCGTAACCTGGACGAACACCTCCGGGTGGAGCCGCCA
TTCGGCGTTGCTTATTTTCTGTCTACTTAGCCAGTCCACTGCCA
>Trinity_116853_512
TCAGACGTGTGCTCTTCCGATCTGCGTGAAGCGGCAGGGTTTTAAAACTGATCTCCTACTCCAGAGATCTTACCAATATATTTGAATCATTCCTGCCGCAGTTGCTGGCCTATCCCAATCCCATAGACCCACTTAATGGGGATGCAGCAGCCATGTATCTTCACCGGCCAGAAGAATACAAACAGAAGATTAAAGAATACATTCAAAAATATGCGACAGAAGAAGCACTAAAAGAGCAGGAAGAAGGCACCGGGGACAGTTCTTCAGAGAGTTCCATGTCTGACTTTTCAGAGGACGAGGCTCAAGATATGGAATTGTAGTTTTTTTTAAAAAAGGCACCCTACTTTTCAAAGAGACTT
CTTAACGATGAGCTGAGAGCAGACTGTAATATTCATATTTAAACAAAGGAATTTTTTAGTACTAAACAAGATTTTAATGAGTAACAGCCTGTGTGCGTGCGCGTGCGTGCGTGTGTACATATCTATAATTATCTATAGATTGATAGATAGGGG
>Trinity_50631_654
GACTGGAGTTCAGACGTGTGCTCTTCCGATCTTAAAATTATATGCAAGCAGTGAATTCTGCGCAATACCTTCTACAGTCATTAGAGAGTTGGGAAGCTTGACAAGAAGTTACACAAGTGGAACCAAAGGAGGGAAAAAAGGCAAACTTAATCTTCCTAATCTTCCTATTATTTAGGAAGAAAAAATATGACTAAATTGTTTGCACTTGCTGAAAAAGTAAGCATTGATTAAAACTTAACTATTTTTAAGTGATGAGGTGATGGAATTCAAACAAAAACAAGTGAAGGTTGCATGTTATTGAAAAATGTAACAAAGCAGAGCTTGAAGAGTACGGTCTGTCAGCAAATTCAGGGTGGAAC
ACCCTTATTTTTTTTGTCCCAAGTTATCAAACACAGATGTATTCTGAAGTGAAGGATTGATACGAAGTTGCATTTCAGAGAATTTTGTTATTAGAAATGATGCACTGTTTTTTTTGTTAATGGTATTTTTATATATTTCTTGTGAATGATTCACTGCTTCCATAACTATTGTTTACAGAGAGATTTGAAAATCTTTTTAATTACCTTTAAGTGCTGTAGTAGCATAGTGGTTTGAGAAACCTGTGAGAGGGATTTGGGGAATCTTAATACAGAGGATCCGGTATAAAGAATGTTG
>Trinity_97179_444
TTCAGACGTGTGCTCTTCCGATCTGGGCAGGAGCTGAAACAGATGCCAGAGGCTGCCAGAAAGCTCTGGAAGGGCACCTGCCACTACACCTCTTCCAGCGACACAAGCACTGTTTCTTCCTTCCCACTCCTCTCTTCACCAAGGTGGCATCAGCCAAATAGACAGTTCCTTTCCAAGTGACCCGATTTGAATGGGCTTCTGCCCTCTTGGGGGTCCTGTACTGATCGTTTTGCTGGCTACTTGTGATTGTCTGAGAACGCTGCAAGCCCCTCCTGGACAGAGGACAGGTGATGACACTGCAAAGGGAGAGCAACCGGCCCAGAAGATGGGCAGCACAGCTAGACACCTGTGTGCCTTTT
ATTCCAGATGATCTTGATTGGCAGGTCTTCCGGTAGCCTCTGTTCTCCGGGCATGTTTCCCTTCCCAGCTCTGGGCTCCCCTTTC
>Trinity_36905_438
AGACGTGTGCTCTTCCGATCTCTGTAAATACCCATTAAATATGAATTCAGATGAGGGCCACTGAATACATTCTGCAATATTCAACTTGAGTTCAGGGAACCATGACCAATCCCAGCAGCCTGGCAAGTGTATTTGGATGATACATGGCTTCACACTTTCTTGTTTACATGTATATATAAAACATGTATAATTGTATAATTAAAAGGCATAATGTGTGGCACAGCCTTGACTTTCTGTCTGGCTACTTAGTAACTTCAGTATCTCATTTTATTTAGGAAGACTGATCTATTTTAAAAAAATTATAATTCTCACGATCAACTTATCATTTGCACAGCACCGGCTGTTGAACTGTGTGTAGT
GAGGTTGTGTGGATGTTAACAATTATTTGTTATTGGATAATTTTAACAATTAACAATTTAATATGATATGATGTGGAAG
>Trinity_83611_557
ATGCTAACATGGTGTGTAGCCCTGCGCCAGAGTATCCACATTCTTGGAGATCCTGCTGCTCAACCTCCAGACCCTCAGGTGGAACATTTCTGGCCTGGGGTGCAGCAGAGGTCCCTGACTTAGCAGATCTGGATGAGATGGGAGAGCCCAGCTGCGAAGAAGAAAGAGACGGATTAGTTCTGGACAACATGGCCTGCAGGGCCATCGGGGTGCAATCAGGATGATCTCTGCCTGAAGCAGTTCGACTCTGCGAAGGAGTAATGGTAGGAGCCCTACAGGGGGAAAGGCATAAAGAAGCCCATGAGGACACTTCGTTGTCAGAGCGTCCACCTCCTCCGCACACTGCTCCGCCAGTCGCA
ACATAAATCTCGGCAACTGCTTGTTGTCTATGGATAAGAAGAGATCCATCAGAGGTGTCCCAAATCTCCTGGTTATCTGTTGAAACACGTCTGGGTGAAGCTTCCACTCGGACTCTCTCAGGGTTCTTCTGCAGAGCCAGTCGGTTGAGATGTTGTTCACTCCAGCCAGGAGATCGGAAGAGCACACGTCTGAACTCC
>Trinity_54402_615
GGCCTGCACAGTGCTTCTGATGAAAGTGTTCAGGCTGTCCCAATCAGCGGTGCCTGAAACAATAGTGGGTATTGGAGCAAGAGGCCAGATTATCTGTGGCCTTGGGGGAGGTGAGGACCCATTTGGTAGGCTTCAGACTTACCCATAATGGCCTCTGTGGCATTTGTGCGTTTGGATTCCTTCGGCCCCATGGAGTCTTGGAGGTCATGGCAAGCCAGCAGCAGCAGATAGTTGCTACGCCTTGTCTATGGGTGTAGGGATGGCAGGTGAGAAGCAGCAAACCTGCCTTGATGGTCCAGAGCCTCAGAGTGGTAGCATGAACTGGCAACTCATTGTGATGTTGCTGCTACTGCTCGTGG
AACATGTTTCCCTGCCACAAGGGGGGGGGGAGGCAGGAAGAGGCGCGATAGCACTGGTCAGAGATCTGCAACTTGAAAAGTGGTTAAATTCTCACCGCTGGGTCCAAAAGCCTCGCTTCTCAGCTGCAGGGGGGGACAGCATTCTTGTCGCTGGTGGAGGCTGTTGGGACTGTCACCGTCGCTGCAGAATGGGGCCCTGCTTCTCATCCGTGAAGGGGGAGTCTGAGATCGGAAGAGCACACGTCTGAACTCCAGT
>Trinity_92196_492
GGCCTCGGCTGCAGGGACACTGAGGTATCTACAGCCTCAGTGAATGAATCAAGAGTTTCAATTTCACCTCCAGCTGCATTTCCCATGATACATCCATTGAGGAACACCAAGTGCACAATTAGGCTTGTTACATTTGCTTAATAGGATAATTAAGTTAACCTCAGGGCTACCACCCTCTCCCTTATTCGTAACATCAACAGCAAAGGATGGCGGTTCAGAAGACAGAGTGTCCATTGGTGATGTGACCAGGGCTGGGCTTGCTAGACTCATAGGGGGTTGACATGCTATAGCTTGAACTTACTGAATACGTTGTGGGCATTCCTGAGGCACAGGCCGTGTGGATAATTGGTTAGTTATCC
GTTGCACATCCGTCGAACTTAACACCAGTCTTTCTGGCACAGGGGATTCAGATAAAGTGTTAGTCCCAGTTGCAATCTCTTGTAGTTCTGACTTGTAGTTTATCCAACAGATCGGAAGAGCACACGTCTGAAC
>Trinity_102230_754
GTGACTGGAGTTCAGACGTGTGCTCTTCCGATCTAACAAGTCCAACCTAACAACTCCACAGATGACCAACTATTGCCACGTAGGCAAACATCCTGCAATTCCAGACAAGTTTCAGCCAGTCAACGGACCACACAATACTATCCCTATAACAGATTCTCGAATTACCATCGGTGATGGATCACTATGATTATGAAGGAAGGATGTAAATCGAGCACTTCATATGTATACTACAACATGGATATTGGCCAAGACCTTGAACAGATGACATGCACCCACCCGATGATATGCACCCACCAGAAATTGTCACAAGAAGTACACTCCAAAAGAGGAAGACTTCAGAATTAATGGCATTAGATATT
ATTAAGGGGTTGATGCAACTGCTGGGGTGGAAAAGAAATAATAACCATTTAAACCCAAAGAAATAATCTGACTTTGAAGACTACAATATTGGTCACCACTTGGGGTATCACTGCTTTTAATGCATAGCTATTGCTTGAATAACTCTGTAAACCAGGGCTCTCCCAACTACAGCCCAGGGGCCACATCCAGCATGCCATAAGATTTTATCCAGTCCACGGCAACTTTTTTTTGTAAGGACATTTGCTAATGTTTGACATTTCTATTCATTATATTTAATTTCTCACCTTAAGCATGGCATTGTTTCTTTGTAATTGTCACATTTTCTTTTGTTCTGAATTATATCATGCTGGTACAAAAA
GGTCCAAGTAAAACTTATTCATTCATTTAAAAAAAA
>Trinity_90529_448
TTCAGACGTGTGCTCTTCCGATCTCAGGAATTTCAAAAAAATGTTTCCAGTGTCGAAAATTTGGCCATGTCCGAAAAAATTGTCCAACTCTAGTCAGAGAAAACTACTTTTACAATATGATGGAAGAAGAGTATTACGACTAGGGGTGTCAGGGGTTCACAAACACTGGTAAGCAGGTGTTCAAAGGAACCCCTGATAAATATTTTAGTGGGGCCCCAAGCAGAAGAAGTGGTCTTTCCTATTGATTCTGGTGCTTCAAAAACTTCCCTAATTCAAATACCTACAGGGGTTGAATTAAGCAACAAACAAATTAAAGTTTCAGGTGTAAAAGGTAAATCTTTTCTTGTGCCAGAATTACA
AAGAACTACCCTCAAAACTTTAGAGGGGAGGAGTGTACAACTACAATGTTTATTCATTCCAGAGACAGGTGTTGGGTTGTTGGGCAGGG
>Trinity_90530_448
TTCAGACGTGTGCTCTTCCGATCTCAGGAATTTCAAAAAAATGTTTCCAGTGTCGAAAATTTGGCCATGTCCGAAAAAATTGTCCAACTCTAGTCAGAGAAAACTACTTTTACAATATGATGGAAGAAGAGTATTACGACTAGGGGTGTCAGGGGTTCACAAACACTGGTAAGCAGGTGTTCAAAGGAACCCCTGATAAATATTTTAGTGGGGCCCCAAGCAGAAGAAGTGGTCTTTCCTATTGATTCTGGTGCTTCAAAAACTTCCCTAATTCAAATACCTACAGGGGTTGAATTAAGCAACAAACAAATTAAAGTTTCAGGTGTAAAAGGTAAATCTTTTCTTGTGCCAGAAGTACA
AAGAACTGCCCTCAAAACTTTAGAGGGGAGGAGTGTACAACTACAATGTTTATTCATTCCAGAGACAGGTGTTGGGTTGTTGGGCAGGG
>Trinity_47002_440
TCAGACGTGTGCTCTTCCGATCTGGCTGCCCGTTGGTTAGTGCGGGTGAGCTGAACGAGGCGAGGAAGTTCAGGGATCGCTGGTTTCATTTCCCCCGGGGGTCAGCAGATATTGGAAGAAAAAGGTGGGGTTGCGTCAGGACAGATGCAACAAGGATGGTGCCAAGCTAAGCTGAATGACATGGGGAACCCAGGGATGGATGTGGAAAAGACCAGCCCACGTGGAGTGGAGCTCAAGGGAAGACCCCCTTCGTGGAATGGGGAAATTAAATAAAATACTGGACAGCAAACCAGTTGCGACTTGGAAATTAAGGAAATTAAATCAAAATAACATATTAAACATGGAGGAATTTGCTTTCT
GCTTTAGCTTCTTAGTTGAGGCAATGGAAGTGGAGCACTTTCTTAAGGATACCCGAGATTGAAGACCGGAGACTACGCCGA
>Trinity_50632_439
TCAGACGTGTGCTCTTCCGATCTCTATTTTTAAGTGATGAGGTGATGGAATTCAAACAAAAACAAGTGAAGGTTGCATGTTATTGAAAAATGTAACAAAGCAGAGCTTGAAGAGTACGGTCTGTCAGCAAATTCAGGGTGGAACACCCTTATTTTTTTTGTCCCAAGTTATCAAACACAGATGTATTCTGAAGTGAAGGATTGATACGAAGTTGCATTTCAGAGAATTTTGTTATTAGAAATGATGCACTGTTTTTTTTGTTAATGGTATTTTTATATATTTCTTGTGAATGATTCACTGCTTCCATAACTATTGTTTACAGAGAGATTTGAAAATCTTTTTAATTACCTTTAAGTGCT
GTAGTAGCATAGTGGTTTGAGAAACCTGTGAGAGGGATTTGGGGAATCTTAATACAGAGGATCCGGTATAAAGAATGTTG
>Trinity_47005_469
GAGTTCAGACGTGTGCTCTTCCGATCTGGAGCCCTGGGCGCTGCCAGGATTGGGCTGCCCGTTGGTTAGTGCGGGTGAGCTGAACGAGGCGAGGAAGTTCAGGGATCGCTGGTTTCATTTCCCCCGGGGGTCAGCAGATATTGGAAGAAAAAGGTGGGGTTGCGTCAGGACAGATGCAACAAGGATGGTGCCAAGCTAAGCTGAATGACATGGGGAACCCAGGGATGGATGTGGAAAAGACCAGCCCACGTGGAGTGGAGCTCAAGGGAAGACCCCCTTCGTGGAATGGGGAAATTAAATAAAATACTGGACAGCAAACCAGTTGCGACTTGGAAATTAAGGAAATTAAATCAAAATAA
CATATTAAACATGGAGGAATTTGCTTTCTGCTTTAGCTTCTTAGTTGAGGCAATGGAAGTGGAGCACTTTCTTAAGGATACCCGAGATTGAAGACCGGAGACTACGCCGA
>Trinity_47000_425
TCAGACGTGTGCTCTTCCGATCTGGCTGCCCGTTGGTTAGTGCGGGTGAGCTGAACGAGGCGAGGAAGTTCAGGGATCGCTGGTTTCATTTCCCCCGGGGGTCAGCAGATATTGGAAGAAAAAGGTGGGGTTGCGTCAGGACAGATGCAACAAGGATGGTGCCAAGCTAAGCTGAATGACATGGGGAACCCAGGGATGGATGTGGAAAAGACCAGCCCACGTGGAGTGGAGCTCAAGGGAAGACCCCCTTCGTGGAATGGGGAAATTAAATAAAATACTGGACAGCAAACCAGTTGCGACTTGGAAATTAAGGAAATTAAATCAAAATAACATATTAAACATGGAGGAATTTGCTTTCT
GCTTTAGCTTCTTAGTTGAGGCAATGGAAGTGGAGCAGTAAGTATTATATTATTCTTATACTGTGG
>Trinity_47004_454
GAGTTCAGACGTGTGCTCTTCCGATCTGGAGCCCTGGGCGCTGCCAGGATTGGGCTGCCCGTTGGTTAGTGCGGGTGAGCTGAACGAGGCGAGGAAGTTCAGGGATCGCTGGTTTCATTTCCCCCGGGGGTCAGCAGATATTGGAAGAAAAAGGTGGGGTTGCGTCAGGACAGATGCAACAAGGATGGTGCCAAGCTAAGCTGAATGACATGGGGAACCCAGGGATGGATGTGGAAAAGACCAGCCCACGTGGAGTGGAGCTCAAGGGAAGACCCCCTTCGTGGAATGGGGAAATTAAATAAAATACTGGACAGCAAACCAGTTGCGACTTGGAAATTAAGGAAATTAAATCAAAATAA
CATATTAAACATGGAGGAATTTGCTTTCTGCTTTAGCTTCTTAGTTGAGGCAATGGAAGTGGAGCAGTAAGTATTATATTATTCTTATACTGTGG
>Trinity_36907_471
AGTTCAGACGTGTGCTCTTCCGATCTCAAAATAAAAACCATCCCTAATTATGGCCTGTAAATACCCATTAAATATGAATTCAGATGAGGGCCACTGAATACATTCTGCAATATTCAACTTGAGTTCAGGGAACCATGACCAATCCCAGCAGCCTGGCAAGTGTATTTGGATGATACATGGCTTCACACTTTCTTGTTTACATGTATATATAAAACATGTATAATTGTATAATTAAAAGGCATAATGTGTGGCACAGCCTTGACTTTCTGTCTGGCTACTTAGTAACTTCAGTATCTCATTTTATTTAGGAAGACTGATCTATTTTAAAAAAATTATAATTCTCACGATCAACTTATCAT
TTGCACAGCACCGGCTGTTGAACTGTGTGTAGTGAGGTTGTGTGGATGTTAACAATTATTTGTTATTGGATAATTTTAACAATTAACAATTTAATATGATATGATGTGGAAG
>Trinity_116855_522
CTGGAGTTCAGACGTGTGCTCTTCCGATCTCACGCGTGAAGCGGCAGGGTTTTAAAACTGATCTCCTACTCCAGAGATCTTACCAATATATTTGAATCATTCCTGCCGCAGTTGCTGGCCTATCCCAATCCCATAGACCCACTTAATGGGGATGCAGCAGCCATGTATCTTCACCGGCCAGAAGAATACAAACAGAAGATTAAAGAATACATTCAAAAATATGCGACAGAAGAAGCACTAAAAGAGCAGGAAGAAGGCACCGGGGACAGTTCTTCAGAGAGTTCCATGTCTGACTTTTCAGAGGACGAGGCTCAAGATATGGAATTGTAGTTTTTTTTAAAAAAGGCACCCTACTTTTC
AAAGAGACTTCTTAACGATGAGCTGAGAGCAGACTGTAATATTCATATTTAAACAAAGGAATTTTTTAGTACTAAACAAGATTTTAATGAGTAACAGCCTGTGTGCGTGCGCGTGCGTGCGTGTGTACATATCTATAATTATCTATAGATTGATAGATAGGGG
>Trinity_54399_512
GGCCTGCACAGTGCTTCTGATGAAAGTGTTCAGGCTGTCCCAATCAGCGGTGCCTGAAACAATAGTGGGTATTGGAGCAAGAGGCCAGATTATCTGTGGCCTTGGGGGAGGTGAGGACCCATTTGGTAGGCTTCAGACTTACCCATAATGGCCTCTGTGGCATTTGTGCGTTTGGATTCCTTCGGCCCCATGGAGTCTTGGAGGTCATGGCAAGCCAGCAGCAGCAGATAGTTGCTACGCCTTGTCTATGGGTGTAGGGATGGCAGGTGAGAAGCAGCAAACCTGCCTTGATGGTCCAGAGCCTCAGAGTGGTAGCATGAACTGGCAACTCATTGTGATGTTGCTGCTACTGCTCGTGG
AACATGTTTCCCTGCCACAAGGGGGGGGGGAGGCAGGAAGAGGCGCGATAGCACTGGTCAGAGATCTGCAACTTGAAAAGTGGTTAAATTCTCACCGCTGGGTCCAAAAGCCTCGCTTCTCAAGATCGGAAGAGCACACGTCTGAACTCCAGT
>Trinity_59209_530
GGGCCAAAGACCTTTGTGTTCCAGCAGGCTTTAGTCGTGACAGGCTGGCTGACTTGCCTCCCTTTTTATTTTAATTTACACCCTTTTTGTACATTTTATGATCCGCGGGGTTGGCTGCTTAAATTTTTAATTGTTTTAAATGTGTTGTAAGTAGTGTTTTTAACCATTATACACAATGATTTTATTGTATTTAATTGTTGGGTGCCTTCGGGCAGAAGGCGGGGTAACGTAAGTAAATAATAAAATACTGCAAACAATCAGACCAATGAGGACTTAACCTTTCCGGCATAGTCCCATCTTATCAAGGATGCCAGGCACTTTGTGTGGCAGCCAAGAACCAAGACCCTTGCGCTGTTGCC
AAAAGGCTGGTAACAGGCCTCCTGGCTGACTGCTGCATCCTTACTAATTCTGCTAATCCACCTCCAGCCCTACAGATTGAAATTTATCTACCCGAGGTATGCGAGGAAAATGGGGAAGGGGTTCAAACATGGCCACTAGATCGGAAGAGCACACGTCTGAACTCCAGTCAC
>Trinity_102231_777
TCAGACGTGTGCTCTTCCGATCTCAGAATCAACTTCAAGAGCTCAAAAACACAGAGAAACAAGTCCAACCTAACAACTCCACAGATGACCAACTATTGCCACGTAGGCAAACATCCTGCAATTCCAGACAAGTTTCAGCCAGTCAACGGACCACACAATACTATCCCTATAACAGATTCTCGAATTACCATCGGTGATGGATCACTATGATTATGAAGGAAGGATGTAAATCGAGCACTTCATATGTATACTACAACATGGATATTGGCCAAGACCTTGAACAGATGACATGCACCCACCCGATGATATGCACCCACCAGAAATTGTCACAAGAAGTACACTCCAAAAGAGGAAGACTT
CAGAATTAATGGCATTAGATATTATTAAGGGGTTGATGCAACTGCTGGGGTGGAAAAGAAATAATAACCATTTAAACCCAAAGAAATAATCTGACTTTGAAGACTACAATATTGGTCACCACTTGGGGTATCACTGCTTTTAATGCATAGCTATTGCTTGAATAACTCTGTAAACCAGGGCTCTCCCAACTACAGCCCAGGGGCCACATCCAGCATGCCATAAGATTTTATCCAGTCCACGGCAACTTTTTTTTGTAAGGACATTTGCTAATGTTTGACATTTCTATTCATTATATTTAATTTCTCACCTTAAGCATGGCATTGTTTCTTTGTAATTGTCACATTTTCTTTTGTTCTGA
ATTATATCATGCTGGTACAAAAAGGTCCAAGTAAAACTTATTCATTCATTTAAAAAAAA
>Trinity_72631_406
GGCCTTTGGCCTGATCCAGCAGGGATCATCCTATGTTCTTATATCTACTACTGTGGGCAGGAATCCCTTAAAAAATGGAGTAGCCTTGATGGTGGGAACAGCTGTATTGAGTGTAACCTCAAAAATGCTAGAATGCTTTCAATTCGAATCCAACGCAAACATCACAGTAGTCCAGGTCTATGCCCCAACCACTGGTGCTGAAGAGGAAGAACTTGACCATTTCTATGAAGACCTAGAACACCTCCTAGAATTAACACTGAAAAAAGACATCCTTCTCATCATAGGGGACTGGAATGGTCAAGTAGGCAGGCAAGAGATAATAGGAACAACAGGCAAGTTCGGTCTTTACAAAATGAAGC
AGGGTGAAGACTGATAAGAGAGATCGGAAGAGCACACGTCTGAACTC
>Trinity_4755_418
GACATAACACCACTCAATTGTTGTGAAAAATGCAGAGATTGGGGTTGATTGACAACGCTCCAACCTCAGACACTCTTCTCGCAGACATAACTGCAACCAGAAATAGGGTTTTAAGAGTCACAAAGTTCAATGGAGCCCTAGTGTCGACCCTTCAGATCCAGGACAGTTCTCCAGCCCCCGTTCTTGGGGACCAGGAACCAAATCGGGTAGACCCCCCTCCCTCTCTGGGAATGAGGGACTGGCTTGATTGCCTGGATCCGAAGCAGATGCCTGACAGCCTGCATCCTCAATTGGTGCTGTTCCGGATCTTTTGAGACTGGCATCCACCACCGTCTTGTAGGTGGTTTTCGGACGAATTC
CAGAGCATACCCCTGAGAAACCATATGAAGAGATCGGAAGAGCACACGTCTGAACTCCA
>Trinity_74452_494
CGTGTGCTCTTCCGATCTGCAGCATAATTTATCTTTTTATCAGGTAGCTTTTTCTTTCACTTAGAGGAAAGAAGCTTGTGCATGGAAACTTTCCTGGTTTCCTTCCCCATAATCCCCAGATGCTGTGAAGAAATGTACTTGAAGATTGGGGGTCTCTCATGAACAGGAAAGGCATGTAAAGGAGAAGTTTTTGGGGGAAATAGCTGAAATAGAGCACTAACAGAAGCTACCTTCATCTGTTTTAGATGGATTCTCCCCTATCCTACATGCTTTTCTATTCTTAAGGCTGCACAAACACTTGAGAGACTGGAGGAGGCAGTATGTAAAGCTGCTGTAGGATGGTGAGGGCGAAGAAATCC
TCTTGCATGAGCTTCATTCAACTCATTTAAGTCGGGATACTGCCCACAGTTCTGAACTAACAGTAGTAGTAGACCTTATGGAGGAAATATACTGTATTTTAACAAAGCAGTTGAGATCGGAAGAGCACACGTCTC
>Trinity_45084_426
TGGGAGGTACGGGTCTCGCTCTATGCACATTTTAAAAAAACCTGTTAGATTAGATTTACTAATCTATCCACTATCAATATGAACCGAGGTAAACTGTTCCCAGCTGTCCATGTGTAAAGTAAAACCAAGCCACTGAAATATTTTGAAACACCAACTGGACTGGTGATTATTTCGACAGTCTGGCAAACAGGTTCAGTGCTTCCCAAACTTTTTCGACTGGCAGCTCCCTTGACCTACTGGGTCACTGCCCCACAGCAGCCCCCCCCTTTTCAGGGCCACAGTCCTATACATTGTATAGGTGGCAGGTTTTTCGTGAGGATTCCGTGACTTCCTGGGGAACCATAGCTCACAGTTTGGGT
ACCACCGGCTTATGGAGTTACTGGACATATGGAAGATCGGAAGAGCACACGTCTGAACTCCAGTCAC
>Trinity_62518_544
GTCCAGTATCATAGGTATCTAGACCAGATGCCATAATCATGTCTGGTGGGAAGGAGTTCCACAAACTTAATTACATACTGGATAAAGAAATATTCTTTCGTCTATTCTGACTTGCCCAACATGCAATTTTAATGGATTTCCCCTGATGATGTATAAGAAGGAAAATAATATTTCCATTCTACTCTATCCCTTGCATAACTTTGTACAGCTCAATCAGGCCCCGTTTGGCATCTTTCTGTAGACTGAAAAGCTACAGAACACTGTAGCTTTTCCTCATAAGGAAGGTGTCCCAGCCCTGAAATCATTTTCATCATTCTTTTCTGCACCTTTTCCATTTCCACTATGTCCTTTTAGAGATG
TGATGATCTGAACCATATACAATACTCCAGATCAATATTATTTGCTCTTTTATTCTCATCCTCCTTTTTAATTCCTAAGCATGGAATTGGCCTTCTTCACTGCTCTTGCACCTTGAGTTATCTTCATCGCGTTGTCCACCCGCACCCCCCGGTCTACTCCATCCTGGCCCGCTCAGCACCCATAA
>Trinity_100256_968
AGCCCAAAGGCCACCGTAAAGTGTGTTTGGACTACTCTCGGAGTCGGGGGGGGGGGGATGGCTCATGTCTGTGTGTGGCCTCTCTGACTCTGAGAGTCGTCGAAACATAGTTTACGGTGTCTCTTCTGCTGGCCAATTTTTGCTGGCTTAGCTTATGTCGGCCTAACTCAGTTGAGGATTCCGCCGTCAGTGTCATCTTTTTGCAGGCTGTGTGTGTTTTCCCTCCTTGTGCCACCTCTGTTGAGCTCCTACTTTTAAAATATCGATTCAAAGGGTCAGATGGCCAAATCCCCTCCAATTCTTCCCTCTTGCAGCCCACCCAGACCTCCCAGGGGGCAACGGCCAGAGCGTTTCTGATC
CAACCCCAAAAGCCACCATCTCCCCACAGCAGTTGCATCTCTGGCCCATTTGCCACCCAGGGAAGGACCCCAGACTGCCATCCTCCACAGAGACTGCTGCCCCACAACTCACCTGACCTCCATTACCCTCCGAAAGCATTCCAGAAGGCCTTTGACTAGCCCTCCGGAGGCTGCAGAAGCTTCAGTGGGCTGTAGGACTTTGAAGGGCAGGCGACTGAGATGGTGGTAGGAATGCCTCTGCCACACAGGGCTTCAGCCTCTCTGGGGAGAACTTGCAGGGAGCCCCTCTGAACAAAAGGATAACAGGCTGGGTCAGTCCTTGGCCTCACAGAGGGCGGTGGTGGAGCACTGTTGGCCAC
CTCCAGCTGGAAAGAGGAGCCCCTAGGCTGGATCAGGCCAAAGGGGGCTCATCTAGCCCAGCTTCCTCCATCTCACAGTGGCCCACCAGCTGCCTCAGGGAGCACACAGGGCAACAAGATCCCTGCACCCTGCTGCCACTCCCTTGCATCCGGCATTCTGAGGTAAATTCCTGAGGTAAGTATGAGGTAAACCTGGACCAATATTGCTCGTAAGAACTTAAGAAGAGCCCTGCTGGGTCAGTCCAAAAGC
>Trinity_46637_431
GGCCTTCTGCCCAGTAGGAACCGCCGACTTTGTGTGCACAGGAGAGCTGCGCCCCCTGGGTGGGGGGAGGTGTATCACCCCCTGGAGAGCTGCTGCCAGTAAGTGCTAAGGAAGGTGGACTGAGAGGCTGGCTCAGCTGGCAGCCTCCCCTGACTGATTTACCTGTAACGCTAGTGGACTCAGAAGAGAGGAGGAGCTTGGCTGTGCATCGAAATCCATCCTGTGTCATGTGTTAAGGAAGGGGACAGTGTAGGACCCTAACCCAGTGGTGCTTGAGGCTGTCCAGTGCTTAGGCACAGGACCCCCAGACCCCAACTGTCTGACAGTGAGGCCAGCCATGAAACACGGAAAACAGAAGC
AGTAGGAACCTTGGAGCACTAAAAGAAAAAAGAAAAAAAAAAGCCCTCCGGTCTGCACTGAGCCTCTTAGTG
>Trinity_74453_468
TCAGACGGGGGCTCGTCCGATCTTTTTCTGTCACTTAGAGGAAAGAAGCTTGTGCATGGAAACTTTCCTGGTTTCCTTCCCCATAATCCCCAGATGCTGTGAAGAAATGTACTTGAAGATTGGGGGTCTCTCATGAACAGGAAAGGCATGTAAAGGAGAAGTTTTTGGGGGAAATAGCTGAAATAGAGCACTAACAGAAGCTACCTTCATCTGTTTTAGATGGATTCTCCCCTATCCTACATGCTTTTCTATTCTTAAGGCTGCACAAACACTTGAGAGACTGGAGGAGGCAGTATGTAAAGCTGCTGTAGGATGGTGAGGGCGAAGAAATCCTCTTGCATGAGCTTCATTCAACTCAT
TTAAGTCGGGATACTGCCCACAGTTCTGAACTAACAGTAGTAGTAGACCTTATGGAGGAAATATACTGTATTTTAACAAAGCAGTTGAGATCGGAAGAGCACACGTCTC
>Trinity_64879_477
CCCTCTCTCGATCAAGAGATTACAACCCAAGTTCATCTTCCGGCACAGGGGCAAGACTTGTTCGTTTCTCTGGTGGAACAAATTGCAGGGATTTTAAATCTTACACAATGTTATGTGTGTGGCGGTACACTGATGAGTCACCAGTGGCCATGGATGGGATGGGAGGTAACCCCAGAGATGCTGCTCCAGTGGGATCACACACCCCAATTGCCTAAAAGAGCAAGAGAACGCTCTCCAGTTTGGCCACTAACAGCTTTGGTAACTGGATCATGCTGCATTACACGGGAACTCTCGGGCATTTCTGTGCCAGTGGGGGAAACGCCCTGTATGGCTGGAGTAACAGTAAACAAGAAAGGGGA
GACCCAATGGTGGCCAGAAGAAAGGCCACCCGAATATAACCCATGGATAGGCTTCCCAGCTCTAAGCCATTATTGGGAAACTCCAGAGCATACTACCAAGGAATGGGTAGCACCAGAG
>Trinity_20115_704
TTTTAAGGAAGGATCAGGGCACAAATCTAAGGGTTAAAGGCAGGGAGGGTTGACTTGCCCAAGTAAAAAAAAAAATTGGGGGGGGGGACTGACTTGGAGAAGGCAAGAAGTGCACCATATATGAGGGTATAGAATTAGAATGAGATGGCTGGGTTTATGGGTCTTGGAGTTGAGTCCTCTGGAGCACATTGTTTCAAATGGAACTGATTAAAGCTTGAAAATATAATTGGAATTACAATGATCAAATAGTTCTTCAATATACAATATCTATCCTAATGATTTTTATATGATGCATCTTCCTTTCAGCCTTGATCTAAAGTTTCAGGGAAAACCCCTCCAAATCCTACCTGGAATGTTTC
ACTCTTTATTGTCACATTATATTTGTATTTTTATGTGGCAGTATATTCCAGAGGTTCTTCCTCTAGAGGAAACATATATTTTGGCACTCTTGACATTTTAGAAGACACTCTTTTTATAAGCAGGAGAGTTCCTGCAATGTATATAATAATTTGAATTTAACTGATGAAGTTATCCAGCGATGTGAGACTTAGTGTAATTGTAGTTACCTTTTACATTGATATTTGAACACAAATCTTTTTTTCCTATTGTCTTAATGGTAGTTACAGCAACATTCTAATGTCAAAATCTACTGTGAATTCTATATTTCAGACCTTTTGGAGGAAGCTTAAGTATAGACTTTGTAT
>Trinity_12712_469
AAGGAGAGACACCTTTGACAATGCTTCAAAGTCAGGTTCCCACCATTGTTAAAGCCTTGCATAAACAGATGAAGGAAAAAAGTGTGAAGACGCGTCAGTGTTGCTTTAGTATGCTAACTGAGTTGGTCAATGTACTACCTGGGGCTCTAACACAACACATTCCTATACTTGTTCCAGGATCATCATATGCTCGAAGTTCAGTGGTTACTGCTGTAAAGTTCACAATCTCTGATCATCCACAGCCCATAGACCCATTATTAAAGAATTGCATAGGTGACTTTCTGAAAACCTTGGAAGATCCAGATCTAAATGTGAGGCGAGTAGCTCTGGTAACTTTCAATTCCGCAGCCCACAATAAA
CCATCATTAATAAGGGATCTTTTAGATACTGTGCTTCCACATCTTTATAATGAAACAAAGGTCAGAAAAGAACTAATAAGAGAGGTGGAAATGGGACCATTTAAGCATAC
>Trinity_116856_562
CCCCTTCAAATCCCCATCTATAGGATTCATGAATAAAATTTTCCATCCCAACATTGATGAAGCATCAGGAACCGTCTGTCTAGATGTAATTAATCAAACTTGGACAGCTCTTTATGATCTTACCAATATATTTGAATCATTCCTGCCGCAGTTGCTGGCCTATCCCAATCCCATAGACCCACTTAATGGGGATGCAGCAGCCATGTATCTTCACCGGCCAGAAGAATACAAACAGAAGATTAAAGAATACATTCAAAAATATGCGACAGAAGAAGCACTAAAAGAGCAGGAAGAAGGCACCGGGGACAGTTCTTCAGAGAGTTCCATGTCTGACTTTTCAGAGGACGAGGCTCAAGATA
TGGAATTGTAGTTTTTTTTAAAAAAGGCACCCTACTTTTCAAAGAGACTTCTTAACGATGAGCTGAGAGCAGACTGTAATATTCATATTTAAACAAAGGAATTTTTTAGTACTAAACAAGATTTTAATGAGTAACAGCCTGTGTGCGTGCGCGTGCGTGCGTGTGTACATATCTATAATTATCTATAGATTGATAGATAGGGG
>Trinity_18392_499
GGGGGGAGAACACCTGAATCAGTCCCCAGGTGGCCTGGCACCTGAGGGGAGGGCAGAGAGCTCTGTGTCAGGGACTGGTGTTGCTGTTGTCAAATCGGGTAGATGGTGCCTGTCTCCCCCAACATTCTCTGTTATTGCCACTCGCCCACAAACCACCACCATCCCATGCCGCAGTAGGTTGTCAGGAGGCCACCGGCAGCATGCTCTGTGCCTTGTCAGCAGCCAATTCATAGTGGTGGGACAGTATTCAGCTGCCATAAAACGGGGAATAGGTTTGGGCCATGAGTCTCTGTAGTGTGTGTACGTGTAATTTTCTTTTGGGTCTGTGCTCTGCTGTAGCAGAATCTAATGTGGTTGTA
TTTTAAGTAGAGTCTGCCCACAGTACCAACAAAAAGCTGCCATATTCTCTCCACCACCACCACCCCAAAAAAAAAAAAAAAAACCCGGGCCCCGGGGCGCCGGGGCCAACCCCCGACACAAACCAAACCCAACACCCCTT
>Trinity_18681_521
GGACGGAACATGGTAACAGTCATGCCTCATTATCTGTGGGTATTCCATTCCTGGAACCAACCCCCACAGATTGCAAAACCCACAGAAAATCAAATCTGTGGGTATTGGCAACCCAGACCCTCCAACACATGCTCCAGTCACGTCTGGAGGGCCTTCTGAGGGCCGGCAAAGCCATCCTCTGATGGCCAAAAATGTCATTTTCTGGTTTTCACCCAAAACCCGGAAGTGGCTATTTTCAGAAGGCATTCTCTAGGCCAGGTGTTCTTAGTGCCAAAAATCATAACTTCCGGTGGCATTTGGAGGGTACAGGTCCAGTCTCCACCCAGTCTCCACCCTTACAACCAGCGTTTCCCAAACGT
ACCTTGGTCACGACACCCTTCTTTTGCAATGGCCTCTTCTTCCTGGCTTTCCTGGGTGCCGCCGTCCTGGATTGTGCAAGATGTCACACAATTTTCTCGACATCTCTTGCAAACCAAGATGGTAGCACCCAGGAGATCGGAAGAGCACACGTCTGAACTCCA
>Trinity_69783_428
GATCTGGCGGCTGTGGGGCTCCTGAAAGGAACGTCACTGGTGCTGGCTAGGCTTCCTCTGGACAACATATCAGCATGTCTTAGTGAACTCTGTGCTGTTCAGGTGATGGCTCTGAAAAAGCTACTCTCTCAGGAACCAAGTAATGGCCTCTCTTCAGACCCCACTCTGCCCCTAGATCGTCTTGCTGTTATATTTAGGCATACTAATCCGATTGTAGAAAATGGACAGACCCATCCCTGTCAAAAAGTTATCAAAGAGATTTGGCCAGTTCTGTCAGAAACTCTGAATAAGCATCGTGCTGATAACCGCATTGTGGAGCGCTGTTGCAGAAGCCTGCGGTTTGCTGTCCGTTGTGTAGG
GAAAGGGTCAGCAGAACTCTTGCAGCCCTTGGTCACTCAGATGGTGAGCGTGTACCAGGAGCACCAGCA
>Trinity_79646_517
AGACGTGTGCTCTTCCGATCTCTTTGGACCACCGAGATGCTAACTGCAGTGTCATGAAATTCTTGCGTGACCTTCTCCATACAGGTGTGGCTAACAGTCAAGAAGAGAACTTTGAAGTGAGGAAGGAGCTCATAGGGCAGGTGATGACCCAGCTGGGCCAGCAACTGGTGAATCAGATTTTGCACAGCAGCTGTTTCTTCCTGCCACCTTACACCCTGCCGGATGTGGCCGACGTGCTGTGGGAGATCATGCAGGTTGATGGACTGACCTTCTGCTGCTGGCTGGAGAATTCACTGAAAGCCTTACCAAAGGAAACAACAGGAGGAGCTGTACAAGTCACACGCAAGCAGCTGACAGAC
TTCCACAAGCAGGTCACAAGTGCTCAGGAGTGCAAACAGGTTTGCTGGGCTCTGAGAGACTTCACCAGGTTGTTCCGGTAGCTTGTACCTCCTTTATTCTGCCTGTTCCCAGATACCCTAAAATGCATTGGAATAAAGAGCAACAGATCGGAAGAGCA
>Trinity_100257_507
AGCCCAAAGGCCACCGTAAAGTGTGTTTGGACTACTCTCGGAGTCGGGGGGGGGGGGATGGCTCATGTCTGTGTGTGGCCTCTCTGACTCTGAGAGTCGTCGAAACATAGTTTACGGTGTCTCTTCTGCTGGCCAATTTTTGCTGGCTTAGCTTATGTCGGCCTAACTCAGTTGAGGATTCCGCCGTCAGTGTCATCTTTTTGCAGGCTGTGTGTGTTTTCCCTCCTTGTGCCACCTCTGTTGAGCTCCTACTTTTAAAATATCGATTCAAAGGGTCAGATGGCCAAATCCCCTCCAATTCTTCCCTCTTGCAGCCCACCCAGACCTCCCAGGGGGCAACGGCCAGAGCGTTTCTGATC
CAACCCCAAAAGCCACCATCTCCCCACAGCAGTTGCATCTCTGGCCCATTTGCCACCCAGGGAAGGACCCCAGACTGCCATCCTCCACAGAGACTGCTGCCCCACAACTCACCTAGATCGGAAGAGCACACGTCTGAACTCCAGTCAC
>Trinity_112754_481
AGCCTTTCTGGGATAACATTAGAAATAGTTTCTGGCTTTCTGCCAGCTATCTTTCTGAACCCTTCCCCCCAACCCTGATTCTTTCAGCCCAAATCCACAACTATAAAATTGTTTTCTGCAGTAATGAACATGATAGTACTATAAATTTTATCTACCAGGACTTTTACCTAGCATTTCACAAAATGTATAATGTACATAAGTTACACTTGGTGAGCATGTACTGGGGAAAATTGGTCAGATCTCTGGTGCTTATTGGCCGTCAAGGAAGCAAGATCTGCTAAGATCATCCTTATTCACAGGTTATTAAATTAGTGAAAAGTACTGCCAAAACAACAGCACTGTCGCTATAAATAAAGTTT
ACCATTCTTGTGCCACATCTTCAAAACTGTGACATGGTTTAAATTCCATAATCCATTCCAAGAGGAGCCCACTCAAAGTAAGAACTACAAGATCGGAAGAGCACACGTCTGAACTCCAGTCA
>Trinity_53505_882
GGGGGCAAACACATGGACATGATACATCCGGATCTGAAAATCAATGCACTTGACATGGTCCCTCACCATAGGGCAATGTAGCAGGGAGGACCTGGAGGGCACATTTAGGCTACTAGGGAAGAAGCTGAAATCCAGGACTCCGAAGGAGTTATTGAAAGCGCTACTTGTTGCATATGCAGGGACAGTTTGGCAGGCAGAGCTCACGGTTCTCTATGTGTGGATGGGATGGTGGTGTTAGGAACAGGAGTTTAGATTCTTGAGGTACTAGGGAACATTTTTGTACAAGGCAGACTAGTATTAGACAGAGGGGCTTCATGTACAAGATGGACAGGCAATGGAACTAGGCTGCATGTGCATAA
CATTAAAAAGGTGGCAGTTTTTAATCTGACCCCTGGGGGAAAGTCAACAAGAGCTGAATGGCATCCTTTTTGGTACTCCTAATCCATATGGAATTAAGGTGGGGAAATTGGAGAACAGCAGAATAGGAATTAGGAATAGAAGCATGAGAGATGAGACAGCAGGTCCTGTAGAATGAGTTGTGGAGATAAAGGATAATATAAAATGTTCTTCTTCTTGGGGGATCTTATATAAAGTGTTTTTATGCAGACGATCATAGTCTCCAAGTGAAGATGGAGAAGTGGAATGTTTGGTGGTAGGGAAAACATTAATATATAGGGATATGATTGATATATTAAGAATTATTCAGAGGATAGAGCAG
ATAGAGGGATGTTCCCTCCCCCTCCCAGAAACACCAGATCCAGGAGACATCACCAAAACTGAGTTTTGGGCAAGCCAAAACACACGACAGCAAATACCTTTCTACACAGCAGGTAATCAATCTGTGGCACTTCCCGCCACAATCATTCCCACTTCATGCTACCA
>Trinity_73100_573
GGCAAAAAGTGTGGGGGGGGATCGCTTTAGGCGATCCCCGTGAAAGGGTCGTTTGACCCCCAAAGGGGTCGCAACCCACAGGTTGAGAACCGCTGGTTTAGATGTTCAAATAGCCAGTGACTACAGTCAATTTGTAGTAAACTACAGTCAATTTGTAGTACTTTAGATTTGGAAGCAGCTAACCCCAATATGTGAGGCTATCAGTAACTTTGACATACTGTTATCATGAAAGAATATTTGCACATGCATAGATTGAAGGTAAAAATGCCCTGTTACATGACACCTTGAGGCTCAGGCAATTTTCCTTTTAACTAGTCTGCATGGGTGAGGTTACAATCTCAGAACCAGGTGGATCCTAG
AAGTCTGCTATACTGATCATGCTGTACTGCTATATTGATATAAACCACAGTTTGCACCATTAGTTGTGCTCTTGTCAAAATTTCTTGAATAAACAACTCTCAATCCTCTACTTCAGTGGTATTCAGACTTTTTGGACTGGGACCCACTTTTGGAATGGCAGTTGTGTCGGGACCTACTGGAAGTGAGGTCATCACCAGAAGTGACATCATCAAG
>Trinity_78179_526
TAAAACTAAAAAATACAAGAGAACAGCTGAGTGAACGTATCCAACTAAGATAAACCAAGCCGAAGCGGCACGGAAGGACAAGGAACAGACATAATGTAGTCAAAAAGTATATCTTAATAAGAGAGAGTCCAAAGAAGGTCTGATATGGGATATCTAAAACATAAAGTGACATGCAAAAAGTATTTGCAGACACACACACACATCCAAGTATACAAAGTATGCGAAAATGTCAGCCCCATGTAGACAAGCAGCGTTCTCCTATTCCCAGCAAAGGAGAGTTTCATATCAATGCAGCAATTTCTCTTATAGCCAGTAGTTAGTTCTATGGATATAGGAGATTCTAGATTATGACTAGTAAA
CACTACAACAGTGATGGCGAACCTATGATACACATGTCAAAGGAGACACCACAGTGTTTGGCATGACACACCAGTGTTCAACACCTGACAAAAATTGAGTTTATTTTACTCATTTTTTATTTTTTGCAATTATCTGATGTTTCTTTATAAAATACATAGCACCACAC
>Trinity_124240_2056
TGCATTTCATAAGATCTTGGCCAATCGGATTATTAACAGTATGGAATTTTCACCTTTCCAACATGCCTTCCTTCAGAAGGATGGCTGTCTCGAGGCCAGCACATTACTACATACGATATTGAGGCAGGCACACGATAATATGCAACCTATCTCGTTGGTATTTCTAGATATAGCTAAGGCCTTTGATACCATCTCACATACAACGGTCCTAAGAGTTGCCAAGCTGTCTGGTCTTCCTCCACCGTTTGTGAATTACCTGGAACATCTCTATTCTAACTCTTCGGTTTGGTTGGACGGTAGAGTTACGAAATGTGGGCGGGGTGTTCGTCAAGGCGATCCCCTGTCCCCCCTACTATTCA
TCATGGCGGTGGACGACCTTCTGCGTAAATCTCTCCCTGAACTGGGAATACAACTTGGCGACCATAAGGTCGGGGCCTTGGCATATGCAGACGACCTTGTTTTACTAGCAGAAGATCCAGGACGTCTGCAGAGCAAATTATCGGCGCTAGTACGTGCACTTAGACCAACTGGGATGTCGCTTAATGCAAAGAAATCTATTGGAGTGACAATTCTTAAAGACAGGAGACGGAAATGTCTCATGCTCGCTCCTATGAATTACATCGTGGGATCTAGTTCTGTGTCATCTCTGGGCGTCACTGATACTGTTTGTTATCTCGGCTTGCAGTTTAACTGGAAGGGTAGGGTACCAGTTCGTCAT
ACTGAGAAGTTTCAGAATATGTTGTCAGAGCTATCATCAGCTCCTCTTAAACCGTATCAACGATTAGATCTTCTGAAAACCTTCCTGGTCCCGAAGTTGACGCACGAGTTGACACTTGGAAACGCTCACCGGAATACCTTGGGAAGACTTGACGTCCTGCTTCGAGCTGCCGTGAGGAGATGGTTGCGTCTGCCAAAAGATACACCAATTGCATATCTCCATGCTTCGTTGAAGGATGGCGGCATTGCGATGCCATGTTTTTCCTCTTCGGTCCCCCTAATGCAAAAACGACGATTCACGAAGTTACTGAACATCTCTGGCCCACTATTTGAAGCGGTGCGGGCCCAGAAATCGTTCAC
CTCGGTGAAGCGGTTGTTAGATCTACCGTGCCGGGTGGGGCCCTCTATCGTGACATCGAAAAGTGAAGCCAAAGATGCGTGGAGGAACTGGCTGCATCAGTCTATCGACGGGAGGGAACTTGACACCCCGGTGCTTGACCCAGCTAGTCATGGCTGGCTAAAGTACCCATCGACCGTGTTCCCTCGTCTCCATCTTCGGGCAATACAACTCCGGGGTGGAGTGCTCCCGACAAAATCGAGAAATGCCCGGGGGGAGAATCGATCGACCGGGTCTACCACCTGTCAAGGAGCGTGTCGACAGACGGAGTCCCTCAATCATATTTTACAGAAATGTGAGCGGACTCATGATCATCGTTGCG
CACGGCACAACCGTGTAGCAAGAAGAATCGAGCAGTTCCTTCGGAAGAGGGACCTGAAAACGTGGACTGAACCGGTAATCCCAGTAGGTCGTACATTTATTAAACCTGATCTGCTGGTTTATCGGAATAACAATCTCTATGTCCTAGACATTTCTATCGTTTCAGGTTCTCGTCTTAGTGAGTCGTGGGATCTGAAAATCCAGAAGTATGGGTCTCCATCGAACGTGCGAGCCATTGAGGACTGGTTCGCAACACCAACTAAGATACAACATCTCCCTGTCATCTTAACGAGCCGAGGATTGCTGTTTGGACCCTCTGGCCGCGGACTTCGATCGTTGGGCTGTACCTCGCGGGACATT
TCAGACATTTGTCTGCTGACTATCGCTGGGTCTTTAAAGTCATTCGATTTCTATATGAAGGGTTTGAGGGGTGTGTAATTCGATCGGTTTCTGTTGATGTTCTGTTTCTTTTATCGGCCCATGGTATCTTTATTCTAGCGTGTCGTTTGACTCGCCTCAGGCCGTAGTATGCTATGAATACTTTGGTTGGGGTTGCCCGACCTTGTTTTTGTTTGTATTATGTGGCCTGATAATAAAATTTGTTAAATAGCCAAAAAAAAA
>Trinity_124241_1965
TGCATTTCATAAGATCTTGGCCAATCGGATTATTAACAGTATGGAATTTTCACCTTTCCAACATGCCTTCCTTCAGAAGGATGGCTGTCTCGAGGCCAGCACATTACTACATACGATATTGAGGCAGGCACACGATAATATGCAACCTATCTCGTTGGTATTTCTAGATATAGCTAAGGCCTTTGATACCATCTCACATACAACGGTCCTAAGAGTTGCCAAGCTGTCTGGTCTTCCTCCACCGTTTGTGAATTACCTGGAACATCTCTATTCTAACTCTTCGGTTTGGTTGGACGGTAGAGTTACGAAATGTGGGCGGGGTGTTCGTCAAGGCGATCCCCTGTCCCCCCTACTATTCA
TCATGGCGGTGGACGACCTTCTGCGTAAATCTCTCCCTGAACTGGGAATACAACTTGGCGACCATAAGGTCGGGGCCTTGGCATATGCAGACGACCTTGTTTTACTAGCAGAAGATCCAGGACGTCTGCAGAGCAAATTATCGGCGCTAGTACGTGCACTTAGACCAACTGGGATGTCGCTTAATGCAAAGAAATCTATTGGAGTGACAATTCTTAAAGACAGGAGACGGAAATGTCTCATGCTCGCTCCTATGAATTACATCGTGGGATCTAGTTCTGTGTCATCTCTGGGCGTCACTGATACTGTTTGTTATCTCGGCTTGCAGTTTAACTGGAAGGGTAGGGTACCAGTTCGTCAT
ACTGAGAAGTTTCAGAATATGTTGTCAGAGCTATCATCAGCTCCTCTTAAACCGTATCAACGATTAGATCTTCTGAAAACCTTCCTGGTCCCGAAGTTGACGCACGAGTTGACACTTGGAAACGCTCACCGGAATACCTTGGGAAGACTTGACGTCCTGCTTCGAGCTGCCGTGAGGAGATGGTTGCGTCTGCCAAAAGATACACCAATTGCATATCTCCATGCTTCGTTGAAGGATGGCGGCATTGCGATGCCATGTTTTTCCTCTTCGGTCCCCCTAATGCAAAAACGACGATTCACGAAGTTACTGAACATCTCTGGCCCACTATTTGAAGCGGTGCGGGCCCAGAAATCGTTCAC
CTCGGTGAAGCGGTTGTTAGATCTACCGTGCCGGGTGGGGCCCTCTATCGTGACATCGAAAAGTGAAGCCAAAGATGCGTGGAGGAACTGGCTGCATCAGTCTATCGACGGGAGGGAACTTGACACCCCGGTGCTTGACCCAGCTAGTCATGGCTGGCTAAAGTACCCATCGACCGTGTTCCCTCGTCTCCATCTTCGGGCAATACAACTCCGGGGTGGAGTGCTCCCGACAAAATCGAGAAATGCCCGGGGGGAGAATCGATCGACCGGGTCTACCACCTGTCAAGGAGCGTGTCGACAGACGGAGTCCCTCAATCATATTTTACAGAAATGTGAGCGGACTCATGATCATCGTTGCG
CACGGCACAACCGTGTAGCAAGAAGAATCGAGCAGTTCCTTCGGAAGAGGGACCTGAAAACGTGGACTGAACCGGTTCTCGTCTTAGTGAGTCGTGGGATCTGAAAATCCAGAAGTATGGGTCTCCATCGAACGTGCGAGCCATTGAGGACTGGTTCGCAACACCAACTAAGATACAACATCTCCCTGTCATCTTAACGAGCCGAGGATTGCTGTTTGGACCCTCTGGCCGCGGACTTCGATCGTTGGGCTGTACCTCGCGGGACATTTCAGACATTTGTCTGCTGACTATCGCTGGGTCTTTAAAGTCATTCGATTTCTATATGAAGGGTTTGAGGGGTGTGTAATTCGATCGGTTTC
TGTTGATGTTCTGTTTCTTTTATCGGCCCATGGTATCTTTATTCTAGCGTGTCGTTTGACTCGCCTCAGGCCGTAGTATGCTATGAATACTTTGGTTGGGGTTGCCCGACCTTGTTTTTGTTTGTATTATGTGGCCTGATAATAAAATTTGTTAAATAGCCAAAAAAAAA
>Trinity_67201_2530
ACCCGTTGAAAAATGGTGTGTTTATAGCCTGCCCATGTAAGCCACCTTGGGCATTTGCTTCGACATGGGAAAGGCAGGGTATACAAAATACATAAATCAATTCTTATTTTTATATGATTATATATTTGTTTTCCAATTGTACACTGCCTTAAACATAGGAAGGGTGATTAATGAATGGCTGAATGATTGACTGAACTCTATTTCTCTGTAACTTCTGTTTCTGGTTACTTGAGTTTTATTTCAACTAGCCAGATGAAGAACCAAAGCTCTAGAACAGTATTTCTCAAACTGAAAGCACCCACTTTTAAAAATGACAATCTATTATGACCCACATAACTTTACTAGGCAAAACATCTGAT
CTAGAAAGCCTTATTAATACAACACATTAATAAAAACAGAGATGCTCCTGGGACTGCTTAGGATATTATGTATACAATGTGTGTGTAGACATTTGCTAGATTCTCCCTACACATGGAGTTCAAGGTCTGTTCCCCCCAAACCTTTGCAATTGTTCCAGAATACACAGAAGGCTGAATTGGAGAGGAGAATGTGCACTTAGGGGCTTTAGGCCAGACAAAAAGCTGAAACTGAGTTCACGTTTGATCTAACTTTTTTACATGCCATGATCCCAATAAATAGATGATGGGACCCCACTCTCATACTTATTTATTTAAAGTATGAGACTGGAGACCCACCATTGATCCCACCCCCTCTGGGA
GCCTTTTTGCCCACTCTCTGCCAATGCTATGCCCCCTCAGCACTGTTCACTGTAAACAAATATTCCTTTAGAGACAGCAGAAAAAGCACAAGGAAGCCAGGCACTAGTGAAAATTATTTTAGCACAATTGCTGAATTGATACAGAGAATGCTATCATTCAATTCTGTTGGAGGGTGATAATGAGCACATAACTCTCCCAGTTGTGTGGTTCTTAAATTTGACCATTTTGAAAAACTCCAAGCATTTGTTATCTAGCATTAAGGAGTTGTGATTATAAAGAAATTGGTCATCTTTTTTTTCTTTGTATATTGGAATATTTTAGGCTTATTGTTTTGTATGGTATTGTTATGTATTAATTA
ATGTATGCCTAATAAAGGTGTGTATTAAATTGTACAGTTGCCAAGAACCTGAGCAGGACGGACACAATCTCCTCGTGCCTAAAGGTGTACACTAGATGCCTCCTCCTTTACCTGCTGGTGCTTTAGTCCAGTGGTCTTCAAACCTTTTTCTTCCCATAAATTGCCATGACCCCACAACTGAAATGTTGCAAACCCTTTGGGATCCCAACTGCAAGGTTGAAGAACCCCTTATCTATAGTATGTCAATTACTAAAGAAAATTAATAGTGTGGTATGAAGATGACCACATATCATGGGTTGGCATTCTAGCCTTGGAAGTGGTCCCACTTTCTGGATTGCCTGCAATTTTCTCCTACAAAC
TGAGCAAAGTTGTTTTCAGTTTATTTTTTTTAATATTTCAGAAACTGTTCACCCACAATTTAGGAAACACTGTACTAGAATGATGTGTTTTAAGGTTAAACAGGAACAGAAATTTAGTTTATGACATTCATGAATATTTGCAAAATCCCTTTATTTCTTTGGTTAATTCACAGTTGTGAGTTTGATGTTAATTCTTAGTTTGAGGTAGCCTAATCTATCTCACATTGTTTCAAGTGTTTCATGGTTTCAACTAAAGCTGTCTTAGGACTGCTTTAAAATAAGTAGGTCATCTACTTATAAGTCACTGAGTTACAGTTTCAAAGGGTTTATAGAAATTAGAAAAATGGGAAGTTGCAGGT
TCTATTCCAAAATAATTTCCTCATTCTGGTTCTTACCTGGACTTCAAGAGTGACTTAAAATACAAGATAATCGATTGCCTCCAATAACTACGCTGCTTGTTAAGAAAAAATGCATTCTTGATATGTCCCAACTTTGGTCCATGGAATTTAGAAACAATCCCCAGAGATTGAAAACATGTTGAACCTCAAGAGTACATTCAAATTCAGCAATGTATGCTAGCCGCATGGAATTCTGTGCTGTCACATGTACTCGAATACTCTGGTATAAGGTGAGAAATTTGTACCTGATAATCAAAGCTGGATTGTATCCTTATCCCATTCAAGAGTCAAGGCCATTCTGGGGTCAAGAGAAGCTCAAT
GTGGCTTGAATTATGTTATTTAAAAAACCCTTTTGCTCTGGCAGCCATGCTTTTTTCCCCTCTTCTGCCTCTTTAAGACAAGGAGGCAGGCAGGCAGAGGCTGCTGCTGGGTCCTAAAGCCTGCCATTTACAAAAACAGGATAACTACAGTTTGAAATAATTCCCCTGCTCTCCCCTCTGGATTATTCCACTACTCATGTAGGGGAAATGGTGCACAGTACAGGTTGATGCTCCCTTATCTGGACTGTTTGGGAAGGGAAGGTGTCCAGATTTTGGGTTTTTCTGGATTTCAGAATAATTGCATAAATATAATGAGAAATTGTCTTGCCATAGCCCCTACTCCACACCTTTCCTACTAA
AGGCTATGAGATCGGAA
>Trinity_5231_2042
GACGTGTGCTCTTCCGATCTACCAAATTCTGCCCGTTTCTTAACTGATGACATGGGTGGAGAGTCAAAACAACTGTACCTCTAAAAAGGCCTATCCTTACACTGTTTACAGTGCAAGTTTCAGGTCATTTGGTTGAGTCACTTTTTGAAAATCTCTAAATCATAAATTGGGTGTCAAACGCATGAATGGGAAGGAATGGATTAAGAGGTTTTTAAGAGGAGTGTCAAATTTAAATCGCCCACCAGTGCATAGATTTCCAGCATGGGATTGACAAAAATGTAAGCGCTGCTGCAAGCACCATTTGAGGCAATGGTCATTTTTTCTTTACAGATGATGTCTTTCAAGACTATTTTTAGTGG
CTATAACATCAGCATGCCGAGTCAACTTTGTCAGTTCATCCAGAGTTAGGTATTTTTTTCATAAGGGTACAATTTGGCTGAGGCCAGACTCAGTTTTCATTCCTAAAGTAAACACTTTATTTCACAGGCAAATAGAACGAAATTTGCCTACATTTTGTCCTAATCTAGTTCATCAAAAAGAGAAATAATGGCATGTTAGATGCATGTTATCCTGAGTGAATAAGCAGTTAAATAAAACAGAAGCTTTGTTTTTTTTTTAATATGAATGGTTAAAGCATAGGAAAAAGAGTTTCTAAAGCAGTACTGGCAAAATGGTTGAAAGAATACATTACTTTGGTATATTGCTTATTAGGTTTATA
CTAGTCATGGTATGCAGGCACATTCCTAAAGATCAGCTACAATGTCAGCTGTTAATGATGGAATTTCATGTGTTAGACATTTGTAAGACTGCCACATGGTCATGAACATACCTTTTTTACACTAAGGTAGATGCTTCAAAAAAAAATGCTTCAAAAAGTGTTGGGTTGATAATATCTTCATGATCCAATTCATATAAAAGAGGCACCATTCTGTCAGGAATTTCCTATACCAAGGTAGTTTTCCTTATCACTGAAATTCCTGGTTTAGGAAAAGGGGCATTCCACCCACTATACCTGTTGCTTAGGAATATATAGGTTAAGAGGTGATAGTTAAACTTCCTGGGGAAGATATTGTTATA
CAAATTACGGCGTCTATGAAACAAGTCTGCTGAAAAAGATGAAGATAGAGAAATGCATGGCTCAGTGACATGTATTGAAGCTAATGGTTAGCTCTTTAATCAACTGACCTTACCTCTTTTGGTGCATATGGGCATTCCCATTCCCCTTTTCCTACAAGGGACAGAACCTCGCAGGTAAGGAAACTTCCTTTATTTCAGGGTGTACATGTTGCCTATCTTTTATAGCCTTGACTGAACAAAGTTTTGATCTTCACTTTTGCATAGTCTATTGTAGCAGTAACCAAACTCACAATTGCTGCATCCCCTCTGACCCCCATTCTGAATGGCATTTAGCATTCTGTGGCAGTTCCAGGGGTGAT
CCAAGGTGCACCCTCCCAGGGTGCACCCTCCCAGCAGATGTCCCCCTGCATGGCTATGCTTTGTAGCCGCATTGGGTCGCTTCTAGGAGCTAACCGACACGAAGCATTGCTTGCCCTTCCAAGAAGGCACGGGCTGATGCTGCATACCTGTCTGAGCGATGCAACATGGGCATGTGGTTTAGTATTGTGTGAGCTAAACAATCTACTCCAGTGGTTCTCAAAATTTTCTGACCTGTGGCTCCCTTGACCTCTATGGCTGTTGGCCACAGTTCCCCATCATGTTACTGAGTGCCAGAACTGACATTCAGCAAGCAGTTATGTCATTAAGCAGGAAGTAGCCAGAATTCTTAATTATATTA
ATCATATCATTAATTGCATACAGATCTTCAAAACATACAAACAGAACTAAGCAATATATAATTATAAGTAATCTGCTACTGATCACTGCTAGGAACAGGAAAATAGATTTAATTTCATCTGGTCCAGCAGGTTTTTAACTTTGTAAGCATGCTATTAGAATTATTTCACCAAATGGCCAATATTTCCCTCCCTCCCTCCCTTTCTCTCTCTCTCTCTCACACACACACCCCTACAATTAGACAAAGA
>Trinity_6271_1128
GCAGTTTATTTTTTCTTTAATACAAGGCAACTTCTTTTGCATTTAATGATCAACAAATTGTTGGACAGCAAATTCCTAACAGTCACCTAAAGACTGAAAAAGAAGCTAATTAATACAGAATTTTGACAAGCCAGGTTAACAGATTTGGCCTTTTTACATGGATGTAAGTCTGATACACTATCTCCTTACCTCATGAAGATATTTTCATGTCCAGCAACTGAACACTAGTGAGATGTTATTTCAGCCTCTATGTACTATAAAACTACAACTCATTAAATATTGTTCATACACCAGTAAACCTGTAATGTAGTAAAACTGCAGTTTTAAGTATAAATATAATTTGTGGTTTTGTGTACAAA
TTTGGGCAGAGTGCAAGGCAGTAAATACCAAATCAATACAGTGCTAAAGCTTGTTCCACAGGACCCTGCAAAACAAACCTAAGAAAAAAAATAGTTTAAATTTGGTCCCCTTGCAATGGCACAGTACACTGTAATTATCAGTTTGTTGCAGAAATTCATATGCACTTTCCCTTGTGTGCCTGGTTACATGCTGATTAAAGGGACTAAAGGGCTAAAACAGAACTAAAAACCCATGAGCTAAAAATGAGTTAGGAACTAAACATCTAAAAGGCTAAAGTTAAAAACTAAAACTGAGCACCTAGTTTCACACACTACCTTGGTGGGCTTCATCAAAGGATAATTTTTTAGTAATTTCCTTG
AACCTTACAATTCAGGGAGCACCTGTTCTCATGTAGTTTGACAATGATTGACCACTCAATCAGGACCTGTCTCAGCTGTCCATTCTAACAATTCCTTTCTCTTTGTGTAGAGTTGATAACCATTCTAACCATTTCTTCAGAGATAACCAATTCTTTAGAGCTGATAACCATGCATTACTTACTCTCATTGTCTCTTCTTTAATCACGTTGTTTTGGTGCATACATATTTCTATTATCTCTCTGTACATGCATGCATGTCAATGAACAGTGGTACGTAACACCAGTTTATTTCAAAGTCCACTTTATATCCTTAAGTCCTGACCATTCTATTATTGGCAAATTCAAGCTGAAGTCTAGTG
TTGTTGTTGTTGTTGTTGTTGTTGTTGTTGTTGTTGTTGTTGTTGTTGTTG
>Trinity_40_959
TCCTTGTTTTCCTAAATGAAGACAGTCCTCTCTCTGTCTCTCTCTCTCTCTCTCTGTGTGTGTGTGTGAGAGAGAGAGATATATTCAGTGTATCAGGGCCACCCACAATGAGCCCTCTGTCAGTGGTGTAGGTGGCCCCTCTTGGCATGGGGGTCCTTGCCTCATGATGTCCCCCCCAAAATGCCTCTGGAGGCCTCCATGCTGCTGTTGCCTCTTCTCCTGCACCCCCTTTGTGACCCCTCAGTCCCTCACAGGCCTGCAGCCAGATTGACTCAATGCTGGTACTGCCCCCCGCCCCCCCAGTCATGCCCCTGGCCCCCTCCCCCAGCGGGAGCCTCCCCCGTGTTATCCTGGATCCA
GCCTGGACTGCGGTGTCCATCAGCCGGCTGGAGCAGCCCCTGCACCCCTTGGCCTGTGGGGCAGCCGCACCCTGAGCCTGGCCCCCTGGGCAGACCTGACAGGCTCACCTCGGAAGCCCCCCCTCTGCTGCAGACCTGGCAGCTGCTTGACCCCCACCTGTCTCTGCACACCCTGGAACTGGAGCTGCTGAATCCCCCCCCCAGAGTGAGGAAGGAGGGGCTGCAGGTCCCCTGGGTGGAGGGAGGACCCCTGTGCACCCCTCCCCCCAGCCCTTTCCTCGGGAGGGGGGCAGGGAGGACGGCTCCTGCAGCTCCCTCTTGCTCTATCTCCTCCTGAGGCTCCTGCCGGGGATGTTCTA
CCTGGCAACAGGCTGGTCAGCCAAAGAGCCCTTTCCCATTGGCTGAGGCTGCCAGGGCTCCTCTGCCCTCCCCAGCCTTCTCTCCCACCCCCAGACGCTTGGGGGGCAGAACCGGGCCGCAGTCCCCACTCCCTGAGACTCTGCCTGCTGGACCCGAGCCTTGCCTGCAGCCCCACTGGCTGATCAGAGAATGGGGGCCTGGGAAGGAGCCCTGATGCCCTCTGCCTCCTGGCGCTCCTCG
>Trinity_6100_739
TCTTGGCATATATAGGGTCTCTCTCCTGTGTGGGTTCTCTGATGTCTAACAAGGCTTGACTTGAAGCCAAAGCTTTTCCCACAATCTGTGCATGTATGCAGCTTTTCCTCCATGTGGATTCTCTTGTGTGTAATAAGGCTTGATTCTTCATTAAATGTTTCTCCACAGTCTGCGCATGCATGTGGTTTGTCCCTCATGTGGACTAGTACGCTGGAGTCCCATATGACATTTTTTCCACACTTGAGGATTCTCTGGTGAACTTCCATTTTATTACAAGCCATGTTGTTGTCTCGCCAAAGAGCTATGTTCTCCATTGACATCCCTGGGTGGACTCCCTGCTGCCTCCTTGTTCCATCTAA
ATTTCTCAAAATGTCTCCCTTCACAAGAGATTTGGCAATTGGCCCTTTGACTCTTCCTGGCAATGTTCGGTTTGGATCTTCTTCCTCAGAAATGTGTAGAGGAAGATTCTCCTCCCCGTTCTTGCTCATAAGCTCACTGCCTGGGATTGATTCATGTCCACCCAGTTCCTGGTGGCTAGGAATGTTTGGTGCCATTTCTTCTTGCTCTAACTTGACGATCACATCTGGAAACCCTGTGCTGCTGTCTGATGCAATCTCGTCTTCTTCCACTACGGGGTGATCTGCAGTCCCCGATTGTGCAGTTTGGAAGCCTGCACTTTCCAATGGGTGCCCAGCATCCAGGGTCCAAGGAGGCGGCT
CACCTTCTTCCTTCTTTATGA
>Trinity_6099_674
TCTTGGCATATATAGGGTCTCTCTCCTGTGTGGGTTCTCTGATGTCTAACAAGGCTTGACTTGAAGCCAAAGCTTTTCCCACAATCTGTGCATGTATGCAGCTTTTCCTCCATGTGGATTCTCTTGTGTGTAATAAGGCTTGATTCTTCATTAAATGTTTCTCCACAGTCTGCGCATGCATGTGGTTTGTCCCTCATGTGGACTAGTACGCTGGAGTCCCATATGACATTTTTTCCACACTTGAGGATTCTCTGGTGAACTTCCATTTTATTACAAGCCATGTTGTTGTCTCGCCAAAGAGCTATGTTCTCCATTGACATCCCTGGGTGGACTCCCTGCTGCCTCCTTGTTCCATCTAA
ATTTCTCAAAATGTCTCCCTTCACAAGAGATTTGGCAATTGGCCCTTTGACTCTTCCTGGCAATGTTCGGTTTGGATCTTCTTCCTCAGAAATGTGTAGAGGAAGATTCTCCTCCCCGTTCTTGCTCATAAGCTCACTGCCTGGGATTGATTCATGTCCACCCAGTTCCTGGTGGCTAGGAATGTTTGGTGCCATTTCTTCTTGCTCTAACTTGACGATCACATCTGGAAACCCTGATCAGGAGAAAAGTATAAAGAGAATGAAATGTTAGGAGTCAGACTTTCCTGGTGGCTGACCCAACTAGCTCTGCTTGGA
>Trinity_72228_831
AATAAAGAGATACTTGTGCTTACTACAAGAAAGCTGCAGAATTGTGCTTGGAGGCTGGGAGATGTTATTTTATTTGGGAAGAGGTTCTGGCTAGGAGGAAGACTAGGACTGAGCGTTTGGAGAAGTGAAGCTCTGTTCTTTAAGTATAGATGATGCTAAGTAGATCAGGGCAACGTTTAATTTTGAGGTGTGGGGATTCAGGCTTGTAGCGGAGCAATGCCACCTGTCCCAGGAGTGGGGGTGGCAGGCAGGCAGGCTGCACCTGCTTGAGGGAGCCCTCTGTACCTTAGTGGCAAATTGGGATTGGACAGAATTTGTGGGCACCTAAGTGGGGTAACTGTGTTGAGGGACAGATCCGT
GCTTGGCTAGTTAGCCCAGCTGGTCTGATGGCCCCTCTGGCTTCAGCCTTTTTCAAGGGCATTTATGGAAGGTCCTGGAGATTTATCGTAGACTGCCCAAAAGTATGAGAGTCATAAAAGGGCTTGTAGTGCTGCAGAACAGGGACCTTCTCTGGATGCCAGCAGTGCTGTGGTCTGCCTGCTGAACGGGAGCCAGCAGTGTGATGTGGCGGCAAAGAAGGCCGATGGGATGTCCAGAGGGGGGCTTCGTTGGTTTTATTCTTGCAGGGATTTCATTTGCTGACACACGTGAGAAGTGCAGAAAGCAGTATTGTGTTTTTATTTCAAGGGTGTGTATATAAAAACCAATAATGTTTTTA
TTTCATTATAATACTTTTTATAAGTTATAATTGCTTTAAAAGTGTCCTAGGCGGGTGACATGGGTGGTATAGTGTCAGCAGATGCAGCCACGTGCAGGTAGGCACGTCAGGGG
>Trinity_42095_603
AAAATTACCAACGTATGTGTCTGTCTTTATTTAAAATATATGCTGCTTTTCAATTCCAAAAAGATGTAAATATGTAACTATAATTTTATATTTATATTTACGTTAAAAGTATGCAAAGCGGGGCAAGAAATGAAGAAAACAAGAAAACCCATGCTCAACAGTCCAGTGCAATTCGAATTGCAGTCTCGAACTCAGTCCCATTGTCAATTAAGCTAGTTCATGTGCACATCTCAGGGCTAGCCCCATCACTCTCCTGCTTGCCTAGTCGCTTCTTCAAAACAGGCTGAACGGAGTGTATTGGGAGCAGGACTTCCTCTTCTACTTCCAGTAAGCTCTTCCTGGATGCCCCCATCCCTCTC
CATTTCCTCTTCACTCCTAGCACGCTTGTCTAGCCTGTTTTGAAGAAGCAGGCCAGAGATGGAGAAACCCTGCTTTGATCCCTCTCGTGGAAGTAGAGCAATCAGAACTGGCAGTCCTGCGCTACTTCTTTTTCCAGCTCTGGCCCTGCAATTGCTTTCAGCAATTACCTCTGCCACAACCTCTCTTCACTTGCTCTCAGCATGCAAGAAGAGGATCAAAGCGCAGGGTCAATCAACTGAGTGG
>Trinity_118377_620
CCTGCCTGCCTTGCCGTTCCAGTGCAAGTTAGGATTGCACCCTTTAATCACATTGTGAGACTCCACATCCATAACTTCACATTCCCAGTGGCTGATGTACAGGGATTTGTGTTTTGCGTTCGTGTGTAGAGATTTACAATGCGATTTGGGGGAAGAGTATCGAGTCACAGGGTGAGTGCTTAAAACGCTTAGAACAATTTAAAAACAAAGCGTGGGTGGGGGTTAGGCTAATCAATGGCTGATTGTGGTTGTGTGGGAGCCCCTTAAACCTTTGTGGTCATCCGTCCATAATTTATATGGCCAAAATTTTTCATATGGGTATAGGGGCTGTCGGGCTGAAGATGGAACCATGCATTGTA
GATATGGAACATCAAAAAAAGGTTAGTGTGTGATGTCGACAATTCCAAATATTATACTGTATTCCTATGAACAGAGTTTCCACAAAGGCCAAAATATGCACTACATTAAACTCCACCATCACCACTACATTGACCTCCCTGCAAAGATCAGTACAGCTATGGTCAGGGGCAGGACTCCAGACTGGGACCACAGGGGCAAGGGGATCATCTAACTCTTTGCTCCATCACAGTCCTAATCTGGAAGATCGGAAGAGCACACGT
>Trinity_116333_848
GTGCTCTTCCGATCTCTGAACACTACCACCTTTCCTAGATGGATAGATTTTTTTTCTATTTCATGTGCTTATTTAACTAAAGGAAATGTAAGTAGAAAGTATTAAATAACACTATTTCATTTTACAATAGTAGTAACAGCTTTTGGAAGCCTTGCCATCTTTTTATAGTGCCTATTTCATTAATTGACAGTTGGAGCAATATGCCAGTTTTATAACTGACTATGTGCCTAAAGTCACTAAAGACTTGATGACATTGTGTGCCTCCAGAAGCTTGCATTTCTAGATAAGTTCTCTATGTCTGTAAATTTGGCAGTATTTGTGCGTTTTTTGTCATGGCAGTATACTGTCTGTCATAAATG
AGAGATTTTTCAGTCTAAGTTGGCTTTGGTACAAATTCGTTTTCAGTCTAAGTTGGCTCTGGTATTCCTTTTTCAGGCTAAATTACTTCTTTCTGCACAAACATGTTGTGCAGCTGATGACCCTGGACCTGCATTGAGCCAAATTCGGCTCAAGCCTCCAAAGGTGATCAGACTAGTGTGCTTGGTTCTTCTGAGGCCATGCGTTTCTTGCCTAAATGGCCATTCTGAGACCCACCAGGCCAATGTGCCGATATGTAGGGTCTCAGAGGACCTCAAAAAGCCCTCTGATGCTCTGGTGGGTTTTGGAGGATGGGCAAAATCTGCAGGTTCAATTTAATTTTTTTTAATCACAAGGGTTC
TGGGAACAGACCTCTTGTGGATAAAAAGGCCCCACCTGTAAATCATTTAGCACTTCAGTTAAAATAATCCATAAATTAATGACTATATGCTATTTAAAACCACAAATTACTTCATGAATCAAGGAACTAG
>Trinity_21146_1921
CTTCCGATCTCCTACATGGCATAGCTCACAGCTTCATTGAGCTACCCAAGCCCCTTCGCCACAACTAGGCGACGGGGAAATAAGGAAAAATAAATTGAAGGGGAATTCATTAAAATCCATGAAGGGGACATAAACTGTATATTACATATTAAATAGTTTATCTGCTTTTCAAGTGCAGTTGCAGAAATATGTTCATCAGTCTTGTCCAGTGATTGTGAATTAAATAATGGTTTGTGGAAAAAATGCTAATGTAATTACCTCTATCTCCTTACTTGATTTCATGACTAGTTTCTTCGCTTGCTATGAAACTTAAATTTCTCTAATGGAGGAAGGGGTCATTCCTAATCATGGGTCTGCCC
TTCATTGCCACTAGGAGGCAGGATCGAGCAGATCACATGGGCTCCTCCAGCAACGAATGGCTCTTTTCTCCCAGTTTGGTCCTGCCTCACTACAGACAGGTCACAGAACAAGCTGCTCCTGTGGCTTTTCAGCTTTTCTCAGCTTTTTTTCTGTTGTTCTGGCTATCATTTCTCTTATTATTCCTTTCTAGGTCTCCTCATTTTCTTTGAGCTGTCCGTTTTTACTTTGGCTCTATTTTTAATCTTTATTTTGCCTCAGATCATGGTGCTTCGCAGCATTGTCGTTTGGGGCTCCTTTATATTCTTGTCTTTGTATTTTCCAAACTTATGTTGTTTGGACATAATGACATTGGCATAGC
TACAGGTTTCCAGGCAAGATTTGGTCCTTTGGGCTCATCTGCACAGCAGACCTTTGCCAAAGTTTCTCAGGCCATTTCTCTCTCAGGGTGACTCAGGTGGTCAGAGTTCCGATGTTCCTCAAACAGGAGTTGCGCTGGTAGACTTGCAAGGACAGGTTGTCTATGGGTCTTTTTCTGGAAATTCCTCAGAAGATAATTCTCACTGCCAATCCCAGTTTGATTGAGTGGGGGGCACATATCATGCTTGTTCATGCTTGGGGAATCTGGTCTTTTCTGGAGTCCAGGCTGAGCATCGTTCTGCTCACTCTGAAGGCTTCATGCCTGTTTCTTTGGGCAGAAGTGAACCTCTTCTTGATTTG
GGAAGAACACCTGCCAGGGTTCAAAATATCGAAGCAGCAAAGTGGTTGAGTTGGCAATACCTCAGCAAGGTGGTGTAGGTTACATCCTCTGGCCTTTTTTCTATATGTCCTGTCATCTGGGCAACCAGTCCTAGACCTCCTCTCATCCAATCAGAACACCCAGTTGCCAAGGTTCTTTGCGACATATCAGTAATATAGGGCAGAGGCAATTGATTCCCTACATTCTGAATGGCCTCCAAGTCTCCTGTACACTTGTTCCCCCTTTGCTCTGCTGCCTCAGGTCATGAGAAGGATCTCTCTATTCAAGGTTCGGTGATTCCCATAGCCCCAAAATGGCCAGGGAGACTGTGGTTTCCGGA
TCTGATTCATTTATTGGTCCAGGAGCCATGGTAATTTCCTCCTCGCCCGAACCTTCTTCACAGGGTTCCCTGATCCATCCTCATCCCATGCGATTCCATTTGACTGCATGGAGTTTGAAAGGTTAGGTTTAACCACCTGGGCTATTCTGACAAGGTTGTGCCTACTTGTGGCTTTGAATAACAGTCCACCATTAGAAGCTACAATAACACATGGAAGGTTTTCTGATGGTGGTGTCATCAACACGCTGTGGCACATAATCAGGCTAATGTGTCCTCAGTTCTACGCTTTCTGCAAGATGGCCTTGACAAGGGTCTTAAAACCAATACCAAGGGTACTATCCTCTTACAGTAAGTGACGC
TGCTCAGATTGGGCCCACCCTAGAGAGACACTGGTCTGCTACGTCCCATGATTAGGAATGACCCTAGGCTCTGACTTTGTGGTGGCCAATGGGCCGTGAGCCTTCCCAATATGTTTTTTATCCCAC
>Trinity_59507_561
GTGAAAGAGAACAGAAGCGGCTGCCAGAGAGCTAGCAGGGAGGAGGCGGAGAGGTGATGTTAATGAGATCCCTCCTGAAGAAAATAATAAGAAAGGGGCCCGTAATAAAGACTAATATAGAATGGATCGTTTGTTTAGACTGGTACCCCGCTAACTGGAGCACAGAAGTTTTGAATAGTTACTTGGAAATTATATTGTGGATTATAAATGAAGAGGGAGTGATGGAAGACACAGGAACACCAACTGGAAATAGAAGAAGAAAGGTAGACTGGAAATCGCTGTTATTTGGCTTTGTTTGGAGTATAAATAAAATAGCTGGACTGCTAAGGGAAGAGAGTCTTTTGAGGGGGCCAAACTGG
ATTGGATCTTATAAAGAACTATTTTTTAAAACTCAATTCAGGGTGTGACTGAGAGGGAGGAGTTGAAGAAGAAGCGGCTCAGGAAGTATATATTTCTCCTTTTTGGAGTGGGATCCACTGGGAGGAATACAAATAATTTAACAAGCAATAAAGGGATTAAGGTAAAGGTTTCCCCACGATCGAATGGTCTAGTCATGACAGA
>Trinity_103519_920
ACCCAATATTTAGCTGCATTGAAAAAAGCAAGAAATGTTTTAAAATAGTCTTTTAAGTAGATACATAAATAAAACCTTTATTAGCATATGCAATACACAGTATACTACATATGTTCCTTACCGATCCCCCTTAATTACAATAATTAAGTATCTCTAGTATTTATTAATCTGACTCTTAACCACACTTAGGAAAGCTGCTCTTCTCTCCACTATTTCAACCACCTCTGCAGATAGAACAAACTTAACCTTGGCATCCATCCAACCATCCAAGTTGGCCAAAATTGCACCTAGAAACGTCTATCTCTATTCTTCGAGAAGTGGACAATCTAAAAGCAGATGCAATACAGTTTATACACCCA
GCCCATGCTGACAATGCCTTTCAGCATATGACACTCTTTAAACCTGCCATACAAAAGCGTGGATGGAAGAGCATTACACCTTGCTAATGAGTGTGCTCTTAGCTCTTGTGGCCCTTTAAGGCGGGAGGAGGAAAGGCAGCCATTTGACCTATTTTAATGGGAATATTCAGATGTAATGGTGAGCATCTTTTGTATAGTTTCTTCATAAGTGGAATCGTCCCTATGGGTGGTTCAGTGTCTGCCACAAGCTAATACCAAGCTATTACAGTCCTCATTGTAAAAAAGTCTTAGCCAAAATCTGATGGAGTGCAGGCAAGCCATGTCTCCATCAGAGATTAACCCATTCTCTAGACTGAGCA
CCAAATAGGGGACACAACCAGGTAAGCCCAATATTTTATGTAAATTAATCCAAGTTAAATACTAAACCTCCATTTTTAATTTTTTCCAGGTCTGAAGAAGTGTTGCTGAATACAACAGTGCCAGCATTTCAACTTTATTAAACCTACCAACATCTTCAAACGGACTTTCCTGTGGTGGTACCCTTTGTGAAATGGATGACAG
>Trinity_98150_617
GCTATATTTATTTTTTGCCTTCCTATTCCATGTTCATAGACCATTCAATGGGTTTTCATATTTGTTTTGAAACACTAGGTGATTTATACCCATGAGTTGCCTCTGAGTTTTAAACAAAAAAACCCCCTGAATTATATGTCTCCAAGGAAGAGTTCTTCCTAGACAATCCTGCCCAACCTGGTTTATTCAGTCTGGGATGGTAGCAGTGGATATATCTGCCAGTTCCAGAGTCCTGTAGCTGCTTACCCAGTAAATTAGTTGAATGGGAAATAGTAAGGAGTGTTAAACTAGTTGCTTCTTCCTTTGATCAGCTTTCAGCTTCCGTAATAGTTACATCCTTTTAAAGCATGAACCCATAT
ACAAGTTAATACAAGCGTGTTGTAACAAGTCTCTCAGTCTAACAAAAACAACTTCTGAAAATAGCCTCTAGAGAATACACTGTACTGGGATTAATAGGAATAGATGCATTGTGTAAGAGGAACACAACTTTAAAAGGAGCCTCTCTGTTCAGTTCAAAGTATTCATTGAACTCCTTTTGTGTCTCCTCTTTTGTTTTCCTTTTGTTGTGTAGGGCATTAATAAAATGGACACAAGCAATACGCTTCCATGGAGACCAT
>Trinity_105015_470
GGTCCCTTGCCTTTAAATTTTGGTAACGTATTCATTTAAACTCCCAACTGGATTCCCTCCTTATATTAAAGTTCTCCGAAAAGACCCCTACTCCTCCAAATGGTTTGGTGTTTTTGAATCCAAACTTCAAACCTTGGATATCTCCCTTGAATCTCTTGCCGATATCAGTCTCAATAGTGCCCACTTATTAATCAAAACTAAATTCTGGGAATTGAAACCCAACAGCTCCTTTCCAACATCAACCCTATCTGTTCTCCCCATCACTTTGGTCTGCCCCCTTCCTTCGGTCATCTGTCCAACTGCTTTGGAGAATTGATCAATCCCAGCAAGAGGCGAGCATTTATGCTCGCCGGATTCAA
CATTTTCCCCTCTGTTGTTTTAGCCAGAAGATATCAAAACATCCCTCGTGACAGTAACTTTTGTTCCTTGGAACCGGACACAGTCGCCCACATAGATCGGAAGAGCACACG
>Trinity_9020_609
AGCAGGACACTGCAAGATGTTGATAGCAAAACAGTTACTTAAAATTAATGAATTCAACTGTTAGATGTAGCTTGTTTCTGATACAGTGAGTTATTCATAAACACCTTGTGTGAAGTTGTTTGTCCTGTGGAAAAAGTTACAGAAAGGCAGGCCTGCATAATAATAATAATAATTAGTTATTGTATTTGTATCCCGTGTTTCTGCCCCAAAGGCACTCAAGGCGGCCATTAAACAACAATTAAAATACAACCATTGGGTTTCCTTTCCTGAAACCACTACAGATAATTTAAAAAAAATTGCTGAAAACCTACCTTTCAGACCCAGTTGGAGCTGGACTCCAGTTGGGTCTGGAGGATGTT
CTGAGCTCCACAGATGCCCACTTCAGAATGAGGCTTCAGAATGAACATCTACAGGCTTTAGAATAAGGGTTGGAACAAAACAAACAAACAAAAAAAAGCCAGTTCCAGTGTTGTGGTAAAACTGGAAATGGAAATGAGATTTATATTCCTTTAAAAAGCATTCTGAGTCCTGGGGAATTCCCAGAGGGAAGCTCCCATTACCTCTGGACGGTCCAAATCAACTAGCCTCACGGGTTCAGGGAACCTACAG
>Trinity_14116_584
TGCTCTTCTTGGTGAGTGGGGGCCCCATGGGGAGGGTGGTGGCCCCTCAGGAACGCCCCACATTGGGCCCCAGATACAGCCCACTTCATCCAACCCATCCGATAATTGGGTTTCCTTAGTGTCGCTTCTACAGAGGCTCCAGGGAAGGAAAGATGGTTAAAATCCAAAAGATGGATAAATTCTAATTGCTTGGGGGTTGGGTCGGTACAGTATTTGATTCTTTTCTGGTTGCTGATTTTACTCCATTGTACACTGCTTTGATCACTACCAATGGAAGAGTGGTATATAAGCTTAAAAAATATTTTCAGTACACACACGACCCTCATGAATTTCATATGCAGAGGGGACATTGCTTCATG
TTACCAAATCATGAATTACCACCAGTGTCCCATATTAGCAAGCAAAGGCTAGAATCCCTACTTCACTAACATGCACCTAGTTAAAGGGTGTTGGAATTCACATGCAGCTACATAGATGGCACAAAGTCATTTGACGTATTAAAAGGTCAGAGCAGACACTAAGAACATAAGAAGAGCCCCTCTGGATCAGGCCAAAGGCCCATAGATCGGAAGAGCACACGTCTG
>Trinity_49105_1030
GGAGTTCAGACGTGTGCTCTTCCGATCTCACTCACAAAAGGAATAGAACAAGGTCTGCAGTTACCAAGATGGCTACTCCCAGCTTTCTATGACCCAGCAAGTGAATCTTGACCCACAATTTGAATAATTAATAAAAATGAGCTTGGAGTGAGAATGTAGAATAAAAACATGTAACACCGTAATCTGCTATTTTAATCAAGAAATTTTTGAAAAAATATCACCCCCCCATTACTAAGTCTCTTCAAGCATTTAAAACACACAGCCACTTAATGGCTGCAGAGGCCCATACCACAGAGGAACCAGAACAGAAGGTGCCTGTATCCTCAATTATGGAACATGACTTGCAGAACAGAATTCTA
CCTGTAATTGTAATTGCAATAAAAAAAAATATCAAAGCTGTATGTTCAGAACTGAACCAAATTGGCTATCCTCCTTTACAAGTCAAACAGCGTCTGAATACAGAATGTGTCTATGGATCAAGGTTTCATAGTGCTTCATAAAAAGAAAGTGTTGTAAATATTAGATTGGAAAGACAGGAAAACAGTGCATTGACAACAGGCTTACAACTGGATCTTGAATTAATGTTTGAAACAATCACTGAATGGTTTTTAAAATTATGTGATAGATTTCTTAATATGAGCACTATGGCTTTTTTAAAACTACGTATTTGCCTGTGAAGCAGTTATGAAGAAAACATCCTGACATTAAAAAAAAGAAC
ATGTATATGATTGCTCCCATGCTATGTAATGTCAAAATGTAGTATTTAACGTCATAAAATGTTAATGTTTTTAAAAAGATTTAAATATGTAGATGTTAATTCAATGAAAATTTAATGCTCCTCCCTTCCCAGAGTCAGGAAATATATGTTCTTAATTTTCAAGAATTCTACAGGTTTTGTACTAATTTCCCTCTTAGATTTTAAAACTTAAGAACCTAAGAACCTAAGAAGAGCCCTGCTGGATCAGGCCAAGGGTCCATCTAGCCCAGCTTCCTGCATCTCACAGTGGCCCCACCAGATGCCCCAGGGAGC
>Trinity_32257_631
GAATCCAACACACAGGAGACGTCATTTAATTGTTTTTGCCATGACATTGTTTTTGCAATGCCAAACATTGCCATTGTTTTTCCCCTGCAACTGTATTCAAAGACATACTGTAACTGAACTTAGAGGTAGTGATAGCCATCATGATTAGTAGCCATTGATGAACTAATCTATAACTTCTTTTTTACAGCTGTAGCAAACTGGTGGCAATCACTGCACCCTGTGATAATGAATTCTACCCACTAATTGTGTATGATGGGAAAAAGTACCTCTTAGTCAGTCCTAAACAGTCTGCCTGTCAGTTTCATTCAGTGACTCCTGGTTCAAATATTGTAAGAGAGGAAGAAAAAGCTTACTTTGAG
ATCCCACATCAAGCGTAATTTTGACTTTTCTATGAGAGAGATAGTAAAATAGTGGTTCTCAAACATTTTACCACTGAGGCCCAATTTTTAAAAAATTGTTCGGGAAACACCGGAAGTGATGTCACAGCTGTGAATGTCAGAAGTGCTGTCATTGTAACACCAACAATAAGTTGAGAATGCAGGAATAAGTTGGGGTATTTCTCAGCCATGTCCTGCTAACTGGGCAAGAGGCACTTTTCCGAGTGGTGTCCTCTTATCTTTAGCAGGGGGAG
>Trinity_91788_412
ACGTGTGCTCTTCCGATCTCAAAGTGCTCCTGAGTCCTGGGAAGGGGGGGATTAAAGGCAACCTGAAGTCTGCCAGGCCAGGAGCTTCACGTGCTTCTTATAAACAAACTGAAAGGAAAACGAAGGCGTTGTGATCTGTGCTGCTTTTGTGCCATCAGAAATGCGCACGCGCGCACACACACCCGAAAAGGAAGAAATCCCACCCCAAGCTCAGCATAGTGGAGGGCTTGGTGTAGCTGGCAGGGGAATCGACCTTTAAAAATACGTATTCTAAAAAATAAATAGAAGGGGAGAGCGCATGAGTCGGCCAGCAAAGGCAGGCTCTGCTTTCCTGCTGGACCCTTTGCTTTGGCTGGTGG
TTTTCTTGGTCTTGACAGCACTGCACTGCCCACGGCCTCTTGCAACTAGGGGC
>Trinity_31186_509
CCCACCGATTCTGCATACAGCCCAATCTATGCTTGTCTACTCAGAAGTAAGTCCCATTACATTCAGTAGGATTCAGTCCCAGGAACGTGTGTTTTGGATTGCAGCCTCTGTTAACTAAACCAAAATGCACCATCAGTAGACAAAGCAAGAGGTAGCCTGATATGCCAGCAGTATATATTCTCCTGTCCACAGGTAACAATAACTGGTGGGTCATTAGTCAAGATCTGGCATCTGGTAAAATAAGACAAAATTCAAAGACTGACATATACTCTGAAATTTCACCCTCGACCTATCCACAGGTCATAGCATATTCCATTATTTGAGGCTTACAACTTGTCCTCAATTTATCAATGAAGTTG
ACTCATATATGAGTATATACGGTATGTGTTATCTTTCATTTGAGCCCACCATTGTCCCAAAAATTATGGGGAGTATAATTAAACATAAATGTAAACTAATTTTGAGGGTTTTTTAAAAAGAATTTTTTAAAATGTCTGCTTTTCACAACT
>Trinity_54443_679
ACACACACACACACACACACACACACACACACACACACACACACACACACACACACAAATATAGACCCAGCCAGGGAAATGGTGCCAGCTCTGCCGGCCACCATGTTGGATCACCTCACCCCTGCCTCCTGCCTTCTAGCCGTGCTGCCCCATCCCAAGTGAGGCACTGAGGAGGGGCAGTGGTGGCTCTCCAAGCGATGGCAGCCTCTACCACTCGCGCCTCAGCGGAGGGGGGGGGACAGGAGGAGGAGGCGGTGCACAAACGGCCTCAGAGCATTCCTTTTTTTGCAATCCTCCCTAAAATGAGGAGAAATAAAGATAAAGCCAGCCATCAGGGAAGATCTAAGGGGCTAGCTGGA
TCTAGGTGACTGGTATGCATTTGTGAGATTTGGGATACTTGTGTGAGAAAGTGAGGGATGAGGAAAGAGTGATTCAGCAGAATTTGGAAAGACCTAATTGATCCAACACAGACCAGGAACCAATGTGGGAAAAAGCGATAAAAATGGGCAAGTTATGCTCAAAGGGGGAAGTCTTCTGGGCCCCAAGGCAATGCTGGTTGGAACAGATTTGGCTCCATCATCATGTAAGCTATGATGGAAATGACATTTGTTTTTTCTTGTTGCATTCAAACATGTCTGCGTACCTTTTCTGGATGTATTCTCACCCAACTGGATGGAGA
>Trinity_115884_446
GTGACTGGAGTTCAGACGTGTGCTCTTCCGATCTCTTTGTTAGAAAACAAACTGCTTTTGAAGTTTCACTAAAACCTAATTATTGGCCATTTTATTGGCCGACAGATTATTGCCTCAACCGACTGAACAGCCATTAAAATAAATTGTACATTGTAAAGCTTGTAGTAGCTATTGTAGTATTAATTATATTGTCTCCTATATTAAATGTGAATTTGTACTTCATTTTAAAAGGCCATTCGTGTTCTACTGCCTTCTTTTTGGGGAGGGTACTTGGCTTCATGGGCAGAAAGGATTATTTGAGCTAAGAAGGACATAAGTCCATTTCATAGGGTTTCAGTGGGGTTTTTGTAGGAGGGAGG
TTAAGATGTAAGTTTTTGCTCTTACTGCCAAGCTCAGAAAATTTTAAAGGTACAAGGATAGTTCTGGGATATCTTGTTACAGTAGGT
>Trinity_81884_488
CAGTAGTTTCTTTTACTGCCGTAGTTTTTCCTATGTTTTACCATAGCTAACATAGTTCTGAATTTATTTTTTAAAATACTGTGTGTTGTACGTTGTGCATAGATGATACTGGAGGGAAAGGCGAGGATAAGCCCTGACCGATTTGTACAGTGCAGCCACCTATTTTGTTTTAACTGTAAAACAGTAGCTCTGTAGGACCAGTATTTTTAGGGACCTATAACATATTTTTTTTAATGTGGTAAATTGGCACTTGGCTGTAAACATTTCTTCTCTTGGCTTTTCCCTTTCTTTTCTTCCCTTCGTCCCCACCCACGGCTGCCAAGTTCCTCAGATGCTGCTTTGATGGGGGTAGGAGATTT
GTGGATCGGCTTTTTCCCCTCGAAAAGGAGCCATTCAATTTAAAGAGTCAATCTTATTTTTAAATAAATTTTCAACAAATTTGTACTTTTAATTAAATGATTAAGTTTAGTGTCATACAGCCATTTACA
>Trinity_68295_736
GGTCACGACTGGACCGTTCGGTCGTGGGGAAACCTTTACCTTTTAGAGGCAGAGGCAGGTGGGAGAGAACAAGGTAAAACTGCTCTACTTGCCGCACTGACTTTCAGCCCATCAAGATGTAAGCTGTAGCCACAGGCAGGTTCGAGGCCTCCTGAAGCGTGGGCCCCAAAGTGATGCCATTGGTCACATTGGCTTAAAGCCGGCCCTGCCTTCAATGTAAGAAGAAAAAAGGCCCTGCACAAAATTGTTCAGCTTTGAGATTAACATTACAAGACATAGCCCTTTACCACCTCTGTACCCTTTCTGTACCTCACTTTCTCTCAAAAATAGACTAGTGTAAATCTGGTGCACTTGCATAC
ACCTGGCAATCAACAAAACAGAGAAGGAGAAGTGTTTACTTGCAAATACTGAACACTAACTATTTACAGTTTCACTGCTCCTCTGACTAAGGAAAGGGGCAGGAATACCACTAAATTGCTTTAAGACCTGTAATCTGTGCGTTACAGGAAATGTTAACTTTGCCAAGCATCAAACATGCAGTGAAGTCTAATGTATCAACAGCAATATTGATCATCACTAAAAAGCCCACTAGGAATCTTCCTATATTTTTGGTTGAATAAAATGAAATGAGAAGCTTTTACATATACTACAAATATTCTCTCTCTCTCTCTCTCTCTCCCCCTCTCTCTCTCTCTCTCTCTCTCTCACACACACACAC
ACACACACACACACACAC
>Trinity_18680_525
GGACGGAACATGGTAACAGTCATGCCTCATTATCTGTGGGTATTCCATTCCTGGAACCAACCCCCACAGATTGCAAAACCCACAGAAAATCAAATCTGTGGGTATTGGCAACCCAGACCCTCCAACACATGCTCCAGTCACGTCTGGAGGGCCTTCTGAGGGCCGGCAAAGCCATCCTCTGATGGCCAAAAATGTCATTTTCTGGTTTTCACCCAAAACCCGGAAGTGGCTATTTTCAGAAGGCATTCTCTAGGCCAGGTGTTCTTAGTGCCAAAAATCATAACTTCCGGTGGCATTTGGAGGGTACAGGTCCAGTCTCCACCCAGTCTCCACCCTTACAACCAGCGTTTCCCAAACGT
ACCTTGGTCACGACACCCTTCTTTTGCAATGGCCTCTTCTTCCTGGCTTTCTTGGGTGCCGCCGTTTTGGATTGTGCAAGATGTCACACAATTTTCTCGACATCTCTTGCAAACCAAGATGGTAGCATCCAGGAGAGCCCAGGAAAGATCGGAAGAGCACACGTCT
>Trinity_105014_491
GGTCCCTTGCCTTTAAATTTTGGTAACGTATTCATTTAAACTCCCAACTGGATTCCCTCCTTATATTAAAGTTCTCCGAAAAGACCCCTACTCCTCCAAATGGTTTGGTGTTTTTGAATCCAAACTTCAAACCTTGGATATCTCCCTTGAATCTCTTGCCGATATCAGTCTCAATAGTGCCCACTTATTAATCAAAACTAAATTCTGGGAATTGAAACCCAACAGCTCCTTTCCAACATCAACCCTATCTGTTCTCCCCATCACTTTGGTCTGCCCCCTTCCTTCGGTCATCTGTCCAACTGCTTTGGAGAATTGATCAATCCCAGCAAGAGGCGAGCATTTATGCTCGCCGGATTCAA
CATTTTCCCCTCTGTTGTTTTAGCCAGAAGATATCAAAACATCCCTCGTGACAGTAACTTTTGTTCCTTGGAACCGGACACAGTCGCCCACATCCTATGTCACTGCCCAGAGATCGGAAGAGCACACGTCTG
>Trinity_63521_469
CGGCTAGGAGAGTTCAGAGTTGGGCTCTCTCTATTAACCCAGAGTTATTTATTTTTCATAGAGAGAAGGTGGTGCTCAGGCTGGAGCCATTATTTATCCCCAAAGTTAACTCTCGATTCCACAGACAACAAGAACTGATTTTACCATCGTTCTTGTTCTAATCCTAAGCTTCCTAGGAAGAAGGCATGGCACTGCCTTGAAGTCAGAAGGGCTTGAGATTCTATACTGAAAGATCTAGACATTTTCGTAAGATGGACGCTCTGTTTGTGGATTATCAGGGGAGGAATATGGGTCGAAGAGTATTTTCTGTCGCTCTTCAAAATGGGTGAGAGCTTGCACTGCATGGCCTATGAGGCAAA
GGGATGACCCTGCCTGAGGTAATTCTGGCTCTTCTCAGTTGCCACTTCAGAAACTTGTGATTGTGATGTGGTCTTCACCACACACGTTTAGATCGGAAGAGCACACGTCT
>Trinity_589_579
ACATCACCTGGCTGAAGAACGGGGAGGAAGTTTCCGAGGGCGTGCAAGAGACCGACTTCTACCCCAAGACAGGTGGCACTTTCCGCAAGTTCTCCTACCTGACCTTCATCCCAGAGGCTGGAGACTCCTATGTCTGCAGAGTGGATCACTGGGGCCTGGCTGAGAGCCTCAGCAAGATCTGGTGTAAGGAGGTTTATTCTGTGCCTTGAAAAAACAGAAAGTCAAATTCTGGGCGAAGAGAAGCAGGTCGCGAGGAGCTGAAGGGGGGCTAGTTGCTTGCTGCATGATTGGTTCTGCCTTTGCCAGCCCAAGGGAGGAATAAGAGGCCTGCTCAGTCCCCTACAGGGTCGTGGGGGGAC
GTCTTGAGGGGCACAAGCTTGTCATGCAGCCCCCCCCCCAATCCTAGGGCCACACAGACCTGCGCAGGATTGTGCTCTAATAAGAACAAGAACCAACTCTGAATTCTTCATTGAAGTGTTTCCTTCTCCTGCCACTTATTCCTACTTTGAAAAGTATCGTATTTCCTTTAAAGAACTGGCTCACGTCGTCACTGAGCTCACTGACTCTTTTAATGGGCTG
>Trinity_81885_456
AGACGTGTGCTCTTCCGATCTGTTCTGAATTTATTTTTTTAAAATACTGTGTGTTGTACGTTGTGCATAGATGATACTGGAGGGAAAGGCGAGGATAAGCCCTGACCGATTTGTACAGTGCAGCCACCTATTTTGTTTTAACTGTAAAACAGTAGCTCTGTAGGACCAGTATTTTTAGGGACCTATAACATATTTTTTTTAATGTGGTAAATTGGCACTTGGCTGTAAACATTTCTTCTCTTGGCTTTTCCCTTTCTTTTCTTCCCTTCGTCCCCACCCACGGCTGCCAAGTTCCTCAGATGCTGCTTTGATGGGGGTAGGAGATTTGTGGATCGGCTTTTTCCCCTCGAAAAGGAGCC
ATTCAATTTAAAGAGTCAATCTTATTTTTAAATAAATTTTCAACAAATTTGTACTTTTAATTAAATGATTAAGTTTAGTGTCATACAGCCATTTACA
>Trinity_57804_598
ACTGGAGTTCAGACGTGTGCTCTTCCGATCTGTCTATCTAAGGCAACTGCATCCAGAATTTCTGCAAGGATTTCTGGGAGATGGTAGTGGGCTGCTTTCATAAGAACACGCCTGTAATAGACTCAATTCCTGCTCCACTGTGGAAACAGCATTGCCTGGCCATCTTTTTTGACAAATGCAAGCCCCTGTCCCCCATGGATATTGCCCATTTAATTGATTTACCTGTGTGGCCCCCAGTCATAGTTGCTGAAATTAAAATTCTTATTGGACAATTGAAATCTGGGAGGGCTTCTGGCCCAGATGTGCTGCCCCCTGACTTACCTAAAGCAGATCCTGGCTGATGGGCTCCTCGCTTGGCT
GAACTAGAAAGAGGCTTTCAGATCGATCAATGAGAAACTGGTAGATTTACACGATCAAAATCTGTTGAGGATGGCCAATGCACGTTGCTCCCCCTTATTCCACCAAATAAAAAAATAATATTGGACAAGTCCCCCCCCCCCTACCTGTATATTCTAGAAAATCCCACGATGTGTAGATCAATGGCCTTGGCTCGCTGTAATGTGGTACCCTCGGAAGTTTTGTGGGGGCGTTATAAAGG
>Trinity_84435_448
TTAAAATTAAGTCAATAGTAAGTGGCTGTTTCTGAGAGTAGGAAAAAGCTATGGAAATGGCATTTTAATTGCATTCCTCAAATTTTGTCTATTGGCACATTCAAGTTGCCAAGTGTAAGTGCAGCAAATGGTGCAGGTCCCAGAGGAAAATGCTCATGAAGGTGTTGTGGTCCCCTGGGTCTGGCATCAATTCCCAGACACCCCTGAGACCGTGGGTGGTACAGCTTGTACTGGCAAACCCTCAGTGGTCCAGGAGACTTTACCTGTACCCAATTAAGTTTCTAGGTAACCCCTTGGTAGCTAAGCCCAGTGGCTAGACTGGAATAGCGGACCTAAGTTCTCAGTAGAAAAGGCACACC
GGTCTGTAAAATATAATGATGTTTATTAAGACTAATGGTTACACTACAAAGGCACAAGAAATAGACAGCTTGAAAGTACTTGAAAAACC
>Trinity_11607_633
CCCCAAATCTTCATTAGCTCCTACTCCCCAGGTGAGTCTGCTAGAACCTCTGGCCTGCCAGAGGCATGAGCCAAAGGGCAAGAGCCAAAATACCTTTGCCCTGGCTCTTAGCCCAATGGATATAGCCCAGACAACATGTGCATGATTTCATTTGGCTGGTGGGTCCCCATCACAGCAGGTTTTTACCGATCATGCTGAGGTCTGATATTTAGGTCTGATATCACCCTAGCAACCTTTAAAGCCCTATTGCATAGATCCAGAATCACCTTCTCCAAAATAACCCCACACGTCCCCTACACTTGTCAGATAGGGACCTACTTAGGATGCCACTGTAATCTGAACCTACAGGGATGGTGGGG
GTATAGGGCCTTATGTGTGGTGACAACATGGCTTTGGAATCAAGAATATCTGAGCAGCCCCCTTTATACAGTTTCTAAAGTGGTTTAAAAACTTATATTGCTTGGCCTCTGAGAAGGAGGAACCTCCTAGGGAGCTTTTTTGTTTTAATCTTCAGTTGCTGCTTTTATGCCATGTTTTTATGCTGTTTATTTTTTTTTTTTTCTTTTTTCAAATGAAACTCAGAGGCTGGTTTATTTGATGTATTCAATTGTCTCCCGCACACAGTGACACAGT
>Trinity_13447_408
GCCTACGCTAAAACAGCACAAGGCTTGCCAGCTCAAAGTGCTGAGTCACTCAACAGGTGCAAGCAGATTGCCTGCTGAGTGACACCAGAGCCAGGTGCTAAAGGGTGTGGCTGACTGGCTCAATGCCTGCCCAGCAACAGGCACTGATAGGCCAAGCCATGTATATAGCCAAAGCATTTGCTCCCAGACCTGGTGAAAGTCGGAGTGCTGCAGAGCACTATGTTTGGAGAACACTTGTTATTGCAGTGAGTTCCTTTGGTTCCCCGTGTGAGACCTATGCTACCTGCTGTATTATCACTATGCCTTCCTGTAAATACACTTCAGTGAAGGACTTTGGTGTCTGTGATCTGTGTCCTTGA
GTCTGCCTACCGGGCTGCCTCCACAACTCCTGGAGATCGGAAGAGCACA
>Trinity_7181_517
TTCGCCGGTCCGCCTTCTTGGTGTGTACTTGTTGAATGGGGCCTTACCTCCTGGTGAACGGTGATGTCCTTTACTGGGTGTCATCGCAAACCAGGACGTTTACTTTGAAAAAATTAGAGTGTTCAAAGCAGGCCTTTGCCCGAATACATTAGCATGGAATAATAGAATAGGACGCGCGTTCCCATTTTGTTGGTTTCTGAGATCGCCGTAATGATTAATAGGGATAGTTGGGGGCATTTGTATTCCGTCGTCAGAGGTGAAATTCTTGGATTGCCGGAAGACAAACTACTGCGAAAGCATTTGCCAAGGATGTTTTCATTGATCAAGAACGAAGGAAGGGGGATCGAAAACGATTAGAT
ACCGTTGTAGTCTCTTCTGTAAACTATGCCAATTGGGGATCGGCACAGGATTTTTAATGACTGTGTCGGCACCCGAAGAGAAATCTTTAAATGAGGTTCGGGGGGGAGTATGGTCGCAAGGCTGAAACTTAAAGGAATTGACGGAAGGGCACCACCAG
>Trinity_124512_474
ATCTGTGCTTTCACATCATTGGGAATCTACCTGCTACCACCTTCCCCAAGATAAGCCTAAATCGCTTTGGTGGCCAAAAATAATAATGAAAAAGACTGACAGGGAGGATAGTAGATGTGGAGGCAGGATATGCACCCCAAGTTAAGGCAGAAGTTGAATAATATGGCTCAAATTGAAGCTGCTTGGTTTGAGTAGTGCTTTTTATTCTTTCACCTTTAACCCCCCTTTCCAAACAATCACTCTATCCCTAAAGGAGTCATACTGTGATTCCTCACCCCCCCCATCCTCGATTTCCCCACTGATCCTCAGCCAGCATACTCCCTTGAAATTTCTCCCCACACACAAAACTGCCCTGGGGA
GAGTGGATTTTGCCATTCCTGTCTGTTTTCATTTTGTTTTGTGACAAATCTCTGATCTTTATATTTGTACTTTTGTACACATTTGAATAAAACCTAATTTAAAATTGTAAAAAAA
>Trinity_67370_488
GGAGTTCAGACGTGTGCTCTTCCGATCTGGCTTTTCCTGCTGAGACAATCTTCACATTCATGTGAAAGCCTTTAATTCATCTTATGGGTGACTGGACCCCTCTATCGAGAAAGATGCATACCTTCATTATACTAGTAAATATTATACAGTTGAGTTGACTCACTAGAGCTGTGATCATGCTTCAGTACACAGAACAACTCCTTAGCTGTACTTTTATAACTGGAATGCAGACATATTTCTGAGAAAGAAGCGCTAAGATGTCTTATCTACTGAACCCAGTGAATCTCTTTGTATGCTTCCAAAAAGAATATGCAATTTTCTGAAATTTTATTTAGAGCAATGATGCTAGTTTGTCAGCT
AAGTATAATAAGCTCATTCCAGGGACGACAAAATCCCCTTCTTTCTTTGTTTCAACCATGCACATAACCTTGCATGAGGGGGATTTTGCGGCAGTAAATTGCTTCAAGGACAAAAAGTATTTGCTTCAC
>Trinity_53971_455
GGGGGTGAGAAGTGAGAGGAGTCTTAGAAGCAGGCCGGCCCATAAAAGAGGCAAGCTGAGCCTGCTGCCTAGGGGGTGGGTTAAGGCAAGATGCCGGCTGCGTGCCTGTCACCCAGGGTTGCTTGCTTCTGCCCAGGGTGCTGCTCCGCCCCATCCCCAGATTCAAAAAAAGGAAAGAAAAACTTTCTTGAGGCAGAAAGAAGAATTTCTGAGCTCTGTGAGCAGAGACTCCACCCCCTGGACACGCCAGGGTCAGATCAAACCTGGGACCCCTCAGAGGTGCGTGCTTGGGGGGAGGACAAGAAGAAAATCAGAGCAGATGCCCTACAAGCAGAAGTGCGAGTACCTTCCCAAATTCT
CCTGTAGGGTCTGCCAACATCCGCACCTGAGAGGAAGAGAATACCAATGTCAATAAAACCACCGTAATTGCATGGTGACCTGCCCCATCCTTGAGT
>Trinity_50620_501
GGTAAGTCTTGCCTCAGGAACCTTTTGGAATTCTTTGAAAAGGTCAACAGGCACGTGGATGTGGGTCAGTCTCGTATATCTGGATTTTCAGAAGGCCCCAGACCTGTCCTTCCATCAGCCCAGATGTGAAAAGAAGCTGATCAGCAGACGGAAACACGGAAGTACAGAAACACAGAAACACGGAAGTATAGCAGGGAAGCCCTGGAATCATTGCACTCAGGGTCAGGGCGACTCAGTCGCAGAAGAGTGGGAAGAAAGATGGGAAACAAAGGGAAGGGGGTGTTGAGCATTGAGGGTGAGGTGTGGGGGACCTGCAGGCCGCTCTCTAGTAGAGAAGCCAGGCAGAAACTGACCAAGGG
CCTTAAATCTCCCCTTTCCCACCACTTGCTAGGGGCCAATTCAGTCCTGGAGAGAGGAAACGGAGCCAACGCAAGTCCAAGGCAGTGAGTCTGGTCCTGAGCTGAATGTGGCCCCTGCTGTAATTGGGGTCCTTCCAGAAGT
>Trinity_108438_447
CCCTCGCACCCCTAAACTTAACGGAGCCGCTCAACTGCAGTCTATGCACTCAAGGCTACTTTTCAGTATATGCAGATTGTTCATTACCTATACATTTCACATCTGGAAAAGAATATGCTTCAGAGAGTTGCTCGATTCGTTTCTTTAATTTAGCAGGAAAAACTACTGGATTCCCAAATGTTTTCTTGTTACACCTATGGAGAGAGAAAGTTATTTGCTGTGTGGCTGTCCATTATCAACTAACTCTCTTCGTTACCATTCATAACAGCTTTTTATCACCTTGGTCATTTTTTAGAAATAGCTGTTAGGGAGGAAAGGGTGTCTGGATTGATACTGCAGTTTTTAAAACCCTCTTCCCT
ATGTGGTAGCCTTGAAGAAAGTTACCCCTTCAAAGCTGTTACCCCCAGCAGATAAGCTGTTCTTATTACCTTCTTACCTATTGAGGAA
>Trinity_23957_413
ACGTGTGCTCTTCCGATCTCCCGGTACTCTGAAGTAGCCCACCACTGATGTAAGGAGGTTGCACAGTCCGTCATAGCCTATAGAAGAATGGGCTTCAAGAATGGGCTTGACTAATGTACTATCACAATATTAAGATAATTAATGGTTGATTTGTTAATGTTATGGCTGTATCTGATGAAATAAATAAGTTTTAAATGATTAATTAAATTTGCATATATTTACATATAAATAAGGGATTCGCTTGAAGATTAAAGGCACACTTTACATAAATTGCAGCAGGAAAATCATTTCTCTCTTTGCACAAATGTGTGAGAAATGGAAATGCCTCTGTTAAGGTAATGTTTGCCATCCATGGCTGT
TTAGAAGCATTTTTATTCAAACTAAGTTGAAGCTCACTGCCTAATTAATCAGGG
>Trinity_13848_479
GGAGTTCAGACGTGTGCTCTTCCGATCTGGAAGGGCCTCTTTGTTTTCTCGGGGGGTCGGCCGGGGGGGGGGGGTAACCTGCTTGTGGCCCCCTCCACTACTGCTTTTCTTCCTGCTCCCTGGACTCAAAGAGAGGGGGACACTCAATGCTGTAGCCCTCCCCTCTTCTCCCCTTTATGCTTCCTCTCCATTCTGTTTCCCCTCTTCCGTTCTGAATCCAGGAAGCAAAAGGATGAGCATTCACAGCTGGGTAGGAGGGGGCGGCATTTGGTGTGCCACCTCAGACACCAGGAGATCTTGAGCATGACCTGTGCATGGAGACAGACCGTTTCCAACCACTTTCAGCTCTTCAGGCTGCC
AGGTTTTAGTCAACTTGCACGTGCTATTGTGGAGGATTCCTTTGGACCCCTTCAGTTTGTCCTTCCTGGTAAGGGAAGATATTCCGAGCCCCATGAAATTATTCTTGCCTAAAGTTCAGA
>Trinity_24457_952
TTGGCGAGCTGACTTTTCAACAAAATCGTATTATACTTTTTTCCTGATATGCCACCACAGATTGCTTTGCAGAGATACACATTTCGAAAAGTCTGCGCTATCTCAAGAGATCTTCAGATAAGATACTTCACGAGATATCCTGCAACTTTTTGTCTTATCGGAGAAGATACTATCACCGCTTTTAAAATCCAAGAGGCGGCTAAATCCTTCCTTGCTGGCTTACAGAAGGACATGCAACAAAGAAACTGAATCTCCCTTTTATAGTGAAATCAGAGGCATCTTTTTCTTCTCTTCACTACTTTTTCTCTCTCCAACAGAGTAACAGAAGTCTGGAATCAAATAGCGCAGTTTCATCAACT
GTTTAGTACAGTGTTAAAAAAACACCATTTTGCTTCATTAACAAAACTCTGGGCATTCAGCCCAGGAAGATTCAACTGGACTTTTGAAGGCCATAGTCACTTTTCTCCCTCTTTATTTGTACTTTTTTCTAGTTTTAAAGGCGCTGATTTAATGAGGGCTTGAACCTTTATCTTCATGGTAGTACCCCCTCCTCAAGAGTTAATACCAAAGTTAGGTCAACACTTTATAGTGTGTTGACCTAGGTTCACCTAAGTATATAGTTTAAGAACTGGGTCTGATTAACCCATGGCGTGCACTGCATCCCTCAGACAGAGAATACACTTTTGTTTCTCCGGCCCCATTGGAAGGACCGCAGGGC
TACCTATGAGTTACCTGTAGCACTAACCTTTAGCACTGCACCTAAGGGCCTTGATTAAATGTGTAATTAAAGAATGTGATTGTGCTTATGCTGTCACCCCTCATGTCTTGTAAAAGATGCAAACTAAAGCCACTTTCTGTAACTAAGAACAATTAAGAAAGTATCTGCATGACTGGTCTGTATGACTGCTCTGTGACCAAAAAGAAGAAGAGATCGGAAGAGCACACGTCTGAA
>Trinity_100254_992
AGCCCAAAGGCCACCGTAAAGTGTGTTTGGACTACTCTCGGAGTCGGGGGGGGGGGGATGGCTCATGTCTGTGTGTGGCCTCTCTGACTCTGAGAGTCGTCGAAACATAGTTTACGGTGTCTCTTCTGCTGGCCAATTTTTGCTGGCTTAGCTTATGTCGGCCTAACTCAGTTGAGGATTCCGCCGTCAGTGTCATCTTTTTGCAGGCTGTGTGTGTTTTCCCTCCTTGTGCCACCTCTGTTGAGCTCCTACTTTTAAAATATCGATTCAAAGGGTCAGATGGCCAAATCCCCTCCAATTCTTCCCTCTTGCAGCCCACCCAGACCTCCCAGGGGGCAACGGCCAGAGCGTTTCTGATC
CAACCCCAAAAGCCACCATCTCCCCACAGCAGTTGCATCTCTGGCCCATTTGCCACCCAGGGAAGGACCCCAGACTGCCATCCTCCACAGAGACTGCTGCCCCACAACTCACCTGACCTCCATTACCCTCCGAAAGCATTCCAGAAGGCCTTTGACTAGCCCTCCGGAGGCTGCAGAAGCTTCAGTGGGCTGTAGGACTTTGAAGGGCAGGCGACTGAGATGGTGGTAGGAATGCCTCTGCCACACAGGGCTTCAGCCTCTCTGGGGAGAACTTGCAGGGAGCCCCTCTGAACAAAAGGATAACAGGCTGGGTCAGTCCTTGGCCTCACAGAGGGCGGTGGTGGAGCACTGTTGGCCAC
CTCCAGCTGGAAAGAGGAGCCCCTAGGCTGGATCAGGCCAAAGGGGGCTCATCTAGCCCAGCTTCCTCCATCTCACAGTGGCCCACCAGCTGCCTCAGGGAGCACACAGGGCAACAAGATCCCTGCACCCTGCTGCCACTCCCTTGCATCCGGCATTCTGAGGTAAATTCCTGAGGTACGTATGAGGTAAATAAAAGAGAATTTGCTATTCTGTCTGTGAGGAGGGAGCTATAATAATTTGCAACTCAGGCTGCAATCCTATACACACTTTCCT
>Trinity_106397_428
CGTGTGCTCTTCCGATCTCAGAAGATCAGCAGATGAAGGTGCAGTACAGCTTAGGAAAAATAAATTGCTTGCTTTTCCAAGCAGATTTTTTTCTAAATTATAATGCATTGCTGGCACTCCACCTGCCATTACAGAAAAAAACACAAAATACAAAAACAAACACATGGAAACTAAGCAGATGAAGGTACAATATAGCACAGAAAAAATTCATAGAAAGCATTGCTTGGTTTTCCAAGCAGATTTAAAAAAAAAAAAAAATTACAGTGCATTCCAGTCACTCTACCTGCCATAACAAAATACTGTAACACAAAATTGGCAAAGAGAGTGAGAGAGAGAGTGTGTGTGTGTGTGTGAGAGAG
AGAGAGAGACAGAGAGCAGGTTCAGGCAATGTTTTTTTTCTGCATGTACATGCATGCGACGTGGTGGCG
>Trinity_38573_754
GTCATAATTCTTAAAATAACCTATCAGCTTTGACAGTTTGGGTGACACTGTTGTGCCAATTGATAATTAACTTATGTCCTTGTTTCTGTGCAGAACATACAACAGATAACGAAGTCCATTAATACAAATTCTATTGAGAAAAGGAAACAGCAGAAAAAAGGAGAGAACAGGAAAAATAATACTAAGCTCTAAGGGCTCTGCAAGACCCAACATTTCTTAGAGGCAGAGCCGGACTGGATTGGGATCCCCCCCACAATAGGGATCTTCAAGACTAGACTTCAAGCAAGTCTGACTGAGTGGGAGGGGAATCCCAAGCAGTGAGAAAATACCCTCCTCCCTCTTTCATAGAAATTGAAACT
TCAGTTATTCTGGTCTTAAAGTTTTTCACATCAATACATTCATTTATACTGTAAATTATTTGACTTTTGCTTAACAAGTGCAAGGAAAATTGTACATTAGTATATCACATTCAAAAGTCTGCAAAAGTCTGTTTTGACCTATGCTGATGCCAGGTAAATAAAGTATTTGTATGGAGTGTTTTACCTATAGAAGTGCTAGTTAGCTCTCCACTCTTGGATTTTGGAACAGACACAGGAACCTCTATCACAAGTAAGATTTCTTTTCTTAAAATTCCAAAGCAAGATTTGACGTTCCATTTCTTCAATCAACATGCACACAATTTGATTTCTAATTGATATTACAATTTACATAGCCGGGT
GATTCACAAGGGAGAAAATTAACTAAAGGAGTGGGT
>Trinity_53309_697
CGCCTTTATACTCTACGCGTGATTTCCGACCACGCTGAGCGCACCTTCGTACTCCTCCGTTACTCTTTAGGAGGAGACCGCCCCAGTCAAACTACCCACCAGACATGGTCCTCGCCCCGGATTACGGGGCAGAGTTAGAACCTCAACATTACCAGGGTGGTATTTCAAGGACGGCTCCATACAAACTAGCGTTCGTACTTCAAAGCCTCCCACCTATCCTACACAAGTAAGGTCAAAGTTCAATGTCAAGCTGCAGTAAAGGTTCACGGGGTCTTTCCGTCTAGCCGCGGGTACACTGCATCTTCACAGCGATTTCGATTTCACTGAGCCTCTGCTGGAGACAGCGCCGCCATCATTAT
GCCATTCGTGCAGGTCGGAACTTACCCGACAAGGAATTTCGCTACCTTAGGACCGTTATTGTTACGGCCGCCGTTTACTGGGGCTTCGATCAAGAGCTTCGCTTACGCTAACCCCATCAATTAACCTTCCAGCACCGGGCAGGCATCACACCCTATACGTCCACTTTCGTGTTTGCAGAGTGCTATGTTTTTAATAAACAGTTGCAGCGGCCTGGTTTCTGTGGCTGCCAATAGCTCAGGGAGCAAGTCCCATCACCGTCAGCAGCGTACCTTCTCCCGAAGTTACGGTACCATTTTGCCTAGTTCCTTCAGCAGAGTTCTCTCAAGCGCTTTGGTCT
>Trinity_88117_540
GTTCAGACGTGTGCTCTTCCGATCTGCAGGCTCCAGTGACGGCGAACAACGACAAGACAGCTGCGGAGGCCCCAGCACACGCCTCAGCAGCTCGTTAATCGAGTGTATAGAATGACAAGATGTGTCCCCTGCTTTTGAAAGGGTTGCAATTTAAATGTCTCAAGGGAGACAGCAGGTAGGAAGGGAAGGAATGTGGAGTCGATTAATCAACGTCTAGTGCCATTGCAGCCATGCCCAAGGTGTGTGCGTCGAATCATGCAGTGAAGGGGCAATCAGAGACGCCTCCTTAATGTAAGGGAACTTCAAAGTTACCTCAGAAGGTATTGTGGCTGCATTAGTGCAGAAAAGTTGAATAAGAT
TGGGTCCCAAGTTAATTTATGTGAGAACATAAAAGAACATGTTTCTGCAGTTAACTGGTTTTACTCTGTAATTCAGTGTTCCTTGTCTAAAATATGGATTGCATGAAATTGAAATGCTAGCAAAATAAAGTAGTATAAGATATTTTCTGGATACCTGCCTAAAAAGAGACAGACATACGAG
>Trinity_90072_429
TTATGGATGTGGAGTCTCACAATGTGATTAAAGGGTGCAATCCTAACTTGCACTGGAACGGCAAGGCAGGCAGGTCTGCACAGTGTCCAGCGCAAGTTGGGAGTTGGCTGGAGCCTCACCCTGGGGCAAGAGGCTATGAAAACACTGCTTTTTGAACATGTCCCCATGGCGGATCTGCTCCTGATCTTCGTGAATGGACGTGGATGGGCACTTCATCCAAAATGAATGAAAGGTCATCCACACATTTTGACAGGGAGTAAATACATGGGGAAAGTGCATAAGGCACATGGCACTGTTGATCAAGGTACATGGGCACTTTCCTGAATAACATAAGCAAAGACAGGTACTTGCCCCAATTT
GCTTACATTATACATGGGCAGCCCAATCCTAACCGGCACTGGAATGGGCAAGCCAGCTCACCTGCACTGC
>Trinity_92466_448
TGAGGGAAAGGACCTTTATTCCCTCTGTACGTCACATTTCAGAAGAGCAGGTTCCAGGGCTGAATTCTCGGTCATTGAAATCCTTCCAGTGAATTTCAATTCTTCCCTCGCTCCTCTGAAACTAGAGATCTAGGGGGATTCAAAAAAGATTAGCTGGGACGTCTATGATAGGGTTGAAAACCAAAACGTACGTGCGTATATTAAGTTCTGGGAGGAGGACGTGAGCAATTAAGGGAACGCGCTAGCGTCAGGGGTGCAACCGCCCATACGCTTTGCTTTCAGTACTGCAGTGACTGGGAAAAGAAGTAAAGGGAGGATCTGTTTGCTTTCCGGGACGCACAAAATGCGGGAATGAGTCT
AAGGCAGGCACTATTGGAGAGAGCAGAAATGGTGGAACATGAGGATCCTGTTGAAAATGGAGTAGAATTGAAGGAACTTCTTCACAATG
>Trinity_87362_558
GGAAGGGTGCCATTCCTGACTTCTGGGAATAGCCCCTCCCTCCTGGAAGGCTGGGCTGGTCTCAATCAAACAGGCTCCTGTAGAGGGTGCTCCTCCGTTCCCCACACTGGCTCAGCCTTCTGAGGTAACGGTCGCGTTGGTATCAACGCTTTTAACAAAATGAAGTTAAAAGAAAGAAAGAGAAATTAAAACAAAGATTTATTTTAGGCTCCTATATACGTCCCTGCGGATCACGGATAGGGCTATTTTTAGTCAGCCAGTCCACAGAGAGGAGCCTGTCAAGAGCCCGGCTGAGCTCACCCATCAGGGTTTGTTCCCACCTGGGAGAAGCGGCGGCGGCGCTTTGCAGGGCACACCAA
CCCCTGCTGAAGAGCGCTCCGTTAACGACGCGCGAGGAGTCTGACGTGCGTTCCTCCTCAGCCTTCAGGTCCGTCGTTCTGGCAAGCGGGGAGGCTCACATTGCGTCTCCCGCACTCCGCCAGCAGCCGCAAGCACCTCCTCAGTACTGAGTCCAAAGTGTCTGCTGATGATCGGTGCAAAGTACTTATTAGCTCCCTG
>Trinity_8809_523
GACTGTGAAATCAAACTTGGAAAATGTGCAAGGCAGTAAGAGGAGCGAGGCTTTTAATGGGCAAGTGTGGGGCTTCCCTGACACACAAAGGTCCCCACCCCACCCAGTGACCAGCAGAAAGGAAGCCCTTGCTCCAAAGGAAGGGCAGAGTTGACAAGCCCTGCGGCTGATGCTGGGGTGTGTCGTTCCTGGGTCAGCTCCAGCCCTTGGAACAGCTCAGCCACTTCAGCCCTCCCAGCTTCTCCTGCAGCCAGACAGGGCCAGTGGGGGTGGGGGAAGCCACGTGGGTCAGTTTGGTGAGCAACTACCAGCCCTTCAAGCTGATCACAGCAGCAAAGCCTCAGCAAGAGCCACAAGCG
GGAGGAGAGGAGAGGAGAGGAGAGGAGGGGTGTCTGCCAGCTGATGTCGAGGATTATCTGGCGCCCCTGCGACGGCCGCCCTCGCTCCCCTGCCTGGCCTTGACGCAGAGGACGGTGCCAGCCACGATGCCCAGGAGATCGGAAGAGCACACGTCTGAACTCCA
>Trinity_113184_1289
CTGGAGGAGGAGGTGGAGGAGGGCGGCGGCGGCAGAGGTAGAGAAGAGCTGCAGCAGGAGCGCTGTAAGAACAGGGCAGTGAACGGAAGCAGATGCCTTCCCTACGGTGGCGGAACTGGCTGGAGGGGCAAGTATTCAGACTCCGAGGAGGAGGGGGTGGAGGAGAAGGGGACCACGCAGCAGATGCTGAAAGAGACGCCACTTGCCCAACACTACCTGGCTAGAAGGAGCCTTGGCAAATCCGCTGCCCCATTCATAATCCACAAACGTGCTGTAGCAGGAGATGAGGTGATGGAAACTGCCCTGGAGCAAGGCCCTGTTGGTGTAGTTTTGGTGAATGACAAAATACTGGAAGATGG
AAACATGGATTTTGGAAGCAGTCGAGAGAAGGATGTTGTGGAAGTGGCTGCAGCAGCAAGAACAGACACTGAATATCTGGATTCAAGTTCACAGCTCCCCAGATGCCGCTATACCTCTTCCAAGAAAGTTCATAAACTCTTATCACCAGGACTGACTGACTTTTACGATGGCAAAATGACTGATTCTTTGTGCTCTAGCAGGAAACCACTCAATAATCATAGTCTCACTAGTGCAGTTGGCAGCTGCAGCATTGAGCCCAGAATTTATACTGCTACTGCTCCAGGTGCTACCACTTCCTCCTCCACTAGAATGAATCATTCCAACCACACAGGTTCTAATCATACTTACCTGAAAAACA
CTCATAAGCAGAATCTTTCTGAGCCGGAGGACGATCTTCTTCAACAGTTCAAGAGAGAAGAGGTATCCACTACAGGAGGCTTCAGTGCTCATTATCTATCCATGTTTCTCTTGTCAGCTGCATGCTTGTTCTTCCTGATACTGGGACTCACTTATCTGAGAATGAGAGGTTCAGGAGTAGCTGAGGGAGCTGACCATACAAATCTGTTCACTGGGAAGCTTAATATTCAGGCAAATGAAACTTATATGATGAACAGTTTATATAAACTTCATGATAAACTGGCACAAATAGCAGGAGATCATGAATGTGGCAACACTATAAAGAAAGGTCTTTCTATTCAGGAAGCAGCTGCATATTTC
CAAGTAAGCCATCATTTAAATCAGTGTGGTAAAGAAGAGATAAAAGGGGACCTGGAGATTGCTGAGAAATTCAATTCAATTCAATTCAAAACCTTTTATTGGCATAACAAAAGAAACTACAAAACCAGCTTATACAATCAATAAAAGAGAACAAATATATACTCTTACATCTCAAAATCTCAGGCCTACAATTTCAATTGCTGGCAAAATTA
>Trinity_6270_1261
GCAGTTTATTTTTTCTTTAATACAAGGCAACTTCTTTTGCATTTAATGATCAACAAATTGTTGGACAGCAAATTCCTAACAGTCACCTAAAGACTGAAAAAGAAGCTAATTAATACAGAATTTTGACAAGCCAGGTTAACAGATTTGGCCTTTTTACATGGATGTAAGTCTGATACACTATCTCCTTACCTCATGAAGATATTTTCATGTCCAGCAACTGAACACTAGTGAGATGTTATTTCAGCCTCTATGTACTATAAAACTACAACTCATTAAATATTGTTCATACACCAGTAAACCTGTAATGTAGTAAAACTGCAGTTTTAAGTATAAATATAATTTGTGGTTTTGTGTACAAA
TTTGGGCAGAGTGCAAGGCAGTAAATACCAAATCAATACAGTGCTAAAGCTTGTTCCACAGGACCCTGCAAAACAAACCTAAGAAAAAAAATAGTTTAAATTTGGTCCCCTTGCAATGGCACAGTACACTGTAATTATCAGTTTGTTGCAGAAATTCATATGCACTTTCCCTTGTGTGCCTGGTTACATGCTGATTAAAGGGACTAAAGGGCTAAAACAGAACTAAAAACCCATGAGCTAAAAATGAGTTAGGAACTAAACATCTAAAAGGCTAAAGTTAAAAACTAAAACTGAGCACCTAGTTTCACACACTACCTTGGTGGGCTTCATCAAAGGATAATTTTTTAGTAATTTCCTTG
AACCTTACAATTCAGGGAGCACCTGTTCTCATGTAGTTTGACAATGATTGACCACTCAATCAGGACCTGTCTCAGCTGTCCATTCTAACAATTCCTTTCTCTTTGTGTAGAGTTGATAACCATTCTAACCATTTCTTCAGAGATAACCAATTCTTTAGAGCTGATAACCATGCATTACTTACTCTCATTGTCTCTTCTTTAATCACGTTGTTTTGGTGCATACATATTTCTATTATCTCTCTGTACATGCATGCATGTCAATGAACAGTGGTACGTAACACCAGTTTATTTCAAAGTCCACTTTATATCCTTAAGTCCTGACCATTCTATTATTGGCAAATTCAAGCTGAAGTCTAGTG
TTGTTGTTGTTGTTGTTGTTGTTGTTGTTGTGCATAATTAACATGGTTAGTACAGGTGTTGCAGCATGCAATAATTTTTCTGCGATCGTATTTTAATTGAAAAAAATATAGAAAATAGAGAACCTATTTTCTATATTTTCAAGTCAAAATAACAGTAGACTTTGCATGATAACATGGTTCAGCG
>Trinity_66862_437
GAAAGACTGAAAATGTTATGATGCTCCTTACAAATCTATGGCATGGCCATATTTGGAATACTGTGCACAGTTCTGGCTACAAACCTCAAGCAGCAAATAGGAGAGCTGAAAAAGGTATAGTAGAGGGGAAACTAAATGATCTAAAGGCTGGAGCATCTGCCTTAAAAATAGAATTGGTCTGAAAGTTGAACCTGCCTGAAGAATGAGCTTTGGTTTCGTCTTGGAACAGAGACGGGAATGCAGCTGATGCTGATAGAGCTTCGTAGAGGAGTCAGCTGGCAAGAACTGGAGTAGAGACCATCTTGAGAATCAGCCGAGGTTTGATTTGCAGCTCCTTTATGGAAGCTTGGAAGGCAAGA
GCTGTGCAGTCACAATGAGACTACACTATGGAAACATCTGGAGAAATGGACGAGATCGGAAGAGCACACGTCTGAACT
>Trinity_114221_470
ATCCGAGGAGCGCATAGGGGAGGCTGGAGCCTCCCCAACCCAGCGTCGGATATGGCACTGGCTGGCTGGCCTTGCCATTCCGGCGCTGGGTTGGATTGCGCCTTCAGAGTCAGGGAGGATGGCGCATGCCCTTGTGCTGGCCTCTCTGACTCAGGCAGCGCAATCCTTGTGTCAACGCAACGTCATTGCGTCAACGCAAGGGGTGGAGCACAACCTAAGCTCGTCAGCGAGGCTTCGCGGCCCCGATCTGGGCCACGCAATCTCCTCGGATCTCCGCCTGCTCTTTAGCAGGGAGTCTCCAGCCCGTCCTGAACAGTGTTGGATTTGTCGGCTTTGTTAATCCAGCGCTTGTTCAGGAT
TGGGCCCTGACAGTGGTCCAAACGTGTCCCACTGTTTCCCTTATGCCAGCCACACATCGCTGGCCTACTCCAGGTTAGTACTGCGCTCATAGTCGAGATCGGAAGAGCACA
>Trinity_7686_443
CGTGTGCTCTTCCGATCTATTTTAATCAGCTTTCTGTCTTTAATCAGTAATATGCTAGATTACTGCTATTCTTTTCATCAGGATGTAGACATGATGGATCAAAATGGAATGACTCCTTTAATGTGGGCAGCTTACAGAACACACAGTGCGGACCCAACTCGGTTACTGCTGACTTTTAATGTGTCAGTGAATCTGGGAGACAAATATCATAAGAACACGGCGCTACACTGGGCTGTACTGGCAGGAAACACTACAGTAATTAGTCTTCTTCTAGAAGCTGGAGCTACTGTTCATACCCAAAATATAAAGGATGAATCGCCCCTTGATTTAGCAAAACAAAGAAAAAACGTTTGGATGAT
AAACAACCTACAGGAGGCAAGGCAGACAAAGGGATTTGACAATCCATCATTTCTCAGAAAGCTGAGGGCTGATAAGGAAGTTCG
>Trinity_90241_550
AAATATGGTGGTTTGGACTGGCCTGCTCATGTCAGCCGCCTGGGGCATGTGCTTCAGCATGGGAAAGGCGGGGTATACATTCTTCAAAATAAAAATAAAATAAATAAATATTTAGCAAGGAACTGAATATAACCCCAGAGAGCCAAGAAGCCAGACAGATGTATATCCAGCAAATAGTTGTGTGCTAGTCTAAACTGCTCCATTGGTCTATCAGGTGTTGGTTAAAGGTTATTTTGAAACCAGGGCAAAGGCTTGAAACCAGGTTGGGCAAAGGTCCTCAGACAGGGTGCAGGTGGAACAATATTGAGATTGGTGTTTCTGTTGATGTAGATATATAAGGGAACCTTAGCTGCAGGGTA
GTCAGCAGGCCCATCTTTCCACCCAACAGTGATGAGTTCCTCCAAGCCCTGCCCAAGAGGATTGTCCCATTATTAGGAGGACCAGAAGACTAATATGCCCAGGGTGAGGATGAGAGAGAGACAGAGAGACCGCTGCACCCCAAGAGAAGGACCTGCCTTTTGAAAGACTTTATTCCTGCTTTGGTAAGGGG
>Trinity_35_615
ATCAGAGAATGGGGGCTGGGGAAGTAGCCCTGATGCCCCTCTGCCTCCTGGCGCTCCTCGTCCTGCCCAGCGCCAGACCTGTGACAGGTGAGTGTGTGTGTGTGTGTGTGAGGAACTAGGGCTGTGCGGGGCAAACCTGAACCACAGGCATGCGGGACCCAGAGCAGGCTTAGGTGAGTGAATACGGATTGCTGTAGTGGGGGGAGCACACACAGGTCTCTTCCCCCCCCCCCAGAACAAGTGCTGAACAGTGGCGGGCAGCAAGCCCCCCTCCCCCCACCAGAGATCATTGGGGGGGGGGGTGAAATGCAGACTTTCCTGGCAGGTACAGCAGAAGCCCAGGAACAAAACTGGGCTAC
CAGATGGAGCGTAGTCTTATGACCCCCAGCACGGGGCGGGGGGCAAAGGGAGTGGGAAGGGGTCTGGTTGGTCCCTGCCCTAGACAAGGAGGGCGCCAGACTCACCTCTGATCTGACTTTATGTGCTGTTTTTTGGAGGGGTGGAGGCTGCTGGGACTAGCAAATAAAATTTATTTCTCTGAAAAAGTTAAAGCGACAAATGTGTGACTATTTCCTTCTTAAAGGTAATCTATACACATTTTGGGTTTTGCCTTGT
>Trinity_17719_431
TCCACTACATAGCTTGGAAACATCACTCTGATTGTAAGCTGAACACATTAGCTGTATTGTAAAGAAGTTGAAATCAGGTCTTCTCCCTCATTGTGATGGGTAGGATGGTATGTTTTGTCTTGGAGTTCAACAAGAAGATACACTTGTATGAATGTAGATTTATTTTTTTAAAAAAGCTTTCTGCCACTTGAGGGTGCTTTTAGTGGGGTAGGGAGTAATAATGAACTCTGAAAGATAAACAATATCTTGGTTTAAGTGACTTGTGGAACATCAGCTGTAATTAAGAATAGTCTTTAAGAGTGCATTAACAGAGTTTTAGTTTCTTGTTACTATTTAATGAGAGGGCTAGGAAAGGCAAA
AAAAAAAAAAAAAAAAAAACCCCAATAAAACAAATTTTGAGAAGAATCCTTGGGATGACTAACCAGTGACGC
>Trinity_17721_431
TCCACTACATAGCTTGGAAACATCACTCTGATTGTGAGCTGAACACATTAGCTGTATTGTAAAGAAGTTGAAATCAGGTCTTCTCCCTCATTGTGATGGGTAGGATGGTATGTTTTGTCTTGGAGTTCAACAAGAAGATACACTTGTATGAATGTAGATTTATTTTTTTAAAAAAGCTTTCTGCCACTTGAGGGTGCTTTTAGTGGGGTAGGGAGTAATAATGAACTCTGAAAGATAAACAATATCTTGGTTTAAGTGACTTGTGGAACATCAGCTGTAATTAAGAATAGTCTTTAAGAGTGCATTAACAGAGTTTTAGTTTCTTGTTACTATTTAATGAGAGGGCTAGGAAAGGCAAA
AAAAAAAAAAAAAAAAAAACCCCAATAAAACAAATTTTGAGAAGAATCCTTGGGATGACTAACCAGTGACGC
>Trinity_17720_419
CTTGGAAACATCACTCTGATTGTAAGCTGAACACATTAGCCGTATTGTAAAGAAGTTGAAATCAGGTCTTCTCCCTCATTGTGATGGGTAGGATGGTATGTTTTGTCTTGGAGTTCAACAAGAAGATACACTTGTATGAATGTAGATTTATTTTTTTAAAAAAGCTTTCTGCCACTTGAGGGTGCTTTTAGTGGGGTAGGGAGTAATAATGAACTCTGAAAGATAAACAATATCTTGGTTTAAGTGACTTGTGGAACATCAGCTGTAATTAAGAATAGTCTTTAAGAGTGCATTAACAGAGTTTTAGTTTCTTGTTACTATTTAATGAGAGGGCTAGGAAAGGCAAAAAAAAAAAAAAA
AAAAAAACCCCAATAAAACAAATTTTGAGAAGAATCCTTGGGATGACTAACCAGTGACGC
>Trinity_19864_671
CTCTGATGAGGCTTTCCACCGTCTTACCCAGAGCAGATGTTGGGCTGACCAGCCTGTAGTTTCCAGGGTCCCCCCTTCTCCCTGTTTTAAAGGTTGGCGTGACATTGGCTATCCTCGGTGGCTGCTTAAGGGACAAGTTGCATATTCTAGTAAAGAGGTCAGCAACTTCGTTCTTTAGTTCCTTCATAACTCTTGGGTGGATGCCATCCAGCACTTCTTTATTAACCTGTATCTGACTTAATTCTGTAGTTAAGAGGGGCCATTCGGGCAGTGGTATCTGCCCGAGTTCTTCTGCGGTGAATATTGATGCAAAGAACAGGAGGCTGCGCCAGTCCCAAACTTCCTGATGTGCCACATGC
CCCCCCCCACACCTGCCAGATCAGGTGCAGCCTGTGCTCCTCCCACTCTCCCATGTTGTAGCCACTGCTGTGAAGCCTTCGGAAAATGCAGTTTCGGGACATTTCTCATTTTTTTTTGGAAAACAGGACAATTTGGGATTTTTAAAAAATAACACCCCCCCCCTTCATGGATCACGGCCTTGTCGTGGCGAAGGGCTTGCATAGCTCAATGAAGCTGTGAGCTAGGCCGTGTAGGGTTACCCCAGATGGACAGGTCCTAGCAGAGATTTCTGGCTAAACGTGATCCGTTGGAGAAGGAAATGGCAACCCACT
>Trinity_4757_521
GGTAAATGTATTAGGGGACGCCCAGGTTGCTGCCCTACAAATATCTGCCAATGAAGGGATACCCTCGAAGGCCGCTGCCCCTCTAATTGAGCCATGACCCCTACAGGCGGAATTTTTCCTACAACCTCATAGGCCAACTTAATGGCCTTGAGCCAAAGAGCCAAGGTCCTAGAAATTTTCCTACCTTCCCTGTGACCCGTGAAGGCCACAAAGAGAGCGTCTGCCAAACGAAAGGAAGACGTACATTCCAAATAAAAACGCAACACCCTTCTCGCGTCTAGGGTGTGCCACTGTCGTTCCCTCGGGTGTTGTGGACGTGGGCAGAAAGATGGCAAAACAATGTCTTGCTCCCTATGAAA
TAAGGTATTAACTTTAGGAAGGAAGGCTGGATTGGGACATAACACCACTCAATTGTTGTGAAAAATGCAGAGATTGGGGTTGATTGACAACGCTCCAACCTCAGACACTCTTCTCGCAGACATAACTGCAACCAGATCGGAAGAGCACACGTCTGAACTCCA
>Trinity_72630_705
GGCCTTTGGCCTGATCCAGCAGGGATCATCCTATGTTCTTATATCTACTACTGTGGGCAGGAATCCCTTAAAAAATGGAGTAGCCTTGATGGTGGGAACAGCTGTATTGAGTGTAACCTCAAAAATGCTAGAATGCTTTCAATTCGAATCCAACGCAAACATCACAGTAGTCCAGGTCTATGCCCCAACCACTGGTGCTGAAGAGGAAGAACTTGACCATTTCTATGAAGACCTAGAACACCTCCTAGAATTAACACTGAAAAAAGACATCCTTCTCATCATAGGGGACTGGAATGGTCAAGTAGGCAGGCAAGAGATAATAGGAACAACAGGCAAGTTCGGTCTTTACAAAATGAAGC
AGGGTGAAGACTGATAAGAGTTTTGTCAGGAGAAAGTGAAAAAGTTTTATAGAGGCAATAAAAACAAGACCTGGAGCTGACTGTGGCTCAGATCATGAGCTTCTTGTCGCAAAATTCAGGCTTAAACTTAAAAAGGTAGAGAAAACCACTAGGCCCTTCAAGTATGATGTAAATCATATTCCATATGAATATACAGTGGAGGTGACAAATAGATTTAGAGGCTTATATTTGGTAGATAGAGTGCCTGAAGAACTTTGGACAGATGTTCGTAACATTGTACAGGAGGCAGCAACTAAAACCATCCTGAAGGCAAAGTGGTTGACAAGGCTTTACAAATAGCTGAGAG
>Trinity_21145_488
GGATCTGATTCATTTATTGGTCCGGGAGCCATGGTAATTTCCTCCTCGCCCGAACCTTCTTCACAGGGTTCCCTGATCCATCCTCATCCCATGCGATTCCATTTGACTGCATGGAGTTTGAAAGGTTAGGTTTAACCACCTGGGCTATTCTGACAAGGTTGTGCCTACTTGTGGCTTTGAATAACAGTCCACCATTAGAAGCTACAATAACACATGGAAGGTTTTCTGATGGTGGTGTCATCAACACGCTGTGGCACATAATCAGGCTAATGTGTCCTCAGTTCTACGCTTTCTGCAAGATGGCCTTGACAAGGGTCTTAAAACCAATACCAAGGGTACTATCCTCTTACAGTAAGTGA
CGCTGCTCAGATTGGGCCCACCCTAGAGAGACACTGGTCTGCTACGTCCCATGATTAGGAATGACCCTAGGCTCTGACTTTGTGGTGGCCAATGGGCCGTGAGCCTTCCCAATATGTTTTTTATCCCAC
>Trinity_59210_1129
GGGCCAAAGACCTTTGTGTTCCAGCAGGCTTTAGTCGTGACAGGCTGGCTGACTTGCCTCCCTTTTTATTTTAATTTACACCCTTTTTGTACATTTTATGATCCGCGGGGTTGGCTGCTTAAATTTTTAATTGTTTTAAATGTGTTGTAAGTAGTGTTTTTAACCATTATACACAATGATTTTATTGTATTTAATTGTTGGGTGCCTTCGGGCAGAAGGCGGGGTAACGTAAGTAAATAATAAAATACTGCAAACAATCAGACCAATGAGGACTTAACCTTTCCGGCATAGTCCCATCTTATCAAGGATGCCAGGCACTTTGTGTGGCAGCCAAGAACCAAGACCCTTGCGCTGTTGCC
AAAAGGCTGGTAACAGGCCTCCTGGCTGACTGCTGCATCCTTACTAATTCTGCTAATCCACCTCCAGCCCTACAGATTGAAATTTATCTACCCGAGGTATGCGAGGAAAATGGGGAAGGGGTTCAAACATGGCCACTATCAGCAGTTTTCCTTCCCTGCAGCTGTGCTGGGACTACCATTGTGCCCCAAGCTCCTGTTGCTTACACCCAACTCGAGGGTATAGTATATTCGTGGAAAGAGGAGCTGAAAGTGGGAAATAGATCGTGTCAAGCAAGGGGCAGCATATCCCCCCCAAAAAGGCCCCGTGGCTGATGTCCAAGTACTTCATAAGAGCTGGTGCCTTGCACGACTGACTGGGG
CAATACCCTCCTTCCTATAATAGAAAATAGCCCATCACTAAAAATCCAGCTAATTGCACCTTTTACCTCGCTCGAGGTCCTCGATTGGACCCTTATATGTGTATTAACATGGGCCACATGCCACAGGGACCCCACAGTGTCAAACCAATGGGGCATGTAATTAATTATCGCTTGAGCTACATACAGGGCTGTGAGCCCCAAGAGAGGCAAAGCCAACAGTACCACCCTTCCGTGCACTCGGCTGCAAGGGGGGAATACTTCTGGTCTAGCTGCCTTTAAGGGGGGATTGGATGGATTTTTGGAAGAAAAAGTCCATCGTGGCTATAGGCAATGATGGACTGTGTAACCTCCTCACATTA
GTAGTAGGCTACTTCAGGAGATCGGAAGAGCACACGTCTGAACTCCAGTCAC
>Trinity_87363_623
ACGTGTGCTCTTCCGATCTCTTGGTTAAAAAGCGGAATTTGTACCGTGAATTCCTGTTCTGGGAAAGGAAGGGTGACATTCCTGACTTCTGGGATAGCCCCTCCCTCCTGGAAGGCTGGGCTGGTCTCAATCAAACAGGCTCCTGTAGAGGGTGCTCCTCCGTTCCCCACACTGGCTCAGCCTTCTGAGGTAACGGTCGCGTTGGTATCAACGCTTTTAACAAAATGAAGTTAAAAGAAAGAAAGAGAAATTAAAACAAAGATTTATTTTAGGCTCCTATATACGTCCCTGCGGATCACGGATAGGGCTATTTTTAGTCAGCCAGTCCACAGAGAGGAGCCTGTCAAGAGCCCGGCTGA
GCTCACCCATCAGGGTTTGTTCCCACCTGGGAGAAGCGGCGGCGGCGCTTTGCAGGGCACACCAACCCCTGCTGAAGAGCGCTCCGTTAACGACGCGCGAGGAGTCTGACGTGCGTTCCTCCTCAGCCTTCAGGTCCGTCGTTCTGGCAAGCGGGGAGGCTCACATTGCGTCTCCCGCACTCCGCCAGCAGCCGCAAGCACCTCCTCAGTACTGAGTCCAAAGTGTCTGCTGATGATCGGTGCAAAGTACTTATTAGCTCCCTG
>Trinity_128530_429
GGCTCCTCCTATTTCCTCTCCAATTAGCCCCCACTCAGACTGAACAAAAGAAGGGGCTGTAGCATGAGGTAGAGCACCTGCTTTACGTGCAGAAGATCCCAGGTTCAATCCCTGGCATTTCCAGGGAAGGCAGAGAAAGATTCCTGTCTTACACCACAGAGTGCCACAACAATACATGGACCAATTGTGTATTCAGTGTAAGGCAGCTTCTCATGTTTCAAGGCTCTCCCCCACCCTAACATTTTTTCCTCTTCAGCTTCTAAATCTACTCCCTCCAGAGACAAGATACATTTTCTCAGAACATGGATGTAGCATGGGACTGCAACCATACATTGTTAAATACTTAAATGTAACTAGCC
AACATCCCCTTAACCAGACGACAACAAAATTTAAAAGGTTACAATTTAGATTCTGATATTTGAATTTTAA
>Trinity_14115_644
TGCTCTTCTTGGTGAGTGGGGGCCCCATGGGGAGGGTGGTGGCCCCTCAGGAACGCCCCACATTGGGCCCCAGATACAGCCCACTTCATCCAACCCATCCGATAATTGGGTTTCCTTAGTGTCGCTTCTACAGAGGCTCCAGGGAAGGAAAGATGGTTAAAATCCAAAAGATGGATAAATTCTAATTGCTTGGGGGTTGGGTCGGTACAGTATTTGATTCTTTTCTGGTTGCTGATTTTACTCCATTGTACACTGCTTTGATCACTACCAATGGAAGAGTGGTATATAAGCTTAAAAAATATTTTCAGTACACACACGACCCTCATGAATTTCATATGCAGAGGGGACATTGCTTCATG
TTACCAAATCATGAATTACCACCAGTGTCCCATATTAGCAAGCAAAGGCTAGAATCCCTACTTCACTAACATGCACCTAGTTAAAGGGTGTTGGAATTCACATGCAGCTACATAGATGGCACAAAGTCATTTGACGTATTAAAAGGTCAGAGCAGACACTAAGAACATAAGAAGAGCCCCTCTGGATCAGGCCAAAGGCCCATCTACACCAACTCCCTACAGGATCTCACAATGTCTCAGGGAGAATACAAAACAAGATGTCTGCATCCTGTTGCCACTCCATTG
>Trinity_8808_511
CTTTGAGCGGACTTTTTATCAAGTCTGCCAGGGCAGGAGGAATCCTTCTGGATGGGGCTGGTCAGAACTGCATACCTGAAGACTACAGCACTGCAGTGCAATGTGCAGAAATGAGACAGACTCTCTGGGGAGGATTCTGGGGATGGACCACCGTACCTGGCACAAGCTGATGGGACAAAGTCGGCTTTTGCTCTCAAAATGTTATCCCTGCGACGCCCCCCAGTCCCGGATCCTCCAGGACTCACGAGGGATGGGAAGAGAGCCTGCTTCTGTCTGCAAGCCCAAACCCACACCCTTGACAGGAGCCCTGGCGAACTGACACAGAAGCCGGACCTGAGAGCAGGAGTCTAAACCTGCCC
AGGACTCTGACCAGCCTCTGAATTAAATGGGCGGTCTGTTCCGAGTTCTGCTGCCTCTAAGAGGGCCAGGAATTCACCCCATTTGCAGGATATCTCTATGCCAATCATTTTATGCCAATCGATAGTCTTATGCCAAAGATCGGAAGAGCACA
>Trinity_62607_509
GGTCGGATTTTGCTCTCGGGTTCCACATGGCTGGCTCCCCAAAAGAGGCATCTTGTTTATTTACGGGGTGTCTAGGGATTCCCCATGCATTTAAATTAGTTTGTGTTGTATTAAGCTTCCTGCCTGATGCAACCCTGCTCCTTTTTTGTTGTTGGTGTTGATCCCAATGAGGATTCAAACTTGCAATCTCTGGATCTCTGTGCTTTTTGGCTAGATAGCAGCTGCTGCCTTCGCCCATTGAGGTATTCTAGCCCTTCTGAATACCTGAGCAAAGAGAGGTATCAGCATAAGGCGGATATTTCAGCAGAAGCTATTAATAGAGAGGGTGGTCATTAGGCTACAATATTTGTTTTTTACAG
TAAATGGTGAAATGATTTCTTAATTCCTACTTATCAATCAACTCACATTTGAAGTGATTCCTTTATGAATTGAATCTTTGTCTAATTGTAGGGGTGTGTGTGTGAGAGAGAGAGAGAGAAAGGGAGGGAGGGAGGGAAATATTGGCCATT
>Trinity_1718_476
AGTCAGGAGGTGGCTATGGTGGTGGCAGCCATAGGGGTGGCAGCAGTCTGCTGTACTAGGCCCGGGCAGCACACGGACCAGGGCCACAACTACACAGTACAGGGAGCCAACACTGGGGAGGCAGTGTCCCCCTCATCTCTTCACTGCTGGAGAACGCGATCTGCGGAGGTGGAGCAACGGTGGGAACTGCTCGGCGGGACTTCGGCTGAGCTTCTTCGACGGGACGTCACCGCTGACTACTCTTGGCCGGGAGCCCGTATCCTTTTTTGTTAATAAACCTGTTGGTCCCGTGGAGGCCTGTGGTGTTGTGGTCTTCTTTGTTTCTGGGTCATGGCGAAGAGGAAGCAGAAGAGAGGGGG
CAAGGCCCCCAAACGCCCAGTTCAGCAGCCTCCCCCCAGCCCGCCTTCATCGGAGGATGAATCAGAGGGGGGCGAGATAAGGGCGCTTCTGGCCCGCGTGGACGCGCTGGAGCGGGA
>Trinity_4759_441
GGTAAATGTATTAGGGGACGCCCAGGTTGCTGCCCTACAAATATCTGCCAATGAAGGGATACCCTCGAAGGCCGCTGCCCCTCTAATTGAGCCATGACCCCTACAGGCGGAATTTTTCCTACAACCTCATAGGCCAACTTAATGGCCTTGAGCCAAAGAGCCAAGGTCCTAGAAATTTTCCTACCTTCCCTGTGACCCGTGAAGGCCACAAAGAGAGCGTCTGCCAAACGAAAGGAAGACGTACATTCCAAATAAAAACGCAACACCCTTCTCGCGTCTAGGGTGTGCCACTGTCGTTCCCTCGGGTGTTGTGGACGTGGGCAGAAAGATGGCAAAACAATGTCTTGCTCCCTATGAAA
TAAGGTATTAACTTTAGGAAGGAAGGCTGGATTGGGACATAACACCACTCAATTGTTGTGAAAAAGATCGGAAGAGCACACG
>Trinity_56058_599
CTCCATGAGCACACCTCACATACCATCTCATGAGTTACCAGTGTGGTCCATTGTGACACCAGAGGAGATCAAAGAGCTGATAAAACCTGGGAAGGCCCCTGGGCCCGATGTGGTACTGCCAGAGATTTTTAAGTTTGACCCAGACTTTTGGGCCGCTCTTTTATCAGGCCTCTTTACATCTGTGGACAGAACAGGTCTAATATCTCAATATGGACCAATGCTATAGTTGCCCATTTAAAAAAAAAGGGGACCATATGTGCCCATCGAACTGTACACCCATAAACCCCTCAGCAATAGCTGGCAAATTATATGCAAAGTATCTATTAAATAAGCTCAACCATTGGATCAAAAAGATTGAA
ATATTAGGGCCAGAACAAGTAGGATTCAGACAGGGAAATCCACGCTAGATCACTGCATTATCTTATCTCACATGATTAATACATATGTTAAAGTGTCCAAAACTAAATTTTATATGGCCTTTTTAGATCTAAAAGAAGCTTTTGATTCAGTGGATCGGGAAATTTTGTGGGACAAGCTCAGCAAACTGAATATTGATAAACGGCTGTTATTTCTTATCAGATCGGAAGAGCACACGTCTG
>Trinity_44208_456
AGACGTGTGCTCTTCCGATCTGTTTTGAAACTTCTGCAAGTAGTGGTTTGCTGCCAAAGTGGCTGTCTGCCTAGGGAGTAAACACCTGCTTCGGAGGGGAGATTTTCAGTATGAACAGGGAAAAGTGTTCAAACATGGTCTCGCTGCACACCGTATGGTTGGGATGAGTTTGGTTGTGCTGGATCTGGCGCTAATTTAAAGCGATGGAAGTACATTTCTACATTGACCATCCTCTAAAGATGGGTTTAATGTCATGCATAGTTTGGCCCTTCGTTCTAACTAGATATTCTAACTAGATTGGCTATGGAGTGAAATTGCCAGCTCTGTTAATCAGAACTTTGAAGATTTTTGAAGAACCA
AGCATTCACCATCAATCACTCTGTTGCATTATCTGAATTAGTTTAATGAGAGGCCACTCAGCCAAGGGTTTTATAGTACAACAGATCGGAAGAGCAC
>Trinity_59075_411
CTCCCGCTGCAGTTATTTAGACCGTTCATCAGCCTGATTTGAAATGAAGCATCCGGCCTAGGCAATTCATGTGACGTCCCACCTGAGCAGACAACACCAGCATCTTCTCTGTGATTGCAGTTATTCTGTCCCAAAGGACTTGCTGGACACTGACTGAGAGCTGTTTCTGTTCCATTGCATTCAATGTCGTCCAGCCAGATGCGTCCAGCTCCACTTCCAAAGGGGGCTCCACCTGGGGCTGCTCTTGCTGCTCCACAGCCCATCTGCTGGCATACCACTGTGGCTTCCTGGACATCCCAGTTATCATCGCAGACGGTGCCCCACTGGCCATTGTAGAACACTTCAACTCTCCCGCTGCA
GTTACTTGAACCGTTCACCAGCCTGAGCTGCACAGATCGGAAGAGCACACGT
>Trinity_1719_527
TGTGTGTGCAGCTTGGCTGCAGGAGGATCGGGCCTAGCCTTCTTCATTCCTTCAGGGGGCACGGGGGACGCAGGGCAGGGGAGGCCGCGCCCCCTCTCTCCCTTGTTTTCCCTCTTGCCTTCCCCCCCCCCTTACAATTTTTGAGTGGTACAGGGAGCCAACACTGGGGAGGCAGTGTCCCCCTCATCTCTTCACTGCTGGAGAACGCGATCTGCGGAGGTGGAGCAACGGTGGGAACTGCTCGGCGGGACTTCGGCTGAGCTTCTTCGACGGGACGTCACCGCTGACTACTCTTGGCCGGGAGCCCGTATCCTTTTTTGTTAATAAACCTGTTGGTCCCGTGGAGGCCTGTGGTGTTG
TGGTCTTCTTTGTTTCTGGGTCATGGCGAAGAGGAAGCAGAAGAGAGGGGGCAAGGCCCCCAAACGCCCAGTTCAGCAGCCTCCCCCCAGCCCGCCTTCATCGGAGGATGAATCAGAGGGGGGCGAGATAAGGGCGCTTCTGGCCCGCGTGGACGCGCTGGAGCGGGA
>Trinity_88116_562
CGCGAGGCCCCACTACCGCGCCTCGTCGGCTGCCTCAGCGAAGTGTGGCAGGCTCCAGTGACGGCGAACAACGACAAGACAGCTGCGGAGGCCCCAGCACACGCCTCAGCAGCTCGTTAATCGAGTGTATAGAATGACAAGATGTGTCCCCTGCTTTTGAAAGGGTTGCAATTTAAATGTCTCAAGGGAGACAGCAGGTAGGAAGGGAAGGAATGTGGAGTCGATTAATCAACGTCTAGTGCCATTGCAGCCATGCCCAAGGTGTGTGCGTCGAATCATGCAGTGAAGGGGCAATCAGAGACGCCTCCTTAATGTAAGGGAACTTCAAAGTTACCTCAGAAGGTATTGTGGCTGCATTA
GTGCAGAAAAGTTGAATAAGATTGGGTCCCAAGTTAATTTATGTGAGAACATAAAAGAACATGTTTCTGCAGTTAACTGGTTTTACTCTGTAATTCAGTGTTCCTTGTCTAAAATATGGATTGCATGAAATTGAAATGCTAGCAAAATAAAGTAGTATAAGATATTTTCTGGATACCTGCCTAAAAAGAGACAGACATACGAG
>Trinity_53868_519
TCTGATCTCTTGGTCCAGTTTGTCGGAGCTGCAAACACAGGGCGGCTGCCTGGGCGTGCGCACCGCTGCTGAGCATCGCCCGCGGACAGGCTCCCATCTCTCCCCTGGCTTGCGGGGTGCATGGGGGCTTCTCTCCTGGCCACCACCGAGTGGGCACTTTAACCTGCAAAGTGTCTTGTGTATAAAGAGGAATATGTGGAAATAACTGTGTTCCAAAGACAAATTTGCAGTGTTGTGGTCTTGATATTATTGTACTGTACACTGATTATGTTTTCCCCCACTTACAGTATGACGAAGAAGGAGAGGAAGCAGATGATGAGGAAGGGGAGGAGGAAGCAGATGAAGAAAATGATCCAGAT
TATGACCCAAAAGTGAGTAGTGATGTACTTTGATAATTGCACTGAGAGAAATGACCTGCCATCTCCAGGTTCTTATAGCACATTTGCTGTCTTCACACTGACATGTCCTTTCTCCTTTTCAACAGAAGGATCAAAACCCAGCAGAATGCAAGCAGCAGTG
>Trinity_113182_596
GTGCTCTTCCGATCTCCAACCACACAGGTTCTAATCATACTTACCTGAAAAACACTCATAAGCAGAATCTTTCTGAGCCGGAGGACGATCTTCTTCAACAGTTCAAGAGAGAAGAGGTATCCACTACAGGAGGCTTCAGTGCTCATTATCTATCCATGTTTCTCTTGTCAGCTGCATGCTTGTTCTTCCTGATACTGGGACTCACTTATCTGAGAATGAGAGGTTCAGGAGTAGCTGAGGGAGCTGACCATACAAATCTGTTCACTGGGAAGCTTAATATTCAGGCAAATGAAACTTATATGATGAACAGTTTATATAAACTTCATGATAAACTGGCACAAATAGCAGGAGATCATGAA
TGTGGCAACACTATAAAGAAAGGTCTTTCTATTCAGGAAGCAGCTGCATATTTCCAAGTAAGCCATCATTTAAATCAGTGTGGTAAAGAAGAGATAAAAGGGGACCTGGAGATTGCTGAGAAATTCAATTCAATTCAATTCAAAACCTTTTATTGGCATAACAAAGAAACTTCAAAACCAGCTTATACAATCAATAAAAGATAACAAATATATACTCAAGGAACTCAGAAAAAACTC
>Trinity_95037_415
CGTGGCTCAGCAGGAATGGAAGGGGGCAGAACAGCTTTTCATAATTTGGTGCTTAAAATGTGATAAATACACCCCCTCTTTTTTCCTATTGTGGAACTCCCCTGCGGCTGCATCATAGTCCCCACCACCACCCCAGCATGTTTGCTCAGTAGAAAGTAAGTTCCATTTAGCTCAATGATACCAACGTCTGCGTTGGTGTGCATAGGATCGCAGAGTGTGTAGGTTTCTTTCATGTCCGTCTCTACCTTGTTTACAGTCATGCAAGCCACAGGTCATCTTTTTTTCCCCCCAAAGCCTTTGGGAAACCCAAATTGGGTTGCCTCGAGAAGCTAATATTCAGGGCACTCACTCCAGGGCTG
GAGTTAGGCCGGCGCAGTTTGGCTGGCACAAGGGACACTGTGAAGTATGTTTGGAC
>Trinity_95040_412
CGTGGCTCAGCAGGAATGGAAGGGGGCAGAACAGCTTTTCATAATTTGGTGCTTAAAATGTGATAAATACACCCCCTCTTTTTTCCTATTGTGGAACTCCCCTGCGGCTGCATCATAGTCCCCACCACCACCCCAGCATGTTTGCTCAGTAGAAAGTAAGTTCCATTTAGCTCAATGATACCAACGTCTGCGTTGGTGTGCATAGGATCGCAGAGTGTGTAGGTTTCTTTCATGTCCGTCTCTACCTTGTTTACAGTCATGCAAGCCACAGGTCATCTTTTTTTCCCCCCAAAGCCTTTGGGAAACCCAAATTGGGTTGCCTCGAGAAGCTAATATTCAGGGCACTCACTCCAGGGCTG
GAGTTAGGCCGGCACAGTTTGGCTGGCACGGGGGACACTGTAGAGTATGTTTG
>Trinity_112708_406
GTGCTTTTCAACTTGTCCATAAATGACCTGGAGGTCAGGTTTGCAGGTGACACTACACTTTTCTGGGTGGTAAAGGCCAGAAGGGATTGTGAGGTCCTCCTAAAGGATCCTCTTTAAACTAGGGGAATGAGCAGCAAAATGGCAATACAGATAAGTGGTGCACACTGGGGCAAAAAATCAAATCTTCACATACAGGCCAATGGGTTCTGAGATGTTAGAATCAGGGGAAAATCTTTGGGTGCTAGGGGACAACTCAATGAAAGTGACAAATCAGTGTGTGGATTAAATTGGTCAATGTTATAATTTAATTGTACAAATAGATGGTAAGGCCGCATCTATTGCGAATAGTTCTGGTTGCC
GCATCTCAAACAGGACATAGTAGAACTCGAAACAGAGATCGGAAGAG
>Trinity_112278_780
TGACACTGCCTCAGCTGCGAGGCTGATTGGCTCCCTGCCTGGCACTGCTCAGGAATGGGACCCTGGCAGGAGTTTATTCTCGGGGCTGGGCGGAGTCGTTGTCCCCTGAGTTGTGGGGGGACGAGAGGCAAGAGGGCATCTCTGCCTGCCGAGGAAAGATGGGGTCTGCTTCGGGCATCGGGGCCCTGCTGGTGGTGGTGCTGGGGGTCTTCTTTCCCCCTGAGCTGCAGAGCTTGGAGCCTCCAGGTGAGCAAACGTCTGAGGGGGGGACCTGGAGGGGTGTCTCTGCTGGGGGTGGCAGAACAGGAGGGGGGCAGGACTTGTGGCTGCTTTTGCTGCTCCAGACCACCTGTTCTTGC
TTCTGGCCATTGGGCACCCATGACTCTGGGGCAAGGACCACTCCCAGTCTCCAGCTCCACCATCACCCACCCAGGGTGTGGGCTCTCCACCCGCCCAGCCCCCTCCTCTGAGAGAGAGGGGAGGATTCTCCACCTCCGGTTCCTCTTCTGTCGCCCCAATTGTGTGCCCGGCTGTTGTGGAGGGGGCAGCCCAACACCGCCCCCCCCTGCTCACTGCCCCCCCTTTCAGCTCCGTTCAGGGCTCACTGTGCACGGTCAATACACGGCGTTGGCCAAGGAAGATCCAAAGGTAGGGAGTGGATGTGGAGTCTGTTGCCCCCCCTCCGCCCCCCACCCTTGGCCTCCCGAAGGGGCCCCTG
GATGGCCAAGGCCAGAGGGAGCTGCTCCCCAGAGATCGGAAGAGCACACGTCTGAACTCCAG
>Trinity_68740_501
CAGATTTGGTCCACAGAGACAATGTCCCTGACCATCCTCATTATTCTCCTGCTAATGCTACCTGAAACATCACTCCATGAAGCCCAGTTGAGGAGATTCAAATCTTTCCAAAGCACGGATTAGGACCAGCTGCTCTGCACTTCTGCCTCAAAAAGGGATTTGGGCCTTGAAATGTAGCTGAAACCATCAAACCTGCATCATCTTCAACCCTGAATCAAACTGCTGTGACTCCTCTTATTACGGTTGTGTCCTTGCGATCAGCTTCAGGTAATTCACTCTAGCCCACTGCGGAAGGTAGTTAATGGGCAATCAGGTGAAATCAGCCAAATGTAAAGGGATTTTTTTTCTGGACTGGAACA
AACTGAGGATGCCTGAAGGGCTGAACAATTATTGGCAAGACAGGACAGAATGGTAGTGATGGCTCTTCCTTCTCTTGTCAAGGAAGTGGAACCTGTTTTGCAGCCGTATCCTTTGTAAAGGGGGTTAAGGTGAGGGAAAATG
>Trinity_6301_493
CCATACCTAGCAGCAATTGAAAAACCCCAAGAAAGAAGAGCTTTTTCTCTGGCGCGATGCAACGTTCTGCCTTCGGCGGTAACGAGAGGTAGAATTAGTGGCATTCCGCTGTCGGATAGACTGTGTCCCTGCTCTAAGAAAGAAATTGAATCACTTGAACATCAATTTTTTCACTGCCCACTCCATGCGGAAGTGCGCCAAAGATTCTTCGAATCAACTTCACTGATGAAGCCAAAAATCTCAGATTCAGTGAGAATGAATACTTTCTTAGCATCAACCGACCCTTTTTTAATGCGCAAGGTTGCGATTTTTTAAAACTATTGAGAAGGCAAATTACTAGAATGGAACTAACCCACAGT
ATCTGGAAGATGTCAGAAGTTGGTCTTGTGGTACATTGTATATTCTATGTATGCCAATAAAGGTTTTTATTAAGGGGGAGAAAGTACAGTTACAGAAAATTTACTTCCTGGATGGATGAAAATGACATTCTAGG
>Trinity_112280_1263
TGGGTGGCCCTGATACACTGAATATATCTCTCTCTCTCACACACACACACAGAGAGAGAGAGAGAGAGACAGAGAGAGGACTGTCTTCATTTAGGAAAACAAGGACTTGTTTGAGATGAGTCGGGAGAGGGGAGTAGCTCAGAGAGGAGGATTGGGGGATGCAGGCAGGGACACGGAAGCAGACAGACGGGTGCAGGGGTGGCACGAGGAGGGCCAGGACAGCCAAAGGGTGGGGGCTGCAGGCTGTGGGGGCCGAGGGTCACTCCCTGCTGCATCACTAAGAGGAGGCTCAATGAAGCCTTTCCGTGGGGGGGGGGGGCAGCAGGAGCCCCCTCTGCAGGTCACTGGCCCAGAGTGCC
CTGATCTCCCCTGGGCAGCCCCTCACCAGCCCCCAGCCAGCTCCTCCCTCCCGCTTGCTGGCTGCCTGCTGGAGCACATCTCCCTGAACGAACCGTTTCCCAGACACTCCTGCCCGGCGACTGGTGACACTGCCTCAGCTGCGAGGCTGATTGGCTCCCTGCCTGGCACTGCCCTGGGACGGGACGCTGGCAGGAGTTGATTCCTGGGGCTGGGCGGAGGAAGCCCCACTCTGGAGTCGGGGGGACGAGTGGCAAGAGAGCGTCTCTCCCTGCTGAGCAAAGATGGGGTCTGCCTCGGGCATCGGGGCCCTGCTGGTGGTGGTGCTGGGGGTCTTCTTTCCCCCTGAGCTGCAGAGCTT
GGAGCCTCCAGGTGAGCAAACGTCTGAGGGGGGGACCTGGAGGGGTGTCTCTGCTGGGGGTGGCAGAACAGGAGGGGGGCAGGACTTGTGGCTGCTTTTGCTGCTCCAGACCACCTGTTCTTGCTTCTGGCCATTGGGCACCCATGACTCTGGGGCAAGGACCACTCCCAGTCTCCAGCTCCACCATCACCCACCCAGGGTGTGGGCTCTCCACCCGCCCAGCCCCCTCCTCTGAGAGAGAGGGGAGGATTCTCCACCTCCGGTTCCTCTTCTGTCGCCCCAATTGTGTGCCCGGCTGTTGTGGAGGGGGCAGCCCAACACCGCCCCCCCCTGCTCACTGCCCCCCCTTTCAGCTCCGT
TCAGGGCTCACTGTGCACGGTCAATACACGGCGTTGGCCAAGGAAGATCCAAAGGTAGGGAGTGGATGTGGAGTCTGTTGCCCCCCCTCCGCCCCCCACCCTTGGCCTCCCGAAGGGGCCCCTGGATGGCCAAGGCCAGAGGGAGCTGCTCCCCAGAGATCGGAAGAGCACACGTCTGAACTCCAG
>Trinity_44_597
TCCTTGTTTTCCTAAATGAAGACAGTCCTCTCTCTGTCTCTCTCTCTCTCTCTCTGTGTGTGTGTGTGAGAGAGAGAGATATATTCAGTGTATCAGGGCCACCCACAATGAGCCCTCTGTCAGTGGTGTAGGTGGCCCCTCTTGGCATGGGGGTCCTTGCCTCATGATGTCCCCCCCAAAATGCCTCTGGAGGCCTCCATGCTGCTGTTGCCTCTTCTCCTGCACCCCCTTTGTGACCCCTCAGTCCCTCACAGGCCTGCAGCCAGATTGACTCAATGCTGGTACTGCCCCCCGCCCCCCCAGTCATGCCCCTGGCCCCCTCCCCCAGCGGGAGCCTCCCCCGTGTTATCCTGGATCCA
GCCTGGACTGCGGTGTCCATCAGCCGGCTGGAGCAGCCCCTGCACCCCTTGGCCTGTGGGGCAGCCGCACCCTGAGCCTGGCCCCCTGGGCAGACCTGACAGGCTCACCTCGGAAGCCCCCCCTCTGCTGCAGACCTGGCAGCTGCTTGACCCCCAACTGCCTCTACACACCCTGGAACTGGAGCTGCTGAATCCCCCCCCCCAGAGTGAGGAAGGAGGGGCTGCAGGTCCCCTGGGT
>Trinity_57703_505
CTTGAAGAAAATTTGTTTTTGCTTATTGGGAATGCTTTAGCACCAGAACAACTTTCTGGTTGTTGCTGCACATGCTGTTGTAAGCCAATTGAGGGTGCAATCCTAACCTGGAGGTAGGCCGGCACAGCTAGGCCAGCAAAGTTTGGCGGGCACGAGGATCACCACAAAGCGTGCTTGGAACACTCTAGGAGTCACAAAGGATGGCCTCTCTGGCTCCGAGAGTGGTCCAAGCATACTCTATAGTGTACCCCGTGCAGGCCAAACTTTGCTGGCCCCACTGTGCCAGCCCAACTCCAGGTTAGGATTGCACACTCGAGCTCTTCTCTAAGCCTGATCTCAGAGATGTCAGCCAGCATCTC
TTGGACTTCCATGTAGAGCAGGGGTTCCCCAACCTTTTCGACCGGCAGCTCCCTTGCCTTCCTGGGCCATTGGCCACAGGTCCCCAGTAGGACTGCAATTCTACTCTACTCGTCGTACAGTGTTGCGGAATTTTCCTGAGGATTCC
>Trinity_126458_518
CCTGTAAACTGCTTTGTGAACTTTGTTTTTGAAAAGCAGTATATAAATACAATTGATTCATAAATACTATTGATTGATCATACCTTTCAGTCACAGATGGGCAAACAGAGCCACGAAGATCTTGGTAGACACGGAGGGCTATAGAAGCTAGCTTCTCCTTAGAAAGCTTGTCTTCCTCATCCAAGGAAGCATGTATCAGCATCATCCTCTCTCTCCTGATTTGCTTTGTGGAAGGTGTTTGGGGAATTCTTGGTGCTTCCATCTCTACATGATGGGGATTTCTTTCCAGTACTGGTTCTTCTACCACATGTATGCTATTATTCTGCATGATCTCTTGCAACATATTAAATAATTCTTCC
GCACGGGTACACTTGAAGGCAAATATTCCTGGTCCTGTTTGACACCTTCGACCACTTTCAAAAGAGAATAGATTGGAATCATAGCCATAGCGACGAAGGCAGAGGTAATGCCATTTGACAGAATCCCGAGATCGGAAGAGCACACGTCTGAACTCCAGT
>Trinity_95083_547
CTCCACTGTGAAAATTGCCCATTTATACCCACTCTCTGTTGCCTGTTAGCCAATTCCTAATTCATAAAAGGACTGGCTCTCTTATTCCCTGTGGAGTTTTCTCTGGAGCCTATGGTGATAAATTGCAAACCCAATCCTACGCATGCCTACTCAGAAGTAAGTTCCACTAGCATCAATGGGGCTTACTTCCAGTAAGTGTGGATAGAATTGTAGCCTAAGTAAAATCCCCTTTGAATATCCAAATATGGATAACGTCAACGTGTTCACCCACATGCCGGCTGACTTTTTCAAACGACACAGTCCATTACCTCTAGAAAATCATAACAGAACATTTGTTGACAATTTTTTTTTTAAAGGAG
AAACTGTTTCATACAAATTTCAGCAGAACACTGGAGAAACAGACCCCACTATGAAAATCCTGCCCTGCACCTGCCAACATTTATATGATTACTCTTCACTATGTTCCTTTTTATGCTCAGCAAGACTGAGCATAATGTATGCTCTTTTCAGGCATACGTAGGCATAAACTCTCTTGTGTGACATCTCT
>Trinity_8806_403
CTTTGAGCGGACTTTTTATCAAGTCTGCCAGGGCAGGAGGAATCCTTCTGGATGGGGCTGGTCAGAACTGCATACCTGAAGACTACAGCACTGCAGTGCAATGTGCAGAAATGAGACAGACTCTCTGGGGAGGATTCTGGGGATGGACCACCGTACCTGGCACAAGCTGATGGGACAAAGTCGGCTTTTGCTCTCAAAATGTTATCCCTGCGACGCCCCCCAGTCCCGGATCCTCCAGGACTCACGAGGGATGGGAAGAGAGCCTGCTTCTGTCTGCAACCGCACTCAGGACAGCCCTGAGAGTTTTCTGCCAATCGTTCTGTGCATCAGGACAGAGGCAGAATTCAGCATGCGAAGCA
AGTCATCTTCTCTTAAAAGAGAACCCAGATCGGAAGAGCACACG
>Trinity_124539_502
CAGATGCCCCAGGGAACACACAAGACACCTAGATACTTGCATCTTGTTGCCACTCCCCTGCATCTAGCATTCTGAGGTAGCTGACTTTTAGTATGGAGATTGCACTACCCATCACAGACTGCAGCTGCACCCCTCTCCCTCCCCGCCTGGGCTCCATCTTCTACACATGCTCAGTAGTACAGAGCAACAGCAGAAGGGAACCGGAGGATGCCACGAGCCACTAAGACTTCAAGCTCCGGAGCAACTGAAAACACCACATGGCCAGGGGTGTCATGTCACATAGTGGGCCAAACTTGATGTCTGCTGCGGGCTGGTAGTGACATAGCTTTGCTCTCAGAAACCCACCCACTGTAAATAAC
AGTGCACAACGCTTGATCCTGCTTTTCAAGGCCTGGGAGAGTCCAACCACCCCGTGAGCCGCCCTCTCAGCAGGCACCTGCCGCTTCTGCCGAGGCATCACCTCACAGCACTCCGAGAAGAAAGAACTCATCAGCGGAAGCAG
>Trinity_126455_689
CCTGTAAACTGCTTTGTGAACTTTGTTTTTGAAAAGCAGTATATAAATACAATTGATTCATAAATACTATTGATTGATCATACCTTTCAGTCACAGATGGGCAAACAGAGCCACGAAGATCTTGGTAGACACGGAGGGCTATAGAAGCTAGCTTCTCCTTAGAAAGCTTGTCTTCCTCATCCAAGGAAGCATGTATCAGCATCATCCTCTCTCTCCTGATTTGCTTTGTGGAAGGTGTTTGGGGAATTCTTGGTGCTTCCATCTCTACATGATGGGGATTTCTTTCCAGTACTGGTTCTTCTACCACATGTATGCTATTATTCTGCATGATCTCTTGCAACATATTAAATAATTCTTCC
GCACGGGTACACTTGAAGGCAAATATTCCTGGTCCTGTTTGACACCTTCGACCACTTTCAAAAGAGAATAGATTGGAATCATAGCCATAGCGACGAAGGCAGAGGTAATGCCATTTGACAGAATCCCGTTTATGGGTATACAAGATTAATTCTGCGTCTGTAAGTTCCATTATACCAGAACCCAATTCATTACCATCATCATCTACATTAATAACCTTGAATTTTTTTTGATGATTACCAGAGATTGTTTCTTTATCTGGACAGCTACAACAGCTACCCATGACTTCTTCAGAAGACCATATGACTGCTAATTTTGGCCATGAATATTCC
>Trinity_41343_488
GGGGCATTCTGAACCAATGGGATATACCAGAGCAGTACTGAAGGGGCGGGTTCTTCTGAAATCTTTGGACCGGACAACGTAGAACTGTAGGGCCCTGCGGACATCCAAAGTGTGCTACAGTTTTTCCCTTTGATGAACTGGTTTGGGGCAGAAAGAGGGGAGAACCAATTCTTGGGCCCTGTGAAACACTGAATTGATCTTTGGTACAAAGGACGGGTCTGTCCTCAGCACCACTCGGTCCTTATGAAAAATGCACAGCTTTGGGCTTGTGGATAGGACCCCCAGCTCAGAAACCCTTCTAGCAGATGTCACCGCTACTAGGGAGACTATTTTGTAGGACAGCTCCTTAAGTCCCACTG
TAGCCATAGGTTCAAAAGGCTTACCTGTGAGGGTGTTAAGGACCCAATTCAGGTTCCAGTTAGGATATCTGTGTACCGTGGGAGGATTAAGCAGGGAGACTTCCCTTAGGAAATGCTTAACAGATCGGA
>Trinity_88166_688
TGTGCTCTTCCGATCTGTACCTTATCTGCAAACAAGTCAAGAGTCTTTTGGCTTGTTTCTGAATTCCAGGTTATTGTCTGGAGAACAGCCGATCCCTTCATCGGGGCTGGGCTATGAACTTTCCCAGGGTATCCAAGATCAAGCAAAAGAATTAATGGAAGATGATAACTAATAATATCGCCCACCGTGAACTTTGCAACACAAGTTATTAAAGATATAGGATCAATATTTAGTCTATGATACTGGCACCTCTTGTAGATATAAAAGTACATTCACCAGAATGAACAAACTTTGTTAGGCCATTCAGCCAGATGCTATTAGAATGCATACAGAATCTGGCCATTCTAAGACCTGCTGAA
TTTAAATGCTTATCCTTAGAATGTTGGCTGTGAACAAATGGTTGATTTATGCCAGTAAATGTTCTCTTGCTACAGTTAGATTCTGATAATTTTGCAATCATATCCTCAAGTATAGACGAGAGCTTCTGTAACTTTCTACTGATTAGTTTCTGCAATTTAAAACACTGTGTCCGCAAGTTCACATGGAGCTTCTATCATATTATGAGGGGCCATCTTATCTTCTGCACATTTAATGGGAGATACTAATCTTACTTCACTAGTCACCATCTCTGGAGCTATGGTCGGATCTTCAGGCAGGGGTAAGAGACAGTTTGGTGATAAAATTGGGG
>Trinity_71788_441
GTGAGGAGAACGTGGCAGTGCCCGGTGCCCCCTCCCGCTTCTTAGAGCGGGGGGGCAGGGCGCTGTGCTGCACCACGTCATGATGTCACGATGTCGTGACATCATGACGTTTCGGGTAGCCCCAGGCGGACGAAATTTCATTGATTGCCATGAGCGCGATTTGAACTAGAAATGCCTCTGTTCACATGTACATGCTATCAGGTTTTTTACATACCACATTTCCTTTTCCCAGGCATACAGGAAGATGCATTCTACATTTAAAACATTTAAGTCAATTTCCAAACACCCTTATCTCTCCTAGGGATCCAAATGGTCCCACATCCCAACTCCATCACAATAGTTCCAAGTGGCTTTCTAAG
CCAGGCAGAGGCCATCCAAGGTTAAAAGTGAACTTCCAGTTTTCACTGAAAATAATAATTTTACTCTGAAGCTTTGAGATGC
>Trinity_8807_580
CTTTGAGCGGACTTTTTATCAAGTCTGCCAGGGCAGGAGGAATCCTTCTGGATGGGGCTGGTCAGAACTGCATACCTGAAGACTACAGCACTGCAGTGCAATGTGCAGAAATGAGACAGACTCTCTGGGGAGGATTCTGGGGATGGACCACCGTACCTGGCACAAGCTGATGGGACAAAGTCGGCTTTTGCTCTCAAAATGTTATCCCTGCGACGCCCCCCAGTCCCGGATCCTCCAGGACTCACGAGGGATGGGAAGAGAGCCTGCTTCTGTCTGCAAGCCCAAACCCACACCCTTGACAGGAGCCCTGGCGAACTGACACAGAAGCCGGACCTGAGAGCAGGAGTCTAAACCTGCCC
AGGACTCTGACCAGCCTCTGAATTAAATGGGCGGTCTGTTCCGAGTTCTGCTGCCTCTAAGAGGGCCAGGAATTCACCCCATTTGCAGGACAGGCCTGAGAGTTTTCTGCCAATCGTGCTGTGCATCAGGACAGAGGCAGAATTCAGCATGCGAAGCAGGTCCTCTTAAAAGAGAACCCAAGTTTCTAGCTCTTAGGACTGTGAAATCAAACAGATCGGAA
>Trinity_91053_628
GTCCACGATGGTTCCCTAGGAAGCTGCCAAAATCAGCAAGGGGAGCCACAGAATCCTTGCAAAAAGCCTTCACCCTATACAATATATAGGATTGTAGCCCTAATGAGGAGCTGTGGCCAAGAGCCCAGTAAGGCAAGGGAGCTGCCAGTCGTAAATGTTGGGGAACCCAGTGGATTAAAGGATCACACCTCACACGCAGGATCCTAAGCGAGCTGCAATCCCACAGGCACGCAGAAAAACCTCAACAGAATGGGGGTACTACTGGGTACAGCATTCACCTTTGCTCAGAAGCTTGCCGTTTAAAATGGGCAAGTTTCTAGTCCTCAAAGAGGATACAAGGCAATGCCCGCAGCGAACTC
AGGACCCAAAAACGTGGCTGAAAAAAAAAGGCTCCTGAAAGCGTTGAAAGCATGGCCCACAGTTCCTCACTCCTTCCTATGACCGGGCAAATCAAGATTGATGCAAAATAGTGAAAAAGATGAAAGCCTTAGGAAGGGTTTAATCCGGTTTGTTGACACAACCAGGCCGAAGGCTCCCTCCGGGCACCTAATTCCAATTAGGCAACAGTACCCAAACACTTCTCCTTGTCTCGGCATTTCCTTGAACACCAGAATGATTTTCTTCATCA
>Trinity_74449_1462
TGGCTGAATACGCCAAGGTGAATGCGAAAAATAGCTGAGTTGATGCAGTTCCTGGACTTCAGGACATGGCATCATAGCGAGGTTTCCGTCACCAAGTTGGATTCACTAATATACTCATAGTTACAGGGCGTTAGAGGACAGGGTTCAGTATGGTGGACCACAGCATTGCCAGTGCCAAATCTCACACCAGACTGCCATGCGTCTTGCTACACTTTGCATGCACCTTTGCACACACAATCCCACACTTTGCAGCACCTCATGTCTCTAAGGATACTGAGGCAGGCCAAGGGGAGCTTTTGGCAGGGCAGGCTTATTGCCAAACCCTGTAGAACCTGTGGCTGCAGTCAGTAGGTAGGTGA
CTCAGCACTTATGCATCTGGGTCAGAGGCCTAATTTTCCAGACCAAACTGGGTTGTCCAAACCCTGGGGCTTTGCCCGCAAATCCTATCAGGTGATGGGTACATACTTGACCCCTCCTGAGTTCAAGTGGGGGCTCTCCTGCTACATGCTAAGCACTGCATTGCATGTCTCATGGTACACTACGTTATACACGTGCGCATAGTTGTTCACAGGCATATATACATACAACACACATGTCAGGCCCTCATGCAATTTGTCCATTCCCAGGAGTGTACCATTTTCTATGTTGAGGACGCCCAATGGAGCTAGTGCGGGCTGACGGCAATTAACACCCTAGTATTGCTCTGGGTGCACATAGG
CCTTTTTATTGCCCATGAGTATCTAGCAACAACCTGCTGGCATTCTGCACCTCATTGAGGGCTTGGTTCGCAGTGAATGAGGTTTGTGCCGGAGCATGGGAAGCTGGCCACAGTAGCGATACTTAGAGGGTGAGGGACCACTTTGTGAGGATCTGTGACCCCTTAGAAGGCGGCCTTAGTTGGTGGCCTGCGCCATTATGTATATGTTTTTTCGGGGCATTCAGCCCAGTAAGTTCTGGCTCGAGCCACGATCGCCCAGTCATTCAGGGTCTCGGAGTAGGCGATCTCAGCACTTGGGTGGACCAGTCAACCCTAGGCTGTGCTGATCTAAAACTGGCAAAGGGAGAGAGTGCATCAGG
TAACACTTAGGTGTTGCACTAAGGAGGACCTATGTCCTTCCAATGCTGTTTAGAGTTCGCAGAGATGAGACCCCCATGGGGGGATACCTGCGATTATTTTGATATGACACCCTTGACCCTCTCAATTCAGGGTGTGTTCCGAGACCCCCGGTGGCTCGGGCTCCCCATGTCAAATTATGGCCTGCATTCCCTTGGATAGGGATGGCTTCACTGGCTGCACACTTGGGGCTTCCTCTGGATGTTATCGGGCGCAGGGGTCGAAGGCGGTCCAGTGTGTGCATATTATATCCGTTTTGGGAGGAGCCGAGATGTTTGTGTGTCAGTTCTCACTGCTGTTTGTTTTGACAGGTGTTCCAGAC
CTGGCGTGTGACAGTTTTGTTGCTGG
>Trinity_112282_652
TGACACTGCCTCAGCTGCGAGGCTGATTGGCTCCCTGCCTGGCACTGCTCAGGAATGGGACCCTGGCAGGAGTTTATTCTCGGGGCTGGGCGGAGTCGTTGTCCCCTGAGTTGTGGGGGGACGAGAGGCAAGAGGGCATCTCTGCCTGCCGAGGAAAGATGGGGTCTGCTTCGGGCATCGGGGCCCTGCTGGTGGTGGTGCTGGGGGTCTTCTTTCCCCCTGAGCTGCAGAGCTTGGAGCCTCCAGGTGAGCAAACGTCTGAGGGGGGGACCTGGAGGGGTGTCTCTGCTGGGGGTGGCAGAACAGGAGGGGGGCAGGACTTGTGGCTGCTTTTGCTGCTCCAGACCACCTGTTCTTGC
TTCTGGCCATTGGGCACCCATGACTCTGGGGCAAGGACCACTCCCAGTCTCCAGCTCCACCATCACCCACCCAGGGTGTGGGCTCTCCACCCGCCCAGCCCCCTCCTCTGAGAGAGAGGGGAGGATTCTCCACCTCCGGTTCCTCTTCTGTCGCCCCAATTGTGTGCCCGGCTGTTGTGGAGGGGGCAGCCCAACACCGCCCCCCCCTGCTCACTGCCCCCCCTTTCCGCTCCGTTCAGGGCTCCCTGTGCCCGGTCCATACACGGCGTTGGGCAAGGAAGAGATCGGAAGAG
>Trinity_118931_548
GCCATGTCTCCATCCTGAACTTCCGTCTTCTTAAGAAGCGGTTCAGCCACTTCAGGTCCAGTATGGCTCGCTTGTCCCCATTCCGTTTGGAGACAAGGAACCACACCGAATACACTCCGGTTCCCCGTTGTGACACCGGCACAGGCTCGATGGCCTGAATTTGAAGCAGGTGGTCGAGGGCTTCTAGTTTCTCCTGGTGTTTGCGGAGGTCCCTGGACTGAGGGATCTGCCAAAAACGATCGGGTGGGAGAGTCAGGAACTCCAATGAATATCCCTGAGAGACTGTCTGGACTACCCATGCATCGGAGGTGGTTAAGGCCCAACGACCTGCATAGTCCAGAAGCCTTCCCCCAATGTGA
CCTGAGCCATTTACAAATGCGGCGTCAGGTCGTTCTACGGTCCTTGGTGGATCTGGGGTTGGAAGGGAAATTTCCCCCTGATCGGGACTTGGGGAAGGCCCCGTTCCTGTTCCATTTGGGTTTGAACCGAGGGCCAAAATCTCTGGGCCTGGGAAGAAAGCCTGAGGAACGAAAGGGCTGGATCCTTCC
>Trinity_8803_544
CTTTGAGCGGACTTTTTATCAAGTCTGCCAGGGCAGGAGGAATCCTTCTGGATGGGGCTGGTCAGAACTGCATACCTGAAGACTACAGCACTGCAGTGCAATGTGCAGAAATGAGACAGACTCTCTGGGGAGGATTCTGGGGATGGACCACCGTACCTGGCACAAGCTGATGGGACAAAGTCGGCTTTTGCTCTCAAAATGTTATCCCTGCGACGCCCCCCAGTCCCGGATCCTCCAGGACTCACGAGGGATGGGAAGAGAGCCTGCTTCTGTCTGCAAGCCCAAACCCACACCCTTGACAGGAGCCCTGGCGAACTGACACAGAAGCCGGACCTGAGAGCAGGAGTCTAAACCTGCCC
AGGACTCTGACCAGCCTCTGAATTAAATGGGCGGTCTGTTCCGAGTTCTGCTGCCTCTAAGAGGGCCAGGAATTCACCCCATTTGCAGGATATCTCTATGCCAATCATTTTATGCCAATCGATAGTCTTATGCCAATCATTCTGTGCATCAGGATAGAGGCAGAATTCAGCATGCGAAGCAGGTC
>Trinity_99129_414
GCCCCCGATTGCAACTGCTAGGGCTTACCCTGGAACAAGGAGACAAATGTCCCCTTGCCTTGGGGTGACCTCCCGCCTGCTAAATGCGGATGCAGCACAAGCTGTGCTGGTACTGTTGCATTGGCATGGAGGAACTTGCACTGGATTGGGCTGTTAATCATTTTCCTGCCAATGTGTTACAATGTGACTTTTATGCACCATTTATTCTCTACCCAGTATATTCCTCAACTACAGGATTTGAGATACCGTGATCAAAGCATAAGGTTCCTAGGGTCATTTATTTTTTCTGCTCCGTTTCCCCCACCAGTCCTAACCATAATGACATGGAGGAAGTGTGTAATCTGAAACCTGCTCCAATT
TACCATGGGTAAAATACAGGCAGTATTCTAACTATATTGGCCCTTAATCTCTGAG
>Trinity_116989_683
TTTTGGCATCTGCAGGAGGTCCTAGAATGGATCCCTGTGGATACCACTGTAATATACAAGTTACTAATTTACTTCAATAGGTTTTGCATGTGTTGAATATATCATTTGAAACACATTAAGGTCCCAATCATCACCAACCTTCCCTGCCGATGCAGTCTCAGAGCAGCCCTGAGATAAAGGACCATTTGTGGGCTACTGAATATGCTGTGGGCTACTGCAAAAAACTTCTGAGATATTTCTCCACCGCACAACATCAACATGACTTCTCTTGCCAGTTTTGTTTACGAAATGCAAGTCAAATGAACCTGCTAAATTAGATCCCAATCAATTTAGGGCATCAGATGCTTTTCCCTAATTAT
TTCCAATTCAAAATTTCCCAGGCAATCCTCATCATAACCTAAGTCATGACCTTTAGTCGTAACCGAAACAAGAGTTCAGAACTGGCTGTTTCCTGCATTGCATGATGACAAACCTTTCCACCAAAAGTGCAGTCCACCTGAAAATGCTGTCTGCCCACATCTGCACAATTGCCACAGTATCACCAGAAAAGTACAAAAGGCAGGGCCCGGGGCCAGTTTCCCCAACTCCAAAAAATCACCCAGACATCCCCTGCTCTGTTCTGTCACTTGTCAGTGGTGTAGCACAACGGGGAGAACATTTCATCTCAGCCCTAGTTGTCCCAG
>Trinity_68044_408
GTGGCAGGACAGGAGAGAAGAACCTGGACCAACCCGTGGACTGGGGGGGGGGGGCATGAGCAGCAAGGCAGAGGCAAAATGACGGGGGGGGGGGTTTATTGCACAGGAGGACATTGTAGGGCAGACCAGGTAGAGATAAGAGGACCACGTAGGGAGCCAGGAACCAAGGGGTGCCTGGAGTGGAGTCCAGGGGCAAAGAAGCAGATCATTCAGGGCCTGGGCTCTATTTGGCCGCATTTGGGCAGGAGCGCACACACACGCAGGGAAAATGGAGCAGCAGTGCCTGAGGTCCTGCATCCACTGGGGATCAGTATGACTAACAGCTGGAGCAGAGAGCGCTGGGTCCTGCACTCCTGCAC
CCAAGCACTACGTCAAGAAGAAGTACAGGAGCAGTGATGCCCAGCTAGG
>Trinity_13973_727
CTGGAGTTCAGACGTGTGCTCTTCCGATCTGGCTGTTTCTCCCCCTCCTCCTTTCTCTCAGAGAGAAAGGCCTGTTTTGGGGTTAGTAAAAGCAGAAATGTCTTAGGTTAGTAAATCTAATCTCTGTGTCACTCTGGTTTTAGTAAATCAGTCAATCCTTCTTATTCTGGGTTATTGAGTTAGTCAATTCTTTGTCAATCAGTAAATGCATCATCAATCATTGAAATTCTACATCCTACAATCCACCCGTTTTCTCTTGAGCCGAAATTTTTACTGGCCTTAAAATTTTTGCTGGCCCATCAAATTGTTGATGATGGGTGTTACCCAAAGTGTGCCTGCAATTCTTGTAACGCCACTCT
GATCTCTGACTGAGGTGTAGAACAACCTGTCAGAGAGAGAGCTAGCATTTTTTCCTCTTCTCTTTGCTGAACGGTGGCAGCTTTTTGCAGCTGTGTTACTGAACGAGTGACCAGTTTTATCAACAACGGAATCAAACATGGCAAAAACATTACACTCGCTATTATCGTTAGAAGGAACATTCCCCATTTTTCCCAGCCTCCCCCAAACATCTTCCAAAACCATGAGGTATCTGCAAGACTAGTCCAAGTTTGAACAGGCACATGGGCAAGTGTTCTGATATTTTTAGCTATATCCATCACAGCTTTACCATTGTCATCTACCTGCAGGCAGCAATCCGTCAGGTTAAACTTCCGGCAAA
ACCCACCTT
>Trinity_25524_428
CGGGGAAGGAGGAAGTGATGGAAGTTGGAAGGCAAAGAGGGAAGGAAGAAATAGAAGGGAAGGAAGGGAAAAGTTGGAAGGAGGAAAGAGGAAGGAAGTCAGAAGGGAGGGGAGGAAGAAGGAAGTTAGAAGGCAAAGAGGGAAGGAGGAAATAGGAAGGAAGGAAGAAAGAAAAAAGGAAGGGAAAAAGTTGGAAAGAGGAAAGAGGAAGGAAGGAAGAAAAAAGGAAAAGTTGGAAGGAGGAAAGGAAGGAAGAAGGAAGTTAGAGGAAGGAAAGTAGAAAGAGGAAGAAAAAAGTTAGAAGGGAAGGAGGACGGAAATTGGGAGGAAAGAAGAAGGAAAAGAAAAGTTAGAAGGGA
AGGAGGAAGGAAAGAGGAAGGAAGTTAGAAGAAGGAAGAGCAAGGAAGGGACAAAGTCAGAAGGGAAGG
>Trinity_113183_446
GTGACTGGAGTTCAGACGTGTGCTCTTCCGATCTCTTCCTGATACTGGGACTCACTTATCTGAGAATGAGAGGTTCAGGAGTAGCTGAGGGAGCTGACCATACAAATCTGTTCACTGGGAAGCTTAATATTCAGGCAAATGAAACTTATATGATGAACAGTTTATATAAACTTCATGATAAACTGGCACAAATAGCAGGAGATCATGAATGTGGCAACACTATAAAGAAAGGTCTTTCTATTCAGGAAGCAGCTGCATATTTCCAAGTAAGCCATCATTTAAATCAGTGTGGTAAAGAAGAGATAAAAGGGGACCTGGAGATTGCTGAGAAATTCAATTCAATTCAATTCAAAACCTTT
TATTGGCATAACAAAGAAACTTCAAAACCAGCTTATACAATCAATAAAAGATAACAAATATATACTCAAGGAACTCAGAAAAAACTC
>Trinity_28798_504
GTTCCCCAGGGTTTGTGTCTAGGTCCAGAGACTTTGGTCAATGGAGGAAAACCAAATGGAACAAAGGCAGGTCTTTCCCCAGGGCCAGGGGAGGGGAAGCCCAGCCCTCCACCAGATCCTCCAAGGGACACCACAATCCAGAGGTCTTTCACAAGATGACCTCTTACCTTGGAACTCCAGTGATAGATCTATTTGCGTCCGAGGTGAATGCTCAACTGCCTCGATTTTTTGCAAGACTGCAGACAAGGGGGGCAGAGGGTCAGGATGCTCTTCAATGTACCTGGCCGAGGGTCCTCCTGTACACTTTTCCCCCAACACAACTGATTCCCTTAGTGTTGAGGTGTATCAGGCTGCTCCAA
GCCAAAGTGATCATGATTGCGCCCCACTGGCCCAGACAACCCTGGTTCCCGCAGTTGCTCAGCATGGCCCAAGGAAGGAGCTGGATGCTTCCCAGATGTCCAGATCTTCTCAGGCAGAGACCCATTTGTCAGATCGGAAGAGCAC
>Trinity_56702_412
TGGAGTTCAGACGTGTGCTCTTCCGATCTCATCTCCACGCCATACGACCCCCCTCCACCCCCTGCATCTCCCAGTCAGGGATTTCCCCCACACTGGCTCTCCTGGTCCAAGTCACAGGAACTGGCCTGGAATCAGTGCAGGGAAAATCCCCTCCGAGGTCCTGGGCAGGAATGGCAGGCGGACGACCGAACTGGTTTTGGGGGCCTGGAAAGGCTTTGGAGAAGCAGGTTTTGCAAGGAGTCTTCAAGGACAGAAGGGAGGGGCTTCGAGAGGCAGAGAGGGGAAGGGCCAAAGTTGCCCAAGGAAGAAGTGCAGGGCAGTGAATCAGGATGTGTGGGGCTCACCCCATGGAGCTTGGC
CCGACTGATGCTCTTTGGGAATGAAACGGCTGGATGCAAATGTCTAGGGAAAG
>Trinity_77960_502
CTCCCTTGTCTGCTCTGTGTAAACACGAAGTGCCCTACGGACATCTATTCAATGACAGACTTTTTCTTTATGATGGACTAGTTGGGACTAAAGCTGGGCAATATGATCTCCTGCAACCTGTGGAACACAGAATTGACCTTGGTATAAAGGAGAGATCTGGCCTCAGTACTGACCTTATAAAAAAGGCTTAAATTGGCATTATTTAAAAGTGTTGGGAATTGATGCAACTCCGCCTATCATCCAGAGTGGGAAGTCTAATGTCAAAAGAAAGGAAAAGGTGACTTCTTATAAAAATTGGCCCTTCTACATGTCGTTCTCTATGATGCCTCCGGGGGCGTGGCCTTTTAAACTGTAACTGA
TTTTACTCTCAGCTCTAACTGTCCTTTGCCTGCTGACAACCAAGGGGAGAGGGAGTGTTTGTAACAGCTCTAAAAACCCTGTCAGTCATTTTGAGCACACTTACATTCATGACAATGTAGCCATTTAAGACATAGCTTTTACA
>Trinity_88165_711
CGTGTGCTCTTCCGATCTCAATGGCTTTATAATCCAGCAGTACCTTATCTGCAAACAAGTCAAGAGTCTTTTGGCTTGTTTCTGAATTCCAGGTTATTGTCTGGAGAACAGCCGATCCCTTCATCGGGGCTGGGCTATGAACTTTCCCAGGGTATCCAAGATCAAGCAAAAGAATTAATGGAAGATGATAACTAATAATATCGCCCACCGTGAACTTTGCAACACAAGTTATTAAAGATATAGGATCAATATTTAGTCTATGATACTGGCACCTCTTGTAGATATAAAAGTACATTCACCAGAATGAACAAACTTTGTTAGGCCATTCAGCCAGATGCTATTAGAATGCATACAGAATC
TGGCCATTCTAAGACCTGCTGAATTTAAATGCTTATCCTTAGAATGTTGGCTGTGAACAAATGGTTGATTTATGCCAGTAAATGTTCTCTTGCTACAGTTAGATTCTGATAATTTTGCAATCATATCCTCAAGTATAGACGAGAGCTTCTGTAACTTTCTACTGATTAGTTTCTGCAATTTAAAACACTGTGTCCGCAAGTTCACATGGAGCTTCTATCATATTATGAGGGGCCATCTTATCTTCTGCACATTTAATGGGAGATACTAATCTTACTTCACTAGTCACCATCTCTGGAGCTATGGTCGGATCTTCAGGCAGGGGTAAGAGACAGTTTGGTGATAAAATTGGGG
>Trinity_85821_458
CTGCTACATCCGGGCTGGAAAATTGGATCGGATTTGGTCCTCAAGACACCCCTTTCCAGACTCCAACCTTTATATCTGGAAAGTGTGTTAAAGGAGCAACCCTCTAGCTTGGATCCTTGCACCCCTCATCTCCAGCAACTGGCTCCTGATCACTGCTGAAGCTGGCAAGAAGGCATGTCCCATACCTTTCTGCAAGATTCTGGGTATGGGTGGGACTGGTTTTTCAGGGGTAGTGGTGTAGGCTCTGATGGGCTCCATCTCCAGCCCAAGGTCTTAATCCAGCTCCATCAGTCCAGTGGCTCTTTCTCCTTGGGCCCTCTGCTAGAAGGTGAGGTGGTGACCGACATGCCATGGACCTA
TAGTTTTATTAGCATGATTACTGTATCATGAACAAATTGGTCTAATAATGGCTGTCAGCTTTGATAACAAAATAAAATGTCTGTATTTTTTGGTGGGAG
>Trinity_85822_460
GACTGCTACATCCGAGCTGGAAAATTGGATCGGATTTGGTCCTCAAGACACCCCTTTCCAGACTCCAACCTTTATATCTGGAAAGTGTGTTAAAGGAGCAACCCTCTAGCTTGGATCCTTGCACCCCTCATCTCCAGCAACTGGCTCCTGATCACTGCTGAAGCTGGCAAGAAGGCATGTCCCATACCTTTCTGCAAGATTCTGGGTATGGGTGGGACTGGTTTTTCAGGGGTAGTGGTGTAGGCTCTGATGGGCTCCATCTCCAGCCCAAGGTCTTAATCCAGCTCCATCAGTCCAGTGGCTCTTTCTCCTTGGGCCCTCTGCTAGAAGGTGAGGTGGTGACCGACATGCCATGGACC
TATAGTTTTATTAGCATGATTACTGTATCATGAACAAATTGGTCTAATAATGGCTGTCAGCTTTGATAACAAAATAAAATGTCTGTATTTTTTGGTGGGAG
>Trinity_56055_632
CTCCATGAGCACACCTCACATACCATCTCATGAGTTACCAGTGTGGTCCATTGTGACACCAGAGGAGATCAAAGAGCTGATAAAACCTGGGAAGGCCCCTGGGCCCGATGTGGTACTGCCAGAGATTTTTAAGTTTGACCCAGACTTTTGGGCCGCTCTTTTATCAGGCCTCTTTACATCTGTGGACAGAACAGGTCTAATATCTCAATATGGACCAATGCTATAGTTGCCCATTTAAAAAAAAAGGGGACCATATGTGCCCATCGAACTGTACACCCATAAACCCCTCAGCAATAGCTGGCAAATTATATGCAAAGTATCTATTAAATAAGCTCAACCATTGGATCAAAAAGATTGAA
ATATTAGGGCCAGAACAAGTAGGATTCAGACAGGGAAATCCACGCTAGATCACTGCATTATCTTATCTCACATGATTAATACATATGTTAAAGTGTCCAAAACTAAATTTTATATGGCCTTTTTAGATCTAAAAGAAGCTTTTGATTCAGTGGATCGGGAAATTTTGTGGGATAAACTCAGCAAACTGAATATTGATAAACGGCTATTATTTCTTATCAGAAAGCTATACTCTGGGACAACTTGTCAAATTAAACGTTCCCTGAAAGGGGAAC
>Trinity_121870_540
TCTGTCTTTTCATATGCTTATAGAACTTGGTGCCACAGGATGGTCCCATTAGGACGGAAGGCTGCCCCTGACATTTTGTTGTCTGAAAATTCAAAACGCACCTCCTTCCCACTACTGAACATGGGGACAATTCGCTAGGAAGTTCTTATGCACAACCTTCATTGAAATCAGTGGGGAGTGTGCAGAACCACAACTGTCCTTGAGCAGCCCCTGGGGGCCCCTGTAGATGCACTTCGCAGGGGGAAGGTTGTGCCAGTCGCTCAGTTCTGCCTGTCTCCCACTCTTCCCAATTCATTCCCTGAGGCAGCCGTCTCATGATTAAACTGCCTGTCACAATTTCTGTCTTGAAGTGCTGTAAT
TAACCTGTCATGCCAGGATTTGGCAGTCCCAAGAAAGACACCCTCAGGGCAAATATTTTCATGCTGCCTTTGACCTATTTCAGTGCTCTGGGCAAACTGAGAAACGGTTGAAGCAGTGGGCGGTTTTGGGCCCCTGGCAAATGCCTCACCCTCCGGAGCTACCCTAACATCAGAAGACGCA
>Trinity_110205_566
CCCATGGCCTTAACAACTGCTTGGCTGGCCAGGCTGGGTCCCCTGCATTCACGCTCCGGTTTTTCTTTCCGGTTGCTTCAGGAACCAACACAAGTGCTGATTTGCAGTCACTCCATTGTTCTTTTGGGGGGCTGCAAAAGGGCTGCGGAATGCAGCTTCGGGACTCAGCTGGGATTAGTCACCAGTGCCAGGGTTCACTGGGCCGCCAGGCGAGGCATGCAGTGAGGACAGTTGCTCCCCGCCGTCTCAGAATTTTTAAGTAAAGGGAAATCTGCCCCTTCGCAGGTAATAGTGATCCACTTGGGGCAAAAACGACCTGACCCTGAGGACCGGGCTGTCTTTAAGGAGGCCAGCCTGGA
ACGACATTAGTGTTTTGCGGGAATTGATTCTGGGCTTAGTAGTGATTTGGTCCGAGCTGTTACAGTGCAGGGTCTGGAGAGGGGCAGCTCCCATGCCACGTAACAAGCATGCACAGAGAAAAATAAATTGGGAAGTGGGCAGCTTCATGAGACAGACTGGCAGCCTGGTCATTTGCACCCTGCTATGGTGCATTCTTCTCCTTCTGT
>Trinity_26621_421
GTGTTGCCTCCGAATGTACGCCAATTCCAGACCTACCTGTCTACCCCTAGCACGCACCTGCCACACGGTGGGGACAGCCTGGAGCTTGTCCCCAACCGCCCCACACCAACTAAACAGCCAGTTGTCGACGCCCCGCTGCAAGTTGTGAAAATAGAGGTCGTGCCCAGGGGAGTTGGGTGAACTCCGTCTCCTCTGACAACGATGGGACACAAAAAACCCAATCCGGGGGTGCGCAATCATGGCACCGCTGTTCACGAGGCGACCCACCCCAAGTGGTCATTGAATTTCCGCATGGCCCGGTCAACCGCCACCAGCGAGAGGGAACCCCTCCGGACTCTGCGCGGCAGTAAGCTTGACCA
CAAATGACAATCCCAGGGACCATCCTAACAATTATATGGATGTCCCGGCTGGCCTAAATCTT
>Trinity_39591_474
GCATTCACAAAAGCATGCACGGTCTCTGCATTCTTGTGTTTCATGTGGATTTTTGTAGAATGACCCATCTCTTAATAGATAGGGGTGGGCTTAGTATAGAGAGATCATTAAGACACAATTTCAACAGGCCATCCTTAGTCCAGTCCATGTTCATGGCTGAATTCAGTAGCACGGATAATGTCCAAGTGTCACTGGCAGGTTTCTATTCTGGGCTCCGTCCATTTTTGTGCTGGCTCTTTTTAAAAATCTCAGAATGTGCACTTATGATAAGACTGGGAATGTGCAGATTGGGATGTTCTGTCTGAGTCCTAGAAGCACTGCCGCTCCCAAAGCTGTGCCCCTAATTATACTCAAAAGTT
ACTCACTGCTACAAGGAGGCAGAAGGAAGGCAGATGGAAATGGGGGCAAGTAAGAGGAGAACATTATAAGGAGATGCTCTCTTACACTTCTGTTCCAGATCGGAAGAGCACACGT
>Trinity_96284_437
CTTCCGATCTCAAAAATTCTGAATGATGGTCATCAATGCAGTTTTCCTAAGCCTGTCCTGTCCATCTTCCTATGCTGAAAATTAGCAATAGCTTCCAAACATTGTTATAAATCTTTACTCTGTAGTACGCTTTAGTTTATCTCAGTAGTTATCTTACAGTCTCATTCTTAGAGTAGTTAGTTCCAATGCTGTCACCTGCCCTGCTTGGAACATGAGGAATGCAAAAGGACAGGATTAAGTGACCAAACATTAATCATGCTTTTGTGCAAGTATATGTGGATGATGTATCTATACTAGTGCTGCTCCTTGCTATGGTGGTGGACCACTACTTCTGGCTTAGTCGTCTGCTCTGCTCCAGA
TAAAACGGCCTTTTTTCTAAATGTGTAAAGTTCTTTTGGTTGCTTTTTTTTGTCTTAATAAAATATTTGCTACTCAAA
>Trinity_81327_590
TCTCTGTTGCCTGTATTGATCTCTGGTCAGGAAAAGAAGAGTAAAAAACCTAAGAAAACCATCAAGCCAGGCATGGATGAAATGGTTAAAGTTGCAGTTAATGCTGCTTTTCAAGAGCATGTCAGGGACATAATTCAGGCATGCTCTAGATCTGCCCAACCAGCCAAAAGAAGGAGGGAGAGATCACCCTGTGAGTCCCTGATCTCTTCATCATCTGGGTCCCCTTCTAGTGACGATGGTCTCTTTTCCTGTACCCGGCCACATAAGCACAGGGGCAGGAAGCAGGGACGTTCCAAAAAAGCAAAAGTGTCGAGACAGGGGGACATCAGGACGGCTCTATCTTCAGCTTCAGAGACTGA
AAGGGAGGAGGGTGAATTATCTGGGGAGGAGGATGCAGAAGAATCATTTTCTCAGCCACTTGACAGGTTGTTTCCCCCAGAGTTGTTCCAGAGAATGTTAAATAAGGCCACGCAGGCTTTGGGACTGGATGAGGTGGAAGAAGCCACAGGGAATGAAAAACCAGTAAAGAAAAAAATCAAATAAATTGTTCCCACAAGGGCCACAAAAACCTACTGCGGTGCCCTTTCCCT
>Trinity_126456_553
GGGGTGTCTGCTGGAGGGATGTGATGAAGCATCTCCATAGGAGGGATACCTTGGATATCCATTAGGTAAACTCTGCCCAATCAATCCAAGTGTGGAAGGTGTTTGGGGAATTCTTGGTGCTTCCATCTCTACATGATGGGGATTTCTTTCCAGTACTGGTTCTTCTACCACATGTATGCTATTATTCTGCATGATCTCTTGCAACATATTAAATAATTCTTCCGCACGGGTACACTTGAAGGCAAATATTCCTGGTCCTGTTTGACACCTTCGACCACTTTCAAAAGAGAATAGATTGGAATCATAGCCATAGCGACGAAGGCAGAGGTAATGCCATTTGACAGAATCCCGTTTATGGG
TATACAAGATTAATTCTGCGTCTGTAAGTTCCATTATACCAGAACCCAATTCATTACCATCATCATCTACATTAATAACCTTGAATTTTTTTTGATGATTACCAGAGATTGTTTCTTTATCTGGACAGCTACAACAGCTACCCATGACTTCTTCAGAAGACCATATGACTGCTAATTTTGGCCATGAATATTCC
>Trinity_21128_469
GGGGGTTGGCTGCAAAGAGGGGCGTGTATGTGTGTGCGCGGGCACGCATGTGTGCGTTTTGTAACAAGGCTGATTAACTGATTTGCAGAGGCCTTATTTGTAAAGGGGGGAGGAGATCCGGGCCTGTCCACCAGGAGCTTCCATTCAGTGTGGCAGAAGCTTTCCTAAAGAGTTTTGGAGGGGGTCCAAAATATTTGAAAGCCCAGGGACCCAAAATTGGTTAATATGGCCCTGGGCCCAAGGGAACCAGCCAGCTACAGTATGTATGGTGGATCAACAGAGGGTCCTGGTAAACTTCCAGTCGCTTACACTGGCCTGTGATAGCAAAAACGGGTGGATGTCAACCTGCAGTGGCCTGA
GTTATGAGTGTAGTTTTCCCAGCATGATGTTACACCTGTTGAATGTCAGCCTTTTGCGCCTGTTCATCGGCATGGGAGACTTCCAAATTGGAGATGCTTCTTTCCTGGAG
>Trinity_72576_422
GCCAGATTGTTTCTTCTTTTCTTTTCTTTTCTTTTCTGCATTTGCATCTGATGGTTCCGCCTCGATGGCCTGCGTACGCACTGCGATATTTTTTTAAATTTCTACCGGGCATTCAGCGGAATGAAGAAGGGGGGCAAAAAAAATCTCACACATTGCATCAAATTCTGGTTTTTAAGAAGCATTTTTCCTGCATGCTCCAATTCTCCATGTGTATCTCTTGCTTTAAATTGATCCTTGAAACAATACGTTGTGTACCCTCAGGAAGAACAGCGTCATTTGGGGTGGGGGAGAAATCTTGAATCTACTCAAATGCAGGTACACTTAAATACACTTAAAATGGCAACCGTATACTCTGTATA
AATAGCTGTCTTGATGGTTCTGTGTACTTCTAGCACGTCCAGCCCCTGTGTGGACTTTTTTTT
>Trinity_11500_460
CACGGCGCTGGGCGAGATCGACGCCAGAGCCTTCAACAGCGACAAGGACATCCTGGAGCAGGAGCGGGCCAACGTGGACAGGTTCTGCCGGCACAACTACGATTTGGACATGCCCTTCGCCGCCGCCAGGAAGCTGAAGCCCCAGTTGAAGATCACCCCCACGGACGCAGACCCCTCCTCCCACCACACTCTGCTGGTTTGCACCGTGACCAGCTTCTTCCCCGCAAAGATTGACGTCAAGTGGCTGCGGAACGGGAAGGTGGAGGACGAGAGCCGGGTGGTGTCCACAGGGCTGATCCGGAACGGGGACTGGACCTTCTCCATGAAGGTGATGCTGGAGACGCAGCCGGAAAGCGGAG
ACGTCTACGCCTGCCGGGTGGAGCACGCCAGCCTCCCAGAACCCACCAGCGTCCAGTGGGAGCCACAGTCGGACTCCGCCCGGAGCAAGATGTGGATGGGG
>Trinity_7809_438
AGACTATCAATCAGGACTTTTAAAATTTCTTTCATCTTTTCACATTCTTTGTTTGCAGGAGATCTGGTTGTCTGATTCTGCTCCTATGCTGCTGCAAGGATATAGTTCCTTTTTGCTCCCTGCCCACAAGCTGTATGTAAAAGGAAGAGTGAGAGGAGGTTTAGCTACCTTGGTTTCTGTCAAACTGGATGTGGGTGCAGAAGTTATTTATAGGTCCAATAGTAATTATATTTTGTCTGTTCTGCTGAAAGGCAATTGGGTCTTGAGTTAAATGCACTGATTTGTCTTAATGTTTATTGTCCACCTTGTAATACCGGGAGTGTTACTTCCTTTTGGGAAGAATTGGAGGAGGTCATATG
TCATTGTGAATTTCAATATCCGAAGGCTGCTATTATTATATGTGGTGATTTTAATTCTAGAAGATCGGAAGAGCACACG
>Trinity_7810_438
AGACTATCAATCAGGACTTTTAAAATTTCTTTCATCTTTTCACATTCTTTGTTTGCAGGAGATCTGGTTGTCTGATTCTGCTCCTATGCTGCTGCAAGGATATAGTTCCTTTTTGCTCCCTGCCCACAAGCTGTATGTAAAAGGAAGAGTGAGAGGAGGTTTAGCTACCTTGGTTTCTGTCAAACTGGATGTGGGTGCAGAAGTTATTTATAGGTCCAATAGTAATTATATTTTGTCTGTTCTGCTGAAAGGCAATTGGGTCTTGAGTTAAATGCACTGATTTGTCTTAATGTTTATTGTCCACCCTGTAATACCGGGAGTGTTACTTCCTTTTGGGAAGAATTGGAGGAGGTCATATG
TCATTGTGAATTTCAATATCCGAAGGCTGCTATTATTATATGTGGTGATTTTAATTCTAGAAGATCGGAAGAGCACACG
>Trinity_16453_401
AAAACTGGCTGAATCTGCGCATGGCTCTCTTGAGGCCCACTGGGGGTCTGGATAGAATGACAGTGTCATCAGCGTATAAAAGTGATGGTGTGGCAGTTCCATCAAAGTTCAATATTATAGAAAGGCAAACAAAAATAACAACATCATTAGACAGTAACTCTAGATCTGACCATAGCGCCTTTGAAAATGGAGCTACAAGCCATGCTGAAGGCATAAAAAAGCACAATTTTAAAGGCGTGAAGAAAAAGAAATGGATATCTGAGGAACCCAAAAACATTTCTACATCACTGACCACAAAAGCAATGCATACTTCAAACCCTAAAGGTAAAGGGAATTTCCACCAAAATGATCAAAGCACG
AATGCCGAGAATGCTTCTTACGTTCCTTCTCAGAGAGCCAAC
>Trinity_72825_429
GCCTAGGTCTTAGGAGGGTGTGTATGTGTGTGTGTGTGTGGGGGGGGGTGTTCCCAACAGGTTGTTGTACCTAAAAAAAAGAGGTCCTGTTGCAAAAAAATGGGGAACCACTGAGCTAAGTGGTGCTTTTGCTTGAAAAGGAACCCTGGGTTGTGGGTTTGTCATGCTGAGGTTTGGAGAACTAGTGTGGCTAGACCAGTGATTCCCAAACCGTGGGCTTGTGTCCCCATTTTTGTTAGGTCGCGAAACTGTTAGGGTGGATTAGGCTATGAACATCAAGGGTTAAATAAGCTGCTACTTTGGGGGGGGGAGTAGTGCTGCCCAATCACCATTATAGCCACACCCTTAGGCATTTATAA
AACAGGCAGCAGCATTTAATTTGGGAACAGGTGGGCTAGAGAGTTGCAGTCTCGGTGCTCGGATTAAGAA
>Trinity_72826_429
GCCTAGGTCTTAGGAGGGTGTGTATGTGTGTGTGTGTGTGGGGGGGGGTGTTCCCAACAGGTTGTTGTACCTAAAAAAAAGAGGTCCTGTTGCAAAAAAATTGGGAACCACTGAGCGAAGTGGTGCTTTTGCTTGAAAAGGAACCCTGGGTTGTGGGTTTGTCATGCTGAGGTTTGGAGAACTAGTGTGGCTAGACCAGTGATTCCCAAACCGTGGGCTTGTGTCCCCATTTTTGTTAGGTCGCGAAACTGTTAGGGTGGATTAGGCTATGAACATCAAGGGTTAAATAAGCTGCTACTTTGGGGGGGGGAGTAGTGCTGCCCAATCACCATTATAGCCACACCCTTAGGCATTTATAA
AACAGGCAGCAGCATTTAATTTGGGAACAGGTGGGCTAGAGAGTTGCAGTCTCGGTGCTCGGATTAAGAA
>Trinity_60063_501
CCCAGAGTTCTTTCATCCGTTGGCAGAAGCCAATGAGGAGGGCAGTAGAAAGTTGGGTTTGATCGGGCACTAGTTGAATCTATAGTAGTAGTTGCTTCTGTGCGATCTGCTGTTCTATTAGTTTTAAATGCTGCGATTGTTACTCAGTAGAATGCCAGATTACGAAGTCAGTCCTTTGCTTTACGTGTGCTGTGCTTGCTTGTAAGATTTCCATCCGGTATCTGACATGAGTCACTGGGGGAAGTACTTTACCGCTCTCAAAGAATCTCCGAAATCAGTGCCCGGTTTTAAAGTGACAGGCGGTCTCAGCTCAAGCTCGACATGCTGAACTCCGGAGTGCTGAACTCTGGGCAAGTCTC
CAGCAGACTCCTAACAGGCGCCACGATGCTGTCTGTAACTACGTGCGCCGGGAAACTCCCTTCCACTGCCGTCGGAGACAGGCATCTTTTCTAACAAAGAAACTAAATATTGGAGGAAAGAGAGTCAATCTTGCAATATGGG
>Trinity_114220_470
ATCCGAGGAGCGCATAGGGGAGGCTGGAGCCTCCCCAACCCAGCGTCGGATATGGCACTGGCTGGCTGGCCTTGCCATTCCGGCGCTGGGTTGGATTGCGCCTTCAGAGTCAGGGAGGATGGCGCATGCCCTTGTGCTGGCCTCTCTGACTCAGGCAGCGCAATCCTTGTGTCAACGCAACGTCATTGCGTCAACGCAAGGGGTGGAGCACAACCTAAGCTCGTCAGCGAGGCTTCGCGGCCCCGATCTGGGCCACGCAATCTCCTCGGATCTCCGCCTGCTCTTTAGCAGGGAGTCTCCAGCCCGTCCTGAACAGTGTTGGATTTGTCGGCTTTGTTAATCCAGCGCTTGTTCAGGAT
TGGGCCCTGACAGTGGTCCAAACGTGTTTTACTGTTTCCCTTATGCCAGCCACACATCGCTGGCCTACTCCAGGTTAGTACTGCGCTCATAGTCGAGATCGGAAGAGCACA
>Trinity_67290_413
GGATTCGTGCCAGTGACTTCTGGTCCCATCCAGGAGGCCTTCTAAGGAGGCTGTGTGTAACCTTGCGTGGGCCCAGTGCTGCCCACAGGTGAGTCCCTGTGGCACAGCAATTCTGCCCCCCCCCCGGCCCTTGCAGATTTATTGGTGGAATTCTGCATCAGGGAAGGGGTACTGTGGAATCGATCCCCTGCAGATGCTGAGGACCACCCCCCATGGTAACTTTTTGCCCAAAATATGGGAATGCCCGAGACCCAAAAATGGGAGGGTTTTCTTGCCGCTGCACAGAATCTCTCCTGCCCAGGCCTTGTTGGAAAATGGCAGAGCTGGAGAGCTGCGCGTTGCAGGTGCCCCTGGGATGA
ACCGGTGGTGGTGTTTGTCTCTTAAAGAGAAATGGGCGGAGGAAGCAGGAGAGC
>Trinity_5614_416
CGTGTGCTCTTCCGATCTGCTGAACATCAACATGATAAAAAGAAATATGCAAGAGTCCTGGAATCTTCCTCAAACACAAAAATGTTCACTCAAACAAAAACATCATATACAACTTGTAAAAGCATATAACAGTGGTTGCCAACCTCCTTCTCCTTTAACGCAGAGATGGGAAGATTCTCAGTACCCAAAAGAGACTGCATTCATCACTTCCAGATTCTCCATGCCACTACAGATGTTTTTCACCTCCCTGTCATCAGCAGTGGTGGTATGGAAAACCCAGAAGTGACAAGTGCCATCCCAGGTCTTCAGCATTTGCCACCACCCCCCGGGGGGGGGGGGCGAGGAGGATGTTTTTAAAT
GCACAACCTGGGTTGTGACTCCCAGGTTGGGAAGCACTGTTGTAGACTACACTGGCG
>Trinity_16552_402
GGGGGCAGTGCGACCCTGCACTCACTGGAGAAAGGGCGGCATGCAAGCGGGAACGGTCCCCCCTCCCCTCTACCGGGGAAACTCAAAGGGCGCCACCTGCTCCCTCTCAGCCACAGGTGCAGTGGGGGGCGGCGGTGGTGGAACGCGGTCTTCTTGCCTACCCCGCAGAGGTGTTGCGAGGAAGGCCGCGCTTGCGAAGAACAAAAACGGCTCAGGCTCGCACCAAGTACAGCGGTCCTTGTGGCAGGGAGTTCCGCAGGCGCGGCCTCCCTGGGGGCCCTGCCTTAGCCGGGAAGGAGGAGGGGAAGGTGGGGCCTTCGGGGGCGCCGGATACTCACAGAGTGCTCTGGACGCCCCCC
GTGTTGGCCTGGCTCAGCACCTGCGAGATCGGAAGAGCACACG
>Trinity_12714_728
ACACATTCCTATACTTGTTCCAGGTATGAAAAACTTGTCTTGACTTTTGAGTTTGAACAGGCCACTGCTGTCAGAAGCTTTTTCTCCAGTGGCCTGTTCATGGCAGGTTCAGTCCTTGTCATATGGGAATTCCTTGACCCATATATAAGTCGATCAACCACAATGACCCATATATAAGTCAATCAATGTTTTCAGGGTAAATTTTCCAGCATTAATTTTTAGACTTATTCATGAGCATATAGAGAAGTAGGAGGAGAGGGAGGAAAGAAAAAAGTCCCAAAAAAATAAATGAAGAAAAAGAGAATGATAAACTCAAATTTAATGAAGAAAATGTGTAGGAAAAGTGCCCTCTCCTTGTT
GTTCTCCCAGATGTTCTGAGCTCTGAACTGAGGTAACAACCTCTGGTTCCATGAAGAAAAATATAATATGTAAGTATTAAAGAACTCAGTGGCAGGCATTCGAATATGAACGGAACCAGAACAATTTTTTCTCCTCAGTTTATGGTCAAATTGTCTCCTATAGTGGCTAGAAATAGTTGGTTGCGACTATGTAGAACAGTTTAATTGCTGAATGTACAGAAGAGCAGAAAAAAGAACTGCAAAACCTGGTTTTCAGGATTCCTAGCTACAATAGGCCATAATTTAGCAAAAGGAAGATCAGGTCTATTGGTAGTATGTGTATGAAAGGCTTTTTTGGGGAGAATTAACGCTCTTCTTTT
TACAGGTATC
>Trinity_81326_601
AGTTCAGACGTGTGCTCTTCCGATCTTTGATCTCTGGTCAGGAAAAGAAGAGTAAAAAACCTAAGAAAACCATCAAGCCAGGCATGGATGAAATGGTTAAAGTTGCAGTTAATGCTGCTTTTCAAGAGCATGTCAGGGACATAATTCAGGCATGCTCTAGATCTGCCCAACCAGCCAAAAGAAGGAGGGAGAGATCACCCTGTGAGTCCCTGATCTCTTCATCATCTGGGTCCCCTTCTAGTGACGATGGTCTCTTTTCCTGTACCCGGCCACATAAGCACAGGGGCAGGAAGCAGGGACGTTCCAAAAAAGCAAAAGTGTCGAGACAGGGGGACATCAGGACGGCTCTATCTTCAGCT
TCAGAGACTGAAAGGGAGGAGGGTGAATTATCTGGGGAGGAGGATGCAGAAGAATCATTTTCTCAGCCACTTGACAGGTTGTTTCCCCCAGAGTTGTTCCAGAGAATGTTAAATAAGGCCACGCAGGCTTTGGGACTGGATGAGGTGGAAGAAGCCACAGGGAATGAAAAACCAGTAAAGAAAAAAATCAAATAAATTGTTCCCACAAGGGCCACAAAAACCTACTGCGGTGCCCTTTCCCT
>Trinity_112275_1342
GGGGGAGGCTCCTGCTGGGGGAGGGGGCCATGGGCATGACTGGGGGGCGGTACCAGCCTTGAGGGGTGTCAATCTGGCTGCAGGCCTGTGAGGGAGTGAGGGGCACAAAGGGGGTGCAGGAGGAGGTGCAACAGCAGCAAGGAGGCCTCCGGGGGCACCTTGGGGTGACGTCATGAGTCCCGGCCCCCCATGCCAGAGGGGCCGGCTACACCAGGGACAAAGGGCTCGTTGTGGGGGCCCCTGATCTGCTCCCCCGGGTCACTGAATCTCCAGGGTGTGGCATTATGTGGGCCAGGAGCAGCCAAACGGTGGGGGCTGCAGGCTGTGGGGGCCGAGGGTCACTCCCTGCTGCATCACTA
AGAGGAGGCTCAATGAAGCCTTTCCGTGGGGGGGGGGGGCAGCAGGAGCCCCCTCTGCAGGTCACTGGCCCAGAGTGCCCTGATCTCCCCTGGGCAGCCCCTCACCAGCCCCCAGCCAGCTCCTCCCTCCCGCTTGCTGGCTGCCTGCTGGAGCACATCTCCCTGAACGAACCGTTTCCCAGACACTCCTGCCCGGCGACTGGTGACACTGCCTCAGCTGCGAGGCTGATTGGCTCCCTGCCTGGCACTGCCCTGGGACGGGACGCTGGCAGGAGTTGATTCCTGGGGCTGGGCGGAGGAAGCCCCACTCTGGAGTCGGGGGGACGAGTGGCAAGAGAGCGTCTCTCCCTGCTGAGCAA
AGATGGGGTCTGCCTCGGGCATCGGGGCCCTGCTGGTGGTGGTGCTGGGGGTCTTCTTTCCCCCTGAGCTGCAGAGCTTGGAGCCTCCAGGTGAGCAAACGTCTGAGGGGGGGACCTGGAGGGGTGTCTCTGCTGGGGGTGGCAGAACAGGAGGGGGGCAGGACTTGTGGCTGCTTTTGCTGCTCCAGACCACCTGTTCTTGCTTCTGGCCATTGGGCACCCATGACTCTGGGGCAAGGACCACTCCCAGTCTCCAGCTCCACCATCACCCACCCAGGGTGTGGGCTCTCCACCCGCCCAGCCCCCTCCTCTGAGAGAGAGGGGAGGATTCTCCACCTCCGGTTCCTCTTCTGTCGCCC
CAATTGTGTGCCCGGCTGTTGTGGAGGGGGCAGCCCAACACCGCCCCCCCCTGCTCACTGCCCCCCCTTTCAGCTCCGTTCAGGGCTCACTGTGCACGGTCAATACACGGCGTTGGCCAAGGAAGATCCAAAGGTAGGGAGTGGATGTGGAGTCTGTTGCCCCCCCTCCGCCCCCCACCCTTGGCCTCCCGAAGGGGCCCCTGGATGGCCAAGGCCAGAGGGAGCTGCTCCCCAGAGATCGGAAGAGCACACGTCTGAACTCCAG
>Trinity_112281_693
TGGGTGGCCCTGATACACTGAATATATCTCTCTCTCTCACACACACACACAGAGAGAGAGAGAGAGAGACAGAGAGAGGACTGTCTTCATTTAGGAAAACAAGGACTTGTTTGAGATGAGTCGGGAGAGGGGAGTAGCTCAGAGAGGAGGATTGGGGGATGCAGGCAGGGACACGGAAGCAGACAGACGGGTGCAGGGGTGGCACGAGGAGGGCCAGGACAGCCAAAGGGTGGGGGCTGCAGGCTGTGGGGGCCGAGGGTCACTCCCTGCTGCATCACTAAGAGGAGGCTCAATGAAGCCTTTCCGTGGGGGGGGGGGGCAGCAGGAGCCCCCTCTGCAGGTCACTGGCCCAGAGTGCC
CTGATCTCCCCTGGGCAGCCCCTCACCAGCCCCCAGCCAGCTCCTCCCTCCCGCTTGCTGGCTGCCTGCTGGAGCACATCTCCCTGAACGAACCGTTTCCCAGACACTCCTGCCCGGCGACTGGTGACACTGCCTCAGCTGCGAGGCTGATTGGCTCCCTGCCTGGCACTGCCCTGGGACGGGACGCTGGCAGGAGTTGATTCCTGGGGCTGGGCGGAGGAAGCCCCACTCTGGAGTCGGGGGGACGAGTGGCAAGAGAGCGTCTCTCCCTGCTGAGCAAAGATGGGGTCTGCCTCGGGCATCGAGATCGGAAGAGCACACGTCTGAACTCCAG
>Trinity_112277_995
GGGGCTCGTTGAGGGGGCCCCTGATCTGCTCCCCCGGGTCACTGAATCTCCAGGGTGTGGCATTATGTGGGCCAGGAGCAGCCAAACGGTGGGGGCTGCAGGCTGTGGGGGCCGAGGGTCACTCCCTGCTGCATCACTAAGAGGAGGCTCAATGAAGCCTTTCCGTGGGGGGGGGGGGCAGCAGGAGCCCCCTCTGCAGGTCACTGGCCCAGAGTGCCCTGATCTCCCCTGGGCAGCCCCTCACCAGCCCCCAGCCAGCTCCTCCCTCCCCTCTTGCTGGCTGCCTGCTGGAGCACATCTCCCTGAACGAGCTCTTTCCCAGACATCCCTGCCCAGCGACTGATGACACTGCCTCAGCT
GCGAGGCTGATTGGCTCCCTGCCTGGCACTGCCCTGGGACGGGACGCTGGCAGGAGTTGATTCCTGGGGCTGGGCGGAGGAAGCCCCACTCTGGAGTCGGGGGGACGAGTGGCAAGAGAGCGTCTCTCCCTGCTGAGCAAAGATGGGGTCTGCCTCGGGCATCGGGGCCCTGCTGGTGGTGGTGCTGGGGGTCTTCTTTCCCCCTGAGCTGCAGAGCTTGGAGCCTCCAGGTGAGCAAACGTCTGAGGGGGGGACCTGGAGGGGTGTCTCTGCTGGGGGTGGCAGAACAGGAGGGGGGCAGGACTTGTGGCTGCTTTTGCTGCTCCAGACCACCTGTTCTTGCTTCTGGCCATTGGGCA
CCCATGACTCTGGGGCAAGGACCACTCCCAGTCTCCAGCTCCACCATCACCCACCCAGGGTGTGGGCTCTCCACCCGCCCAGCCCCCTCCTCTGAGAGAGAGGGGAGGATTCTCCACCTCCGGTTCCTCTTCTGTCGCCCCAATTGTGTGCCCGGCTGTTGTGGAGGGGGCAGCCCAACACCGCCCCCCCCTGCTCACTGCCCCCCCTTTCCGCTCCGTTCAGGGCTCCCTGTGCCCGGTCCATACACGGCGTTGGGCAAGGAAGAGATCGGAAGAG
>Trinity_16455_509
AAAACTGGCTGAATCTGCGCATGGCTCTCTTGAGGCCCACTGGGGGTCTGGATAGAATGACAGTGTCATCAGCGTATAAAAGTGATGGTGTGGCAGTTCCATCAAAGTTCAATATTATAGAAAGGCAAACAAAAATAACAACATCATTAGACAGTAACTCTAGATCTGACCATAGCGCCTTTGAAAATGGAGGAGGTGATTGTTATTTGCCACAGAGAAGAGTTTTCATTGGAGAGATGCAAAGCAAAGTGTTCAGAGGGGAAAAAGAATTTACCATGATAAAGTGTTCAAACATTAAAGCTACAAGCCATGCTGAAGGCATAAAAAAGCACAATTTTAAAGGCGTGAAGAAAAAGAAA
TGGATATCTGAGGAACCCAAAAACATTTCTACATCACTGACCACAAAAGCAATGCATACTTCAAACCCTAAAGGTAAAGGGAATTTCCACCAAAATGATCAAAGCACGAATGCCGAGAATGCTTCTTACGTTCCTTCTCAGAGAGCCAAC
>Trinity_105916_420
AGCTGGGTGGTTCAGGGGACAAAAGATAGGGGTCGAGTGGGGGTCTCTGCCTGGAGTCCAAATGTTCAGTCACCACATAGCATGTGACTGGGGGTGGGGAATGTTCTGCCATCATGGATTTAAGTAATATTTGAATTCCTCCCTCTTCTTCAAGCCTGGAAAAGAACCTGCTGCTGGTTGGCATTTTGAACTGCAACTTAGGATCCATTGTGACCTGTTGTTCCGTCACATCCCATCCTGAAAACAAGAGTCGTCTTCCTCCACATGAAGCCTCTAAGGAGAAGCTTTAGATAAAGGCAGGGGGATGAATTCTTCAAATGAATAAGCTCTATTTGGAGCCTCCCCCTGACACACTTCAG
ACATCAGTCAATTAATGCGATAGCAGCGCTCAGGGACTGTCCAAGGGAAAGAGAAGCGGAG
>Trinity_46636_645
TTCTGGTGTTCTCAAACTGGCGACCTTCAGATCTTATCTTCGGGCATTACTGCGGCTTTAACCCCAGACCTTCTGCCCAGTAGGAACCACCTACTTTGTGTGCAAAGAAGAGCTGCACCCCCTGGGTGAGGGGAGGTGTATCGCCCCCTGGAGAGCTGCTGCCAGTAAGTGCTAAGGAAGGTGGACTGAGAGGCTGGCTCAGCTGGCAGCCTCCCCTGACTGATTTACCTGTAACGCTAGTGGACTCAGAAGAGAGGAGGAGCTTGGCTGTGCATCGAAATCCATCCTGTGTCATGTGTTAAGGAAGGGGACAGTGTAGGACCCTAACCCAGTGGTGCTTGAGGCTGTCCAGTGCTTAG
GCACAGGACCCCCAGACCCCAACTGTCTGACAGTGAGGCCAGCCATGAAACACGGCAAACAGCAGCAGTAGGAACCTTGGAGCACTAAAAGAAAAAAGAAAAAAAAAAGCCCTCCGGTCTGCACTGAGCCTCTTAGTGGTTTTCGTTGCGTTGTATCCAACCTCCCAATCAGGAAGTAGCGGGGTGATGACATCATTGCCAGTTACTTCCAGGCTGGGAGGCCAGATGCAACACTATGAACACTCGTAAAAGGCTAAGGGTGGGAGGGTTTTTTAGTGCGGAAAAG
>Trinity_9866_418
GGTCACCACCAACTACTTCCAGGGGCCGTGTGTGGCACCACAAGGGCTTTTCTTGGTGAGTGGGGGGGGCCTGCAAGTGGGGGGCCCCCTGCATTGGGCCCCTCTGCTCCTAGAGCCTGCCGGGATTAAGAGCCCAACTCAGTGCATCTGTTCTCAGAAGTAAATGCCAGTGTAGTGTTAAGCACAAGAATAATTAAATCTAATTGTTAAACATAAGAATAATCTAAACTAAGTCAAACTTGTGAAAGTGGAGAAGGTTTTAATTGATTAGCAAAAACAGCTTAAATATAACAATAATTTACAATCTGCAGATTGGGTGGATCTCCTAACAACAAAGGTGAAAGGGAGATCACACTTAC
CCCATGGTCTATATTCAATAGACAAGTTTATTTACATATTTGCAAAATATGGGTGGAAC
