# Supplementary material for: Viviparous Reptile Regarded to Have Temperature-Dependent Sex Determination Has Old XY Chromosomes
Source: Genome Biol Evol. 2020 May 20;12(6):924–30. doi: 10.1093/gbe/evaa104 (PMC7313667; doi:10.1093/gbe/evaa104)
Supplement: evaa104_Supplementary_Data [file evaa104_supplementary_data.zip › Supp_Tables1-4.xlsx]

## Sheet: Supp Table 1
Supplementary Table 1. Data for 128 reptile species with known breeding season and Redlist shapefiles used in this study.
	Order	Family	Species	Sex determination system	Reproductive mode	Ambient temprature (breeding season)	Start breeding season	End breeding season	Synonyms (other names)
1	Crocodilia	Alligatoridae	Alligator_mississippiensis	TSD1	Oviparous2	26.65	Jun3,4	Jul3,4	Crocodilus_mississipiensis
2	Crocodilia	Alligatoridae	Alligator_sinensis	TSD1	Oviparous6	27.6086	Jul6	Jul6
3	Crocodilia	Alligatoridae	Caiman_crocodilus	TSD1	Oviparous8	26.15	Jul8	Nov8	Lacerta_crocodilus
4	Crocodilia	Alligatoridae	Caiman_latirostris	TSD1	Oviparous12	25.1	Aug12	Mar12	Crocodilus_latirostris
5	Crocodilia	Alligatoridae	Paleosuchus_trigonatus	TSD1	Oviparous14	26.2	Aug14	Sep14	Crocodilus_trigonatus
6	Crocodilia	Crocodylidae	Crocodylus_johnsoni	TSD1	Oviparous16	24.85	Aug16	Sep16	Crocodylus_johnstoni
7	Crocodilia	Crocodylidae	Crocodylus_moreletii	TSD1	Oviparous17	27	Apr17	Jun17
8	Crocodilia	Crocodylidae	Crocodylus_niloticus	TSD1	Oviparous20	24.8	Dec20	Mar20
9	Crocodilia	Crocodylidae	Crocodylus_palustris	TSD1	Oviparous22	24.75	Feb22,23	Apr22,23
10	Crocodilia	Crocodylidae	Crocodylus_porosus	TSD1	Oviparous25	25.9	Nov25	Mar25
11	Crocodilia	Crocodylidae	Crocodylus_siamensis	TSD1	Oviparous27	27.1	Apr27	May27	Crocodilus_planirostris;Crocodilus_galeatus
12	Crocodilia	Gavialidae	Gavialis_gangeticus	TSD1	Oviparous29	28.5199	Mar29	May29	Lacerta_gangetica
13	Squamata	Agamidae	Agama_impalearis	TSD1	Oviparous31	23.6851	May31	Sep31	Agama_bibronii
14	Squamata	Agamidae	Chlamydosaurus_kingii	TSD1	Oviparous34	29.3	Nov35	Feb35
15	Squamata	Agamidae	Ctenophorus_ornatus	TSD1	Oviparous38	22.9164	Oct39	Apr39	Amphibolurus_ornatus;Amphibolurus_tibialis;Grammatophora_ornatus
16	Squamata	Agamidae	Lophognathus_gilberti	TSD1	Oviparous41	29.4725	Sep42,43	Feb42,43	Amphibolurus_gilberti;Gemmatophora_gilberti;Grammatophora_temporalis;Physignathus_gilberti;Physignathus_incognitus;Redtenbacheria_fasciata
17	Squamata	Agamidae	Phrynocephalus_vlangalii	GSD1	Viviparous44	15.7631	May45,46,47	Jun45,46,47	Phrynocephalus_hongyuanensis;Phrynocephalus_reldae;Phrynocephalus_vlangalii_grombtschewskii;Phrynocephalus_vlangalii_nanschanica;Phrynocephalus_vlangalii_parva
18	Squamata	Agamidae	Pogona_barbata	GSD1	Oviparous48	17.25	Aug49	Dec49	Agama_barbata;Amphibolurus_barbatus;Grammatophora_barbata;Stellio_discosomus
19	Squamata	Agamidae	Rankinia_diemensis	GSD1	Oviparous51	16.0212	Oct52	Jan52	Agama_caelaticeps;Agama_diemenensis;Amphibolurus_angulifer;Grammatophora_muricata_diemensis;Rankinia_boylani;Tympanocryptis_diemensis
20	Squamata	Agamidae	Stellagama_stellio	TSD1	Oviparous53	24.3523	Jun54	Sep54	Agama_stellio_picea;Lacerta_stellio;Laudakia_stellio;Stellagma_stellio
21	Squamata	Chamaeleonidae	Chamaeleo_chamaeleon	TSD1	Oviparous56	21.25	Sep56	Oct56	Lacerta_chamaeleon
22	Squamata	Chamaeleonidae	Furcifer_pardalis	GSD1	Oviparous58	24.9313	Jan58	May58	Chamaeleo_pardalis
23	Squamata	Colubridae	Bogertophis_subocularis	GSD1	Oviparous61	26.2	Jun61,62	Sep61,62	Elaphe_subocularis
24	Squamata	Colubridae	Boiga_forsteni	GSD1	Oviparous65	27.1	Aug65	Sep65	Dipsadomorphus_forsteni;Dipsas_forsteni;Dipsas_forsteni_ceylonensis;Triglyphodon_forsteni;Triglyphodon_tessellatum
25	Squamata	Colubridae	Boiga_trigonata	GSD1	Oviparous66	21.65	Sep67	Oct67	Coluber_catenularis;Coluber_sagittatus;Coluber_trigonatus;Dipsas_trigonata;Dipsasdomorphus_trigonatus
26	Squamata	Colubridae	Drymarchon_couperi	GSD1	Oviparous70	25.15	May70	Jun70	Drymarchon_corais_couperi
27	Squamata	Colubridae	Pantherophis_obsoletus	GSD1	Oviparous72	19.4	Apr73	Jun73	Coluber_obsoletus;Elaphe_obsoleta;Pantherophis_alleghaniensis;Pantherophis_spiloides
28	Squamata	Colubridae	Zamenis_longissimus	GSD1	Oviparous74	18.7163	Jun74	Jul74	Coluber_aesculapi;Coluber_longissima;Coluber_sellmani;Elaphe_longissima
29	Squamata	Corytophanidae	Basiliscus_basiliscus	GSD1	Oviparous76	25.6	Jan76	Dec76	Lacerta_basiliscus
30	Squamata	Corytophanidae	Basiliscus_vittatus	GSD	Oviparous77	25.5	Jan	Dec
31	Squamata	Crotaphytidae	Crotaphytus_collaris	GSD1	Oviparous78	24.5	May78	Jul78
32	Squamata	Dactyloidae	Anolis_carolinensis	GSD1	Oviparous80	25.95	Apr80	Aug80
33	Squamata	Dactyloidae	Anolis_nebulosus	GSD1	Oviparous83	24.7161	Jul83	Oct83	Norops_nebulosus
34	Squamata	Diplodactylidae	Rhacodactylus_ciliatus	TSD1	Oviparous84	20.7	Jan84,85	Oct84,85	Correlophus_ciliatus
35	Squamata	Dipsadidae	Philodryas_varia	GSD1	Oviparous86	19.9515	Sep87	Dec87	Liophis_wagleri_varia;Philodryas_borelli;Philodryas_patagoniensis_haywardi
36	Squamata	Dipsadidae	Tropidodryas_serra	GSD1	Oviparous90	23.5	Nov91	Dec91	Dryophylax_serra;Herpetodryas_serra;Philodryas_serra;Teleolepis_striaticeps
37	Squamata	Dipsadidae	Xenodon_neuwiedii	GSD1	Oviparous92	22.5162	Jan93	Dec93	Ophis_neuwiedii;Xenodon_hemileucurus;Xenodon_neovidii
38	Squamata	Elapidae	Aipysurus_laevis	GSD1	Viviparous94	27.2	Oct95	Oct95	Aipysurus_laevis_pooleorum
39	Squamata	Elapidae	Dendroaspis_polylepis	GSD1	Oviparous97	24.6	Oct98	Nov98
40	Squamata	Elapidae	Drysdalia_mastersii	GSD1	Viviparous100	17.3836	Sep101	Dec101	Hoplocephalus_mastersii;Notechis_mastersii
41	Squamata	Elapidae	Drysdalia_rhodogaster	GSD1	Viviparous102	14.5	Sep101	Dec101	Alecto_rhodogaster;Hoplocephalus_collaris;Notechis_rhodogaster
42	Squamata	Elapidae	Echiopsis_curta	GSD1	Viviparous103	17.35	Oct104	Nov104	Naja_curta;Echiophis_curta
43	Squamata	Elapidae	Emydocephalus_annulatus	GSD1	Viviparous105	23.2948	Jun106	Jul106	Aipysurus_chelonicephalus;Emydocephalus_tuberculatus
44	Squamata	Elapidae	Enhydrina_schistosa	GSD1	Viviparous107	26.7	Nov108	Nov108	Disteira_schistosa;Hydrophis_schistosus;Hydrus_valakadyn
45	Squamata	Elapidae	Laticauda_colubrina	GSD1	Oviparous110	26.4	Jan110	Dec110	Hydrus_colubrinus
46	Squamata	Elapidae	Laticauda_semifasciata	GSD1	Oviparous112	26.1154	Aug112	Jan112	Platurus_semifasciatus;Pseudolaticauda_semifasciata
47	Squamata	Elapidae	Micrurus_tener	GSD1	Oviparous113	27.25	May113,114	Jul113,114	Micrurus_fulvius_tener
48	Squamata	Elapidae	Pelamis_platura	GSD1	Viviparous115	26.2	Jan115	Dec115	Anguis_platura;Pelamis_platurus
49	Squamata	Elapidae	Suta_flagellum	GSD1	Viviparous116	16.3559	Nov117	Nov117	Cryptophis_flagellum;Denisonia_flagellum;Hoplocephalus_flagellum;Rhinoplocephalus_flagellum;Parasuta_flagellum;Unechis_flagellum
50	Squamata	Elapidae	Suta_nigriceps	GSD1	Viviparous118	20.9	Nov117	Nov117	Denisonia_nigriceps;Denisonia_nigrostriata_brevicauda;Hoplocephalus_nigriceps;Rhinoplocephalus_nigriceps;Parasuta_nigriceps;Unechis_brevicaudus;Unechis_nigriceps
51	Squamata	Eublepharidae	Coleonyx_brevis	GSD1	Oviparous119	18.65	Mar119	Apr119
52	Squamata	Eublepharidae	Coleonyx_elegans	GSD1	Oviparous121	26.35	Jan122	Dec122
53	Squamata	Eublepharidae	Coleonyx_mitratus	GSD1	Oviparous126	25.7512	Jan127	Dec127	Brachydactylus_mitratus
54	Squamata	Eublepharidae	Coleonyx_variegatus	GSD1	Oviparous128	25.6936	May128	Sep128	Stenodactylus_variegatus
55	Squamata	Eublepharidae	Eublepharis_fuscus	TSD1	Oviparous131	27.5	Dec127	Jul127	Eublepharis_macularius_fuscus
56	Squamata	Eublepharidae	Hemitheconyx_caudicinctus	TSD1	Oviparous133	28.9	Jan127	Jun127	Stenodactylus_caudicinctus
57	Squamata	Gekkonidae	Gekko_hokouensis	GSD1	Oviparous136	26.3	May137	Aug137	Gekko_japonicus_hokouensis;Luperosaurus_amissus
58	Squamata	Gekkonidae	Phelsuma_grandis	TSD1	Oviparous138	23.5047	Nov138	Jun138	Phelsuma_madagascariensis_grandis
59	Squamata	Iguanidae	Dipsosaurus_dorsalis	GSD1	Oviparous139	24.0885	May139	Jun139	Crotaphytus_dorsalis
60	Squamata	Lacertidae	Darevskia_rostombekovi	GSD1	Oviparous142	18.25	Jun143	Jul143	Lacerta_rostombekovi;Lacerta_saxicola_rostombekowi
61	Squamata	Lacertidae	Iberolacerta_cyreni	GSD1	Oviparous145	20.2526	Jul146	Aug146	Lacerta_cyreni;Lacerta_cyreni;Lacerta_monticola_cyreni
62	Squamata	Lacertidae	Iberolacerta_horvathi	GSD1	Oviparous148	11.5118	Jul148	Jul148	Lacerta_horvathi
63	Squamata	Lacertidae	Iberolacerta_monticola	GSD1	Oviparous151	16.3504	Jun151	Aug151	Archaeolocerta_monticola;Lacerta_monticola
64	Squamata	Lacertidae	Lacerta_bilineata	GSD1	Oviparous153	12.8792	Apr154	Jun154
65	Squamata	Lacertidae	Lacerta_media	GSD1	Oviparous155	21.05	May156	Aug156	Lacerta_trilineata_media
66	Squamata	Lacertidae	Lacerta_strigata	GSD1	Oviparous159	18.4874	May160	Jun160	Lacerta_quinquevittata
67	Squamata	Lacertidae	Lacerta_viridis	GSD1	Oviparous161	18.9251	May156	Aug156
68	Squamata	Lacertidae	Podarcis_erhardii	GSD1	Oviparous164	17.3125	May156	Jun156
69	Squamata	Lacertidae	Podarcis_hispanicus	GSD1	Oviparous165	18.7464	May166	Jul166	Podarcis_atrata;Podarcis_hispanica
70	Squamata	Lacertidae	Podarcis_muralis	GSD1	Oviparous168	15.5	Apr168	Jul168
71	Squamata	Lacertidae	Podarcis_siculus	GSD1	Oviparous171	17.75	May172	Jun172	Podarcis_sicula
72	Squamata	Lacertidae	Psammodromus_algirus	GSD1	Oviparous174	25.7012	Jul175	Jul175	Lacerta_algira
73	Squamata	Lacertidae	Takydromus_sexlineatus	GSD1	Oviparous177	26.6	Apr178	Jul178
74	Squamata	Lacertidae	Teira_dugesii	GSD1	Oviparous179	17.9	May180	Aug180	Lacerta_dugesii;Lacerta_dugesii
75	Squamata	Natricidae	Natrix_maura	GSD1	Oviparous182	14.15	Mar183	Jun183
76	Squamata	Natricidae	Natrix_tessellata	GSD1	Oviparous184	23.4	Jul185	Jul185	Coluber_gabinus;Coluber_hydrus;Coluber_penttatus;Coluber_ponticus;Coronella_tessellata;Tropidonotus_elaphoides;Tropidonotus_tessellatus;Natrix_tesellata
77	Squamata	Natricidae	Storeria_dekayi	GSD1	Viviparous187	23.7085	Apr188	Apr188
78	Squamata	Natricidae	Thamnophis_marcianus	GSD1	Viviparous191	18.436	Mar192	Apr192
79	Squamata	Natricidae	Tropidonophis_mairii	GSD1	Oviparous195	24.6217	May196	Nov196	Amphiesma_mairii;Katophis_plumbea;Natrix_mairii;Styporhynchus_mairii;Tropidonotus_angusticeps;Tropidonotus_ater;Tropidonotus_australis;Tropidonotus_mairii;Tropidonotus_semicinctus
80	Squamata	Phrynosomatidae	Sceloporus_aeneus	GSD1	Viviparous198	13.5874	Jan198	Mar198	Sceloporus_aeneus_subniger
81	Squamata	Phrynosomatidae	Sceloporus_anahuacus	GSD1	Viviparous199	15	Apr200	May200
82	Squamata	Phrynosomatidae	Sceloporus_chrysostictus	GSD1	Oviparous201	27.4	Apr202	Sep202
83	Squamata	Phrynosomatidae	Sceloporus_cozumelae	GSD1	Oviparous203	27.7	May202	Sep202
84	Squamata	Phrynosomatidae	Sceloporus_dugesii	GSD1	Viviparous204	16.6493	Nov205	Dec205
85	Squamata	Phrynosomatidae	Sceloporus_gadoviae	GSD1	Oviparous206	22.2689	Jul207	Dec207
86	Squamata	Phrynosomatidae	Sceloporus_graciosus	GSD1	Oviparous208	16.3	May208	Jul208
87	Squamata	Phrynosomatidae	Sceloporus_grammicus	GSD1	Viviparous210	17.248	Oct211	Nov211
88	Squamata	Phrynosomatidae	Sceloporus_jarrovi	GSD1	Viviparous212	11.2091	Nov212	Dec212	Sceloporus_lineolateralis;Sceloporus_jarrovii
89	Squamata	Phrynosomatidae	Sceloporus_melanorhinus	GSD1	Oviparous213	26.5	Jul214	Sep214
90	Squamata	Phrynosomatidae	Sceloporus_merriami	GSD1	Oviparous215	26.9134	May215	Aug215
91	Squamata	Phrynosomatidae	Sceloporus_mucronatus	GSD1	Viviparous216	15.4916	Sep217	Oct217
92	Squamata	Phrynosomatidae	Sceloporus_occidentalis	GSD1	Oviparous219	18.55	Jun220	Jul220
93	Squamata	Phrynosomatidae	Sceloporus_orcutti	GSD1	Oviparous222	21.7616	May223	Jul223
94	Squamata	Phrynosomatidae	Sceloporus_palaciosi	GSD1	Viviparous224	13.7	Oct225	Oct225
95	Squamata	Phrynosomatidae	Sceloporus_poinsettii	GSD1	Viviparous226	11.1	Nov227	Dec227
96	Squamata	Phrynosomatidae	Sceloporus_pyrocephalus	GSD1	Oviparous202	26.5018	May202	Aug202
97	Squamata	Phrynosomatidae	Sceloporus_scalaris	GSD1	Oviparous229	20.135	Jul230	Aug230
98	Squamata	Phrynosomatidae	Sceloporus_siniferus	GSD1	Oviparous202	26	Jun202	Sep202	Sceloporus_cochranae;Sceloporus_cupreus
99	Squamata	Phrynosomatidae	Sceloporus_spinosus	GSD1	Oviparous232	19.65	Jun233, 234	Jul234
100	Squamata	Phrynosomatidae	Sceloporus_torquatus	GSD1	Viviparous235	14.5483	Nov236	Dec236
101	Squamata	Phrynosomatidae	Sceloporus_undulatus	GSD1	Oviparous238	24.75	May238	Aug238	Sceloporus_consobrinus;Sceloporus_cowlesi;Sceloporus_tristichus
102	Squamata	Phrynosomatidae	Sceloporus_variabilis	GSD1	Oviparous240	24.2337	Jan241	Nov241	Sceloporus_marmoratus
103	Squamata	Phrynosomatidae	Uma_inornata	GSD1	Oviparous242	26.05	Apr243	Sep243
104	Squamata	Phrynosomatidae	Uta_stansburiana	GSD1	Oviparous244	20.65	Mar244	Aug244	Uta_concinna;Uta_mannophora;Uta_stansburiana_stejnegeri
105	Squamata	Phyllodactylidae	Phyllodactylus_lanei	GSD1	Oviparous246	25.8001	Jan247	Dec247
106	Squamata	Phyllodactylidae	Tarentola_mauritanica	TSD1	Oviparous248	21.15	May249	Jul249
107	Squamata	Scincidae	Eulamprus_heatwolei	TSD1	Viviparous252	15	Sep253,254	Nov253,254	Sphenomorphus_heatwolei
108	Squamata	Scincidae	Plestiodon_fasciatus	GSD1	Oviparous255	23.8766	May255	Jul255	Eumeces_fasciatus;Lacerta_fasciata
109	Squamata	Scincidae	Plestiodon_obsoletus	GSD1	Oviparous256	25.1	Jun256	Jun256	Eumeces_obsoletus
110	Squamata	Scincidae	Scincella_lateralis	GSD1	Oviparous258	23.9	Mar258	Aug258
111	Squamata	Teiidae	Aspidoscelis_inornata	GSD1	Oviparous259	25.7668	Jun259	Jul259	Cnemidophorus_inornatus
112	Squamata	Teiidae	Aspidoscelis_tigris	GSD1	Oviparous261	23.9603	May261	Aug261	Cnemidophorus_marmoratus;Cnemidophorus_maximus;Cnemidophorus_tigris
113	Squamata	Teiidae	Aspidoscelis_uniparens	GSD1	Oviparous263	24.05	May263	Jul263	Cnemidophorus_uniparens
114	Squamata	Tropiduridae	Tropidurus_torquatus	GSD1	Oviparous266	25.9	Jan267	Dec267	Agama_brasiliensis;Agama_operculata;Stellio_torquatus;Strobilurus_torquatus
115	Squamata	Varanidae	Varanus_exanthematicus	GSD1	Oviparous268	26.7	Nov269	Apr269	Lacerta_exanthematicus;Varanus_ocellatus
116	Squamata	Varanidae	Varanus_salvator	TSD1	Oviparous271	26.6	Apr272	Oct272	Hydrosaurus_salvator;Monitor_nigricans;Monitor_salvator;Stellio_salvator
117	Squamata	Viperidae	Agkistrodon_contortrix	GSD1	Viviparous274	13.2994	Feb274	May274
118	Squamata	Viperidae	Bothrops_jararacussu	GSD1	Viviparous276	19.1	May277	Jun277	Lachesis_jararacussu;Lachesis_lanceolatus
119	Squamata	Viperidae	Crotalus_cerastes	GSD1	Viviparous279	20.0526	Apr279	May279
120	Squamata	Viperidae	Crotalus_molossus	GSD1	Viviparous281	16.75	Feb281	May281
121	Squamata	Viperidae	Crotalus_scutulatus	GSD1	Viviparous283	24.9178	Jul284	Sep284
122	Squamata	Viperidae	Vipera_eriwanensis	GSD1	Viviparous287	12.3009	Jun288	Jun288	Acridophaga_renardi_eriwanensis;Vipera_renadri;Vipera_ursini_ebneri;Vipera_ursini_erewanensis;Vipera_ursini_renardi;Vipera_renardi
123	Squamata	Viperidae	Vipera_lotievi	GSD1	Viviparous290	8.87532	May291	May291	Vipera_berus;Vipera_ursini_renardi
124	Squamata	Viperidae	Vipera_ursinii	GSD1	Viviparous287	15.0182	Jun288	Jun288	Pelias_ursinii
125	Testudines	Cheloniidae	Caretta_caretta	TSD1	Oviparous293	24.5	Jan293	Dec293	Testudo_caretta
126	Testudines	Cheloniidae	Eretmochelys_imbricata	TSD1	Oviparous295	25.3	Jul295	Oct295	Testudo_imbricata
127	Testudines	Cheloniidae	Lepidochelys_olivacea	TSD1	Oviparous297	26	Jan298	Dec298	Chelonia_olivacea
128	Testudines	Dermochelyidae	Dermochelys_coriacea	TSD1	Oviparous299	25.0036	Mar299,300	Aug299,300	Testudo_coriacea
REFERENCES
1	Tree of Sex
2	http://eol.org/pages/796029/details#life_cycle
3	http://animaldiversity.org/accounts/Alligator_mississippiensis/
4	http://eol.org/pages/796029/details
5	http://genomics.senescence.info/species/entry.php?species=Alligator_mississippiensis
6	http://animaldiversity.org/accounts/Alligator_sinensis/
7	http://genomics.senescence.info/species/entry.php?species=Alligator_sinensis
8	http://animaldiversity.org/accounts/Caiman_crocodilus/
9	https://www.jstor.org/stable/pdf/1446713.pdf?_=1469457062111
10	https://www.academia.edu/3650827/Morphometrics_of_Caiman_crocodilus_in_Chiapas_Mexico
11	http://genomics.senescence.info/species/entry.php?species=Caiman_crocodilus
12	http://www.arkive.org/broad-snouted-caiman/caiman-latirostris/
13	http://genomics.senescence.info/species/entry.php?species=Caiman_latirostris
14	http://www.jstor.org/stable/pdf/1564173.pdf
15	http://genomics.senescence.info/species/entry.php?species=Paleosuchus_trigonatus
16	http://animaldiversity.org/accounts/Crocodylus_johnsoni/
17	http://animaldiversity.org/accounts/Crocodylus_moreletii/
18	http://www.bioone.org/doi/pdf/10.18475/cjos.v45i1.a12
19	http://genomics.senescence.info/species/entry.php?species=Crocodylus_moreletii
20	http://ac.els-cdn.com/S0006320700001774/1-s2.0-S0006320700001774-main.pdf?_tid=fe769166-52d5-11e6-9a78-00000aacb360&acdnat=1469499153_53aafcf688a20c5cd00f71baf963dc1f
21	http://genomics.senescence.info/species/entry.php?species=Crocodylus_niloticus
22	http://www.arkive.org/mugger/crocodylus-palustris/
23	http://animaldiversity.org/accounts/Crocodylus_palustris/
24	http://genomics.senescence.info/species/entry.php?species=Crocodylus_palustris
25	http://www.arkive.org/saltwater-crocodile/crocodylus-porosus/
26	http://genomics.senescence.info/species/entry.php?species=Crocodylus_porosus
27	http://eol.org/pages/795275/details
28	http://genomics.senescence.info/species/entry.php?species=Crocodylus_siamensis
29	http://animaldiversity.org/accounts/Gavialis_gangeticus/
30	http://genomics.senescence.info/species/entry.php?species=Gavialis_gangeticus
31	http://www.jstor.org/stable/pdf/3893255.pdf
32	http://www.tandfonline.com/doi/pdf/10.1080/21564574.2002.9635462
33	http://genomics.senescence.info/species/entry.php?species=Agama_impalearis
34	http://eol.org/pages/8828008/details
35	http://www.australiananimallearningzone.com/frilled-lizard-chlamydosaurus-kingii.htm
36	http://www.jstor.org/stable/pdf/1564741.pdf
37	http://genomics.senescence.info/species/entry.php?species=Chlamydosaurus_kingii
38	http://reptile-database.reptarium.cz/species?genus=Ctenophorus&species=ornatus
39	http://onlinelibrary.wiley.com/doi/10.1111/j.0014-3820.2002.tb01347.x/pdf
40	http://www.jstor.org/stable/4535869?seq=1#page_scan_tab_contents
41	http://reptile-database.reptarium.cz/species?genus=Lophognathus&species=gilberti
42	http://www.rswa.org.au/publications/Journal/84%284%29/THOMPSON.pdf
43	http://www.arkive.org/gilberts-dragon/lophognathus-gilberti/
44	http://reptile-database.reptarium.cz/species?genus=Phrynocephalus&species=vlangalii
45	http://journals.plos.org/plosone/article/asset?id=10.1371%2Fjournal.pone.0041130.PDF
46	http://www.ncbi.nlm.nih.gov/pmc/articles/PMC4662326/pdf/ECE3-5-5138.pdf
47	http://citeseerx.ist.psu.edu/viewdoc/download?doi=10.1.1.578.3604&rep=rep1&type=pdf
48	http://reptile-database.reptarium.cz/species?genus=Pogona&species=barbata
49	http://www.sciencedirect.com/science/article/pii/S0016648000974264
50	http://genomics.senescence.info/species/entry.php?species=Pogona_barbata
51	http://reptile-database.reptarium.cz/species?genus=Rankinia&species=diemensis
52	http://eprints.utas.edu.au/13370/1/2005-stuart-smith-reproductive-ecology.pdf
53	http://reptile-database.reptarium.cz/species?genus=Stellagama&species=stellio
54	OBSERVATIONS ON THE REPRODUCTIVE CYCLE OF AGAMA STELLIO PICEA http://www.jstor.org/stable/3891338?seq=1#page_scan_tab_contents
55	http://ac.els-cdn.com/0300962985904529/1-s2.0-0300962985904529-main.pdf?_tid=ffb19178-4cd8-11e6-8fa2-00000aab0f02&acdnat=1468840736_8171ff09818809092319faa5d31f5807
56	http://www.jstor.org/stable/pdf/1565536.pdf?_=1469635184535&seq=1#page_scan_tab_contents
57	http://genomics.senescence.info/species/entry.php?species=Chamaeleo_chamaeleon
58	http://eol.org/pages/1056895/details
59	http://www.francoandreone.it/docs/Andreone_Andreone%20et%20al.%20Furcifer%20pardalis.pdf
60	http://genomics.senescence.info/species/entry.php?species=Furcifer_pardalis
61	http://www.revolvy.com/main/index.php?s=Bogertophis%20subocularis&item_type=topic
62	https://books.google.co.uk/books?hl=es&lr=&id=r-Liq4O4udsC&oi=fnd&pg=PR13&dq=Bogertophis+subocularis+mean+body+size+and+mass&ots=4NLPE_yDV7&sig=TXwjUiGqJ4xU6CDp0PHGx8CdSAc#v=onepage&q=subocularis&f=false
63	http://academicworks.cuny.edu/cgi/viewcontent.cgi?article=1540&context=gc_etds
64	http://genomics.senescence.info/species/entry.php?species=Bogertophis_subocularis
65	http://www.wildreach.com/reptile/Serpentes/Boiga%20forsteni.php
66	http://reptile-database.reptarium.cz/species?genus=Boiga&species=trigonata
67	http://www.wildreach.com/reptile/Serpentes/Boiga%20trigonatus.php
68	http://www.rufford.org/files/Russian%20Journal%20of%20Herpetology%20Vol.%2017,%20No.%203,%202010,%20pp.%20161%20%E2%80%93%20178_0.pdf
69	http://genomics.senescence.info/species/entry.php?species=Boiga_trigonata
70	http://eol.org/pages/1056377/details
71	http://www.bioone.org/doi/pdf/10.1656/1528-7092%282003%29002%5B0393%3ASAMOTE%5D2.0.CO%3B2
72	http://reptile-database.reptarium.cz/species?genus=Pantherophis&species=obsoletus
73	http://eol.org/pages/794909/details
74	https://wcd.coe.int/com.instranet.InstraServlet?command=com.instranet.CmdBlobGet&InstranetImage=1302973&SecMode=1&DocId=1437420&Usage=2
75	http://www.ingentaconnect.com/content/bhs/thj/2008/00000018/00000003/art00004 Dietary patterns of two sympatric Mediterranean snakes (Hierophis viridiflavus and Zamenis longissimus) along a gradient of habitat alteration
76	http://eol.org/pages/795614/details
77	http://animaldiversity.org/accounts/Basiliscus_vittatus/
78	http://eol.org/pages/455023/details
79	http://www.jstor.org/stable/pdf/1446626.pdf
80	http://eol.org/pages/795869/details
81	http://onlinelibrary.wiley.com/doi/10.1111/j.1095-8312.2007.00772.x/epdf
82	http://genomics.senescence.info/species/entry.php?species=Anolis_carolinensis
83	http://www.jstor.org/stable/pdf/3893256.pdf?_=1470184850733&seq=1#page_scan_tab_contents
84	http://eol.org/pages/1055419/details
85	http://www.animalspot.net/crested-gecko.html
86	http://reptile-database.reptarium.cz/species?genus=Philodryas&species=patagoniensis
87	https://www.researchgate.net/profile/Maria_da_Salomao/publication/282132451_A_description_of_the_female_reproductive_cycle_in_four_species_from_the_Neotropical_colubrid_snake_Philodryas_Colubridae_Xenodontinae/links/5604160308aeb5718feedc54.pdf
88	http://booksandjournals.brillonline.com/content/journals/10.1163/1568538053693251
89	http://www.eol.org/pages/962608/data
90	http://reptile-database.reptarium.cz/species?genus=Tropidodryas&species=serra
91	http://www.bioone.org/doi/pdf/10.1655/HERPETOLOGICA-D-14-00060
92	http://reptile-database.reptarium.cz/species?genus=Xenodon&species=neuwiedii
93	http://www.bioone.org/doi/pdf/10.1670/06-150R2.1
94	http://reptile-database.reptarium.cz/species?genus=Aipysurus&species=laevis
95	http://eol.org/pages/1057209/details
96	http://www.jstor.org/stable/pdf/1446982.pdf?seq=1#page_scan_tab_contents
97	http://eol.org/pages/795080/details
98	http://www.arkive.org/black-mamba/dendroaspis-polylepis/
99	http://genomics.senescence.info/species/entry.php?species=Dendroaspis_polylepis
100	http://reptile-database.reptarium.cz/species?genus=Drysdalia&species=mastersii&search_param=%28%28search%3D%27Drysdalia+mastersii%27%29%29
101	http://www.jstor.org/stable/pdf/1444037.pdf?seq=1#page_scan_tab_contents
102	http://reptile-database.reptarium.cz/species?genus=Drysdalia&species=rhodogaster
103	http://reptile-database.reptarium.cz/species?genus=Echiopsis&species=curta
104	http://www.jstor.org/stable/pdf/1563569.pdf?seq=1#page_scan_tab_contents
105	http://reptile-database.reptarium.cz/species?genus=Emydocephalus&species=annulatus
106	http://onlinelibrary.wiley.com/doi/10.1046/j.0269-8463.2004.00803.x/pdf
107	http://reptile-database.reptarium.cz/species?genus=Hydrophis&species=schistosus
108	http://www.jstor.org/stable/pdf/1443419.pdf?seq=1#page_scan_tab_contents
109	http://s3.amazonaws.com/academia.edu.documents/44721489/WEIGHT-LENGTH_RELATIONSHIPS_IN_TWO_SPECI20160414-23533-1n2wfnw.pdf?AWSAccessKeyId=AKIAJ56TQJRTWSMTNPEA&Expires=1474749653&Signature=UyWurOq%2F%2FOIHhxMqieTJplbgxkY%3D&response-content-disposition=inline%3B%20filename%3DWeight-Length_Relationships_in_Two_Speci.pdf https://www.researchgate.net/publication/242659852_WEIGHT-LENGTH_RELATIONSHIPS_…
110	http://eol.org/pages/963373/details
111	https://www.researchgate.net/publication/250068412_The_mating_system_of_yellow-lipped_sea_kraits_Laticauda_colubrina_Laticaudidae
112	http://www.jstor.org/stable/pdf/1564218.pdf?seq=1#page_scan_tab_contents
113	http://eol.org/pages/962855/details
114	http://www.jstor.org/stable/pdf/3891805.pdf
115	http://eol.org/pages/791184/details
116	http://reptile-database.reptarium.cz/species?genus=Parasuta&species=flagellum
117	http://www.jstor.org/stable/pdf/1564154.pdf
118	http://reptile-database.reptarium.cz/species?genus=Parasuta&species=nigriceps
119	http://eol.org/pages/1056795/details
120	https://link.springer.com/article/10.1007/BF00540899
121	http://reptile-database.reptarium.cz/species?genus=Coleonyx&species=elegans
122	http://www.sciencedirect.com/science/article/pii/S0016648014001841
123	http://www.sciencedirect.com/science/article/pii/S0018506X10002886
124	http://onlinelibrary.wiley.com/doi/10.1111/j.1365-2435.2005.01020.x/pdf
125	http://genomics.senescence.info/species/entry.php?species=Coleonyx_elegans
126	http://eol.org/pages/1056790/details
127	http://onlinelibrary.wiley.com/doi/10.1111/j.1095-8312.2000.tb01208.x/pdf
128	http://eol.org/pages/963840/details
129	https://link.springer.com/article/10.1007/s004350100044
130	http://genomics.senescence.info/species/entry.php?species=Coleonyx_variegatus
131	http://eol.org/pages/790141/details
132	http://onlinelibrary.wiley.com/doi/10.1111/j.1095-8312.2002.tb02089.x/pdf
133	http://reptile-database.reptarium.cz/species?genus=Hemitheconyx&species=caudicinctus&search_param=%28%28search%3D%27Hemitheconyx+caudicinctus%27%29%29
134	http://onlinelibrary.wiley.com/doi/10.1111/j.1095-8312.2006.00627.x/epdf
135	http://genomics.senescence.info/species/entry.php?species=Hemitheconyx_caudicinctus
136	http://reptile-database.reptarium.cz/species?genus=Gekko&species=hokouensis
137	http://www.ivb.cz/folia_zoologica/archive/58_113-122.pdf
138	https://books.google.co.uk/books?hl=es&lr=&id=jpts77fVJ94C&oi=fnd&pg=PP1&dq=phelsuma+guimbeaui+nesting+season&ots=dRVaYo_HeK&sig=JtWxzrC4b-G_HFzNP93Yj4Ixw5A#v=snippet&q=phelsuma%20guimbeaui&f=false
139	http://eol.org/pages/795002/details
140	http://ajpregu.physiology.org/content/255/3/R470
141	http://genomics.senescence.info/species/entry.php?species=Dipsosaurus_dorsalis
142	http://reptile-database.reptarium.cz/species?genus=Darevskia&species=rostombekowi
143	Aram Agasyan and Natalia Ananjeva. 2009. Darevskia rostombekovi. The IUCN Red List of Threatened Species 2009: e.T164563A5908109. http://dx.doi.org/10.2305/IUCN.UK.2009.RLTS.T164563A5908109.en. Downloaded on 15 December 2016.
144	http://lacerta.de/AS/Bibliografie/BIB_6463.pdf
145	http://eol.org/pages/289165/details
146	http://www.arkive.org/carpetane-rock-lizard/iberolacerta-cyreni/#ref2
147	http://www.nrcresearchpress.com/doi/abs/10.1139/cjz-2014-0096#.WTOSPHWGM8o
148	http://www.tandfonline.com/doi/pdf/10.1080/11250003.2004.9525575?needAccess=true
149	https://www.researchgate.net/profile/Katarina_Ljubisavljevic/publication/266591902_Female_reproductive_characteristics_of_the_Horvath's_rock_lizard_Iberolacerta_horvathi_from_Slovenia/links/54497a680cf244fe9ea60a17.pdf
150	http://ac.els-cdn.com/S1095643314001809/1-s2.0-S1095643314001809-main.pdf?_tid=3a2c2c6c-721a-11e6-9670-00000aacb35d&acdnat=1472936945_92625c20372b5bc17d261c18bc6a119a
151	http://www.lacerta.de/AS/Bibliografie/BIB_3048.pdf
152	http://www.jstor.org/stable/pdf/3545893.pdf?seq=1#page_scan_tab_contents
153	http://reptile-database.reptarium.cz/species?genus=Lacerta&species=bilineata
154	http://europepmc.org/abstract/med/12402524
155	http://eol.org/pages/792776/details
156	https://www.researchgate.net/publication/233589708_Distribution_and_ecology_of_lizards_in_the_Greek_Province_of_Evros
157	http://onlinelibrary.wiley.com/doi/10.1111/bij.12290/epdf
158	http://www.jstor.org/stable/pdf/1563974.pdf?seq=1#page_scan_tab_contents
159	http://eol.org/pages/792774/details
160	http://www.scielo.cl/pdf/ijmorphol/v34n2/art05.pdf
161	http://eol.org/pages/457011/details
162	http://www.jstor.org/stable/pdf/3892736.pdf?seq=1#page_scan_tab_contents
163	http://genomics.senescence.info/species/entry.php?species=Lacerta_viridis
164	http://reptile-database.reptarium.cz/species?genus=Podarcis&species=erhardii
165	http://reptile-database.reptarium.cz/species?genus=Podarcis&species=hispanicus
166	http://www.jstor.org/stable/pdf/1448340.pdf?seq=1#page_scan_tab_contents
167	http://www.sciencedirect.com/science/article/pii/000632079190045B
168	http://eol.org/pages/791008/details
169	http://www.jstor.org/stable/pdf/3892196.pdf?seq=1#page_scan_tab_contents
170	http://genomics.senescence.info/species/query.php?search=Podarcis+muralis
171	Crnobrnja-Isailovic, J., Vogrin, M., Corti, C., Pérez Mellado, V., Sá-Sousa, P., Cheylan, M., Pleguezuelos, J., Sindaco, R., Romano, A. & Avci, A. 2016. Podarcis siculus. The IUCN Red List of Threatened Species 2016: e.T61553A86151752. Downloaded on 10 September 2016.
172	http://www.sciencedirect.com/science/article/pii/S0024320501013261
173	http://onlinelibrary.wiley.com/doi/10.1111/j.0030-1299.2007.15989.x/epdf?r3_referer=wol&tracking_action=preview_click&show_checkout=1&purchase_site_license=LICENSE_DENIED
174	http://reptile-database.reptarium.cz/species?genus=Psammodromus&species=algirus
175	https://link.springer.com/article/10.1007/s004420050025
176	https://academic.oup.com/beheco/article-abstract/6/4/382/187102/Tail-loss-reduces-home-range-size-and-access-to?redirectedFrom=PDF
177	http://reptile-database.reptarium.cz/species?genus=Takydromus&species=sexlineatus
178	http://www.sciencedirect.com/science/article/pii/S0306456503000895
179	http://reptile-database.reptarium.cz/species?genus=Teira&species=dugesii&search_param=%28%28search%3D%27Teira+dugesii%27%29%29
180	http://www.udc.es/grupos/gibe/uploads/gibe/pedro%20galan/2003_Herpetol_J.pdf
181	http://genomics.senescence.info/species/entry.php?species=Teira_dugesii
182	http://reptile-database.reptarium.cz/species?genus=Natrix&species=maura
183	http://onlinelibrary.wiley.com.sci-hub.cc/doi/10.1111/j.1469-7998.1987.tb04472.x/abstract
184	https://www.researchgate.net/publication/249578787_Asymmetry_and_population_characteristics_in_dice_snakes_Natrix_tessellata_An_interpopulation_comparison
185	https://www.researchgate.net/profile/Xavier_Bonnet2/publication/230641436_Natrix_tessellata_on_Golem_Grad_FYR_of_Macedonia_a_natural_fortress_shelters_a_prosperous_snake_population/links/00b7d52d80b1074a67000000.pdf#page=159
186	http://www.eol.org/pages/791393/data
187	http://eol.org/pages/790510/details
188	http://www.jstor.org/stable/pdf/1443223.pdf?seq=1#page_scan_tab_contents
189	http://eol.org/pages/790510/data
190	http://genomics.senescence.info/species/entry.php?species=Storeria_dekayi
191	http://reptile-database.reptarium.cz/species?genus=Thamnophis&species=marcianus
192	http://www.jstor.org/stable/pdf/3672013.pdf?seq=1#page_scan_tab_contents
193	http://eol.org/pages/1055209/data
194	http://genomics.senescence.info/species/entry.php?species=Thamnophis_marcianus
195	http://reptile-database.reptarium.cz/species?genus=Tropidonophis&species=mairii
196	http://onlinelibrary.wiley.com/doi/10.1017/S0952836902001218/abstract
197	http://eol.org/pages/461523/data
198	http://www.jstor.org/stable/pdf/3892365.pdf?seq=1#page_scan_tab_contents
199	https://www.academia.edu/5512767/Sceloporus_anahuacus_Anahuacan_Graphic_Lizard_._Selected_body_temperature
200	http://ac.els-cdn.com/S1870345314701903/1-s2.0-S1870345314701903-main.pdf?_tid=518b96f4-5a5f-11e6-8f9a-00000aacb360&acdnat=1470327791_9838fdda2ffba14c7b15484603ab201d
201	http://reptile-database.reptarium.cz/species?genus=Sceloporus&species=chrysostictus&search_param=%28%28search%3D%27Sceloporus+chrysostictus%27%29%29
202	http://www.bioone.org/doi/pdf/10.1670/200-01A
203	http://reptile-database.reptarium.cz/species?genus=Sceloporus&species=cozumelae&search_param=%28%28search%3D%27Sceloporus+cozumelae%27%29%29
204	http://reptile-database.reptarium.cz/species?genus=Sceloporus&species=dugesii
205	http://www.bioone.org/doi/pdf/10.1894/GC-164.1
206	http://reptile-database.reptarium.cz/species?genus=Sceloporus&species=gadoviae
207	http://www.jstor.org/stable/pdf/30055402.pdf?seq=1#page_scan_tab_contents
208	http://eol.org/pages/790737/details
209	http://onlinelibrary.wiley.com/doi/10.1046/j.1095-8312.2002.00101.x/abstract
210	http://reptile-database.reptarium.cz/species?genus=Sceloporus&species=grammicus
211	https://www.jstor.org/stable/pdf/3672856.pdf?_=1470395570979
212	http://www.bioone.org/doi/pdf/10.1670/0022-1511%282002%29036%5B0225%3ARCOTSL%5D2.0.CO%3B2
213	http://reptile-database.reptarium.cz/species?genus=Sceloporus&species=melanorhinus&search_param=%28%28search%3D%27Sceloporus+melanorhinus%27%29%29
214	http://www.bioone.org/doi/pdf/10.1894/0038-4909%282006%2951%5B157%3ARCOMAF%5D2.0.CO%3B2
215	http://explorer.natureserve.org/servlet/NatureServe?searchName=Sceloporus+merriami
216	http://reptile-database.reptarium.cz/species?genus=Sceloporus&species=mucronatus&search_param=%28%28search%3D%27Sceloporus+mucronatus%27%29%29
217	http://www.jstor.org/stable/pdf/1564351.pdf
218	http://www.bioone.org/doi/pdf/10.3398/1527-0904%282007%2967%5B492%3AGADOOP%5D2.0.CO%3B2
219	http://reptile-database.reptarium.cz/species?genus=Sceloporus&species=occidentalis
220	http://www.jstor.org/stable/pdf/1562982.pdf?_=1470743207743
221	http://onlinelibrary.wiley.com/doi/10.1046/j.1095-8312.2002.00101.x/epdf
222	http://reptile-database.reptarium.cz/species?genus=Sceloporus&species=orcutti
223	http://eol.org/pages/790713/details
224	http://reptile-database.reptarium.cz/species?genus=Sceloporus&species=palaciosi
225	http://www.jstor.org/stable/pdf/1447406.pdf?_=1470701266600&seq=1#page_scan_tab_contents
226	http://reptile-database.reptarium.cz/species?genus=Sceloporus&species=poinsettii
227	http://www.scielo.org.mx/pdf/azm/v21n3/v21n3a4.pdf
228	http://genomics.senescence.info/species/entry.php?species=Sceloporus_poinsettii
229	http://reptile-database.reptarium.cz/species?genus=Sceloporus&species=scalaris&search_param=%28%28search%3D%27Sceloporus+scalaris%27%29%29
230	http://www.jstor.org/stable/pdf/3891734.pdf?_=1470664470608
231	http://www.jstor.org/stable/41717148?seq=2#page_scan_tab_contents SEXUAL DIMORPHISM AND BODY TEMPERATURES OF SCELOPORUS SINIFERUS FROM GUERRERO, MÉXICO
232	http://reptile-database.reptarium.cz/species?genus=Sceloporus&species=spinosus
233	http://www.bioone.org/doi/pdf/10.1670/0022-1511%282002%29036%5B0036%3ARCOTSL%5D2.0.CO%3B2#page=9&zoom=140,-13,409
234	http://www.bioone.org/doi/pdf/10.1894/0038-4909-58.1.54
235	Canseco-Márquez, L., Mendoza-Quijano, F. & Ponce-Campos, P. 2007. Sceloporus torquatus. The IUCN Red List of Threatened Species 2007: e.T64155A12749796. http://dx.doi.org/10.2305/IUCN.UK.2007.RLTS.T64155A12749796.en. Downloaded on 08 August 2016.
236	http://www.jstor.org/stable/pdf/1564933.pdf?_=1470657308218
237	http://www.jstor.org/stable/pdf/1563955.pdf
238	http://www.jstor.org/stable/pdf/3890671.pdf?_=1470654968294
239	http://onlinelibrary.wiley.com/doi/10.1034/j.1600-0706.2002.10915.x/epdf
240	http://reptile-database.reptarium.cz/species?genus=Sceloporus&species=variabilis
241	http://www.ncbi.nlm.nih.gov/pmc/articles/PMC4758805/pdf/ECE3-6-1753.pdf
242	http://reptile-database.reptarium.cz/species?genus=Uma&species=inornata
243	http://explorer.natureserve.org/servlet/NatureServe?searchName=Uma+inornata
244	http://explorer.natureserve.org/servlet/NatureServe?searchName=Uta+stansburiana
245	http://www.jstor.org/stable/pdf/1443314.pdf?_=1470757118526
246	http://reptile-database.reptarium.cz/species?genus=Phyllodactylus&species=lanei&search_param=%28%28genus%3D%27phyllodactylus%27%2Cexact%29%29
247	https://www.researchgate.net/publication/250067607_Reproduction_in_the_Lizard_Phyllodactylus_lanei_Squamata_Gekkonidae_from_the_Pacific_Coast_of_Mexico
248	Milan Vogrin, Claudia Corti, Valentin Pérez Mellado, Paulo Sá-Sousa, Marc Cheylan, Juan Pleguezuelos, Sherif Baha El Din, Iñigo Martínez-Solano. 2009. Tarentola mauritanica. The IUCN Red List of Threatened Species 2009: e.T61578A12496137. http://dx.doi.org/10.2305/IUCN.UK.2009.RLTS.T61578A12496137.en. Downloaded on 15 July 2016.
249	https://www.researchgate.net/publication/233486636_The_annual_cycle_of_oviduct_in_Tarentola_m_mauritanica_L_Reptilia_Gekkonidae
250	http://biozoojournals.ro/nwjz/content/v7n2/nwjz.111122.Zuffi.pdf
251	http://genomics.senescence.info/species/entry.php?species=Tarentola_mauritanica
252	http://reptile-database.reptarium.cz/species?genus=Eulamprus&species=heatwolei
253	https://link.springer.com/article/10.1007/s10211-005-0003-1
254	https://link.springer.com/article/10.1007/s00442-004-1640-1
255	http://eol.org/pages/794693/details
256	http://eol.org/pages/794680/details
257	http://www.sciencedirect.com/science/article/pii/S0003347280801357
258	http://explorer.natureserve.org/servlet/NatureServe?searchName=Scincella+lateralis NatureServe. 2015. NatureServe Explorer: An online encyclopedia of life [web application]. Version 7.1. NatureServe, Arlington, Virginia. Available http://explorer.natureserve.org. (Accessed: July 25, 2016 )
259	http://digitallibrary.amnh.org/bitstream/handle/2246/2651//v2/dspace/ingest/pdfSource/nov/N2442.pdf?sequence=1&isAllowed=y
260	http://cedar.wwu.edu/cgi/viewcontent.cgi?article=1035&amp;context=biology_facpubs
261	http://www.jstor.org/stable/pdf/3891498.pdf?seq=1#page_scan_tab_contents
262	http://cedar.wwu.edu/cgi/viewcontent.cgi?article=1035&amp;context=biology_facpubs
263	http://eol.org/pages/454775/details
264	http://www.jstor.org/stable/pdf/2409650.pdf?seq=1#page_scan_tab_contents
265	http://onlinelibrary.wiley.com/doi/10.1111/j.1469-7998.1999.tb01201.x/full
266	http://reptile-database.reptarium.cz/species?genus=Tropidurus&species=torquatus
267	http://www.nrcresearchpress.com/doi/abs/10.1139/cjz-2014-0002#.WTScC3WGM8o
268	http://reptile-database.reptarium.cz/species?genus=Varanus&species=exanthematicus
269	http://onlinelibrary.wiley.com/doi/10.1111/j.1748-1090.1997.tb01214.x/epdf?r3_referer=wol&tracking_action=preview_click&show_checkout=1&purchase_site_license=LICENSE_DENIED
270	http://genomics.senescence.info/species/entry.php?species=Varanus_exanthematicus
271	http://eol.org/pages/1055072/details
272	http://www.sciencedirect.com/science/article/pii/0006320796000080
273	http://genomics.senescence.info/species/entry.php?species=Varanus_salvator
274	http://eol.org/pages/452958/details
275	http://genomics.senescence.info/species/entry.php?species=Agkistrodon_contortrix
276	http://reptile-database.reptarium.cz/species?genus=Bothrops&species=jararacussu
277	http://www.ecoevo.com.br/publicacoes/pesquisadores/selma_santos/capitulos/reproductioninneotropicalpitviperswithemphasisonspeciesofthegenusbothrops_2002.pdf
278	http://onlinelibrary.wiley.com/doi/10.1017/S0952836901001030/epdf?r3_referer=wol&tracking_action=preview_click&show_checkout=1&purchase_site_license=LICENSE_DENIED
279	http://eol.org/pages/815843/details
280	http://genomics.senescence.info/species/entry.php?species=Crotalus_cerastes
281	http://eol.org/pages/963770/details
282	http://genomics.senescence.info/species/entry.php?species=Crotalus_molossus
283	http://reptile-database.reptarium.cz/species?genus=Crotalus&species=scutulatus
284	http://eaglemountainpublishing.s3.amazonaws.com/PDF/Biology%20of%20the%20Vipers/CH%2033_schuett.pdf
285	http://www.freepatentsonline.com/article/Texas-Journal-Science/128609490.html
286	http://genomics.senescence.info/species/entry.php?species=Crotalus_scutulatus
287	http://reptile-database.reptarium.cz/species?genus=Vipera&species=ursinii
288	https://www.researchgate.net/profile/David_Bird14/publication/265997833_Action_Plan_for_the_Conservation_of_the_Meadow_Viper_Vipera_ursinii_in_Europe/links/561e93f008aec7945a26cd12.pdf
289	http://booksandjournals.brillonline.com/content/journals/10.1163/156853808783431424
290	http://reptile-database.reptarium.cz/species?genus=Vipera&species=berus&search_param=%28%28search%3D%27Vipera+berus%27%29%29
291	http://booksandjournals.brillonline.com/content/journals/10.1163/156853881x00294 Ovarian cycle and reproductive dynamics in the female adder, Vipera berus (Reptilia, Viperidae)
292	http://rspb.royalsocietypublishing.org/content/royprsb/264/1380/455.full.pdf
293	http://eol.org/pages/1056566/details
294	http://genomics.senescence.info/species/entry.php?species=Caretta_caretta
295	http://eol.org/pages/455968/details
296	http://www.turtles.org/hawksd.htm
297	http://reptile-database.reptarium.cz/species?genus=Lepidochelys&species=olivacea
298	https://www.environment.gov.au/marine/marine-species/marine-turtles/oliveridley
299	http://eol.org/pages/815711/details
300	http://explorer.natureserve.org/servlet/NatureServe?searchName=Dermochelys+coriacea
301	Dass, R. (2011). Leatherback turtle (Dermochelys coriacea). Supplemental Volume: Species of Conservation Concern.
302	http://genomics.senescence.info/species/entry.php?species=Dermochelys_coriacea
303	https://peerj.com/articles/2914/

## Sheet: Supp Table 2
Supplementary Table 2. Data for 85 reptile species with known breeding season and shapefiles generated for this study.
	Order	Family	Species	Sex determination system	Reproductive mode	Ambient temprature (breeding season)	Start breeding season	End breeding season	Synonyms (other names)
1	Squamata	Agamidae	Amphibolurus_muricatus	TSD1	Oviparous2	18.9	Oct2	Feb2	Lacerta_muricata;Agama_muricata;Grammatophora_muricata
2	Squamata	Agamidae	Calotes_versicolor	TSD1	Oviparous3	26.1	Jul3	Dec3
3	Squamata	Agamidae	Lophognathus_temporalis	TSD1	Oviparous6	27.8716	Dec7	Mar7	Grammathophora_temporalis
4	Squamata	Anguidae	Elgaria_multicarinata	TSD1	Oviparous9	21.3604	Jun9	Jul9	Elgaria_multicarinata;Gerrhonotus_multicarinatus
5	Squamata	Gekkonidae	Phelsuma_guentheri	TSD1	Oviparous11	22	Feb11	Sep11
6	Squamata	Gekkonidae	Phelsuma_guimbeaui	TSD1	Oviparous15,16	21.6	Mar15,16	Sep15,16
7	Squamata	Gekkonidae	Phelsuma_madagascariensis	TSD1	Oviparous18	23.4976	Jan18	Jul18	Phelsuma_madagascariensis;Gekko_madagascariensis
8	Squamata	Lacertidae	Podarcis_pityusensis	TSD1	Oviparous20	19.8	Apr21	Aug21
9	Squamata	Phyllodactylidae	Tarentola_annularis	TSD1	Oviparous23	29.6738	Mar24	Jul24
10	Squamata	Scincidae	Eulamprus_tympanum	TSD1	Viviparous26	12.4341	Sep26	Nov26	Lygosoma_tympanum
11	Testudines	Carettochelyidae	Carettochelys_insculpta	TSD1	Oviparous27,28	26.1377	Jul27,28	Oct27,28
12	Testudines	Cheloniidae	Lepidochelys_kempii	TSD1	Oviparous40	24.0502	Apr40	Jul40	Thalassochelys_kempii
13	Testudines	Cheloniidae	Natator_depressus	TSD1	Oviparous43,44	26.7486	Jun43,44	Jan43,44	Chelonia_depressa
14	Testudines	Chelydridae	Chelydra_serpentina	TSD1	Oviparous45	22.4	May45,46	Jul45,46	Testudo_serpentina;Chelydra_osceola;Chelydra_serpentina
15	Testudines	Chelydridae	Macrochelys_temminckii	TSD1	Oviparous49,50	22.3	Apr49,51	Jun49,51	Chelonura_temminckii;Macroclemys_temminckii
16	Testudines	Dermatemydidae	Dermatemys_mawii	TSD1	Oviparous54,55	24.8	Sep54,55,56	Dec54,55,56
17	Testudines	Emydidae	Chrysemys_picta	TSD1	Oviparous58	19.8	May58	Jul58	Chrysemys_marginata;Chrysemys_treleasei;Emys_oregoniensis;Chrysemys_dorsalis;Testudo_picta;Emys_bellii
18	Testudines	Emydidae	Clemmys_guttata	TSD1	Oviparous62	21.5	May62	Jul62	Testudo_guttata
19	Testudines	Emydidae	Deirochelys_reticularia	TSD1	Oviparous65	20.3	Jan65	Dec65
20	Testudines	Emydidae	Emydoidea_blandingii	TSD1	Oviparous68,69	20	Jun68,69	Jul68,69	Emys_blandingii;Cistuda_blandingii
21	Testudines	Emydidae	Graptemys_barbouri	TSD1	Oviparous76	26.2	Apr76	Aug76
22	Testudines	Emydidae	Graptemys_geographica	TSD1	Oviparous79,80	20.6	May79,80	Jul79,80	Emys_megacephala;Emys_lesueurii;Testudo_geographica
23	Testudines	Emydidae	Graptemys_nigrinoda	TSD1	Oviparous83	26.3	May83	Aug83
24	Testudines	Emydidae	Graptemys_ouachitensis	TSD1	Oviparous86,87	24.6	May86,87	Jul86,87	Graptemys_pseudogeographica
25	Testudines	Emydidae	Graptemys_pseudogeographica	TSD1	Oviparous90,91	25	May90,91	Jul90,91	Graptemys_pseudogeographica;Malacoclemmys_kohnii;Emys_pseudogeographica
26	Testudines	Emydidae	Graptemys_pulchra	TSD1	Oviparous94,95	25.4924	Apr94,95	Aug94,95
27	Testudines	Emydidae	Graptemys_versa	TSD1	Oviparous98,99	19.155	Feb99	Jun99	Graptemys_pseudogeographica
28	Testudines	Emydidae	Malaclemys_terrapin	TSD1	Oviparous101,102,103	24.8	Apr101,102,103	Jul101,102,103	Malaclemmys_littoralis;Emys_pileata;Testudo_terrapin;Emys_macrocephalus;Malaclemmys_macrospilota;Malacoclemmys_terrapin;Malaclemys_tuberculifera;Testudo_concentrica;Testudo_ocellata;Emys_centrata;Malaclemys_terrapin
29	Testudines	Emydidae	Pseudemys_concinna	TSD1	Oviparous107,108,109	24.2	Mar107,108,109	Aug107,108,109	Pseudemys_concinna;Emys_mobilensis;Pseudemys_floridana;Pseudemys_suwanniensis;Emys_hieroglyphica;Ptychemys_hoyi;Testudo_concinna;Testudo_floridana
30	Testudines	Emydidae	Pseudemys_floridana	TSD1	Oviparous113	19.2375	Jan113	Dec113
31	Testudines	Emydidae	Pseudemys_nelsoni	TSD1	Oviparous114	27.4206	May114	Aug114	Chrysemys_nelsoni;Pseudemys_rubriventris
32	Testudines	Emydidae	Pseudemys_texana	TSD1	Oviparous116,117	26.5	May116,117	Jul116,117	Pseudemys_concinna
33	Testudines	Emydidae	Terrapene_carolina	TSD1	Oviparous119,120	24.2393	May119,120	Jul119,120	Testudo_carolina;Cistudo_mexicana;Testudo_clausa;Cistudo_major;Cistudo_triunguis;Terrapene_bauri;Cistudo_yucatana
34	Testudines	Emydidae	Terrapene_coahuila	TSD1	Oviparous124	25.8788	May124	Sep124
35	Testudines	Emydidae	Terrapene_ornata	TSD1	Oviparous128,129	25.1	May128,129	Aug128,129	Cistudo_ornata
36	Testudines	Emydidae	Trachemys_scripta	TSD1	Oviparous133	24.8	Apr133	Aug133	Pseudemys_scripta;Emys_troostii;Chrysemys_scripta;Emys_elegans;Testudo_scripta;Emys_cumberlandensis;Trachemys_scripta
37	Testudines	Geoemydidae	Heosemys_grandis	TSD1	Oviparous137	20.4	Nov137,138	Dec137,138	Emys_siamensis;Geomyda_grandis
38	Testudines	Geoemydidae	Mauremys_annamensis	TSD1	Oviparous140,141	28.5	May141	Jun141	Annamemys_merkleni;Annamemys_annamensis;Cyclemys_annamensis
39	Testudines	Geoemydidae	Mauremys_japonica	TSD1	Oviparous144	20.9163	Apr144	Aug144	Emys_vulgaris
40	Testudines	Geoemydidae	Mauremys_mutica	TSD1	Oviparous148	26.7	Apr149	Aug149	Emys_muticus
41	Testudines	Geoemydidae	Mauremys_nigricans	TSD1	Oviparous152	23.6	Apr152	Jul152	Emys_nigricans;Chinemys_nigricans
42	Testudines	Geoemydidae	Mauremys_reevesii	TSD1	Oviparous154	25.2	Jun154	Jul154	Emys_reevesii;Chinemys_reevesii;Chinemys_megalocephala;Emys_vulgaris;Geoclemys_grangeri;Mauremys_pritchardi;Damonia_unicolor;Geoclemys_paracaretta;Emys_japonica
43	Testudines	Geoemydidae	Melanochelys_trijuga	TSD1	Oviparous157	25.8449	Aug157	Oct157	Emys_trijuga;Geoemyda_trijuga
44	Testudines	Geoemydidae	Rhinoclemmys_areolata	TSD1	Oviparous163	27.5	May163	Aug163	Emys_areolata
45	Testudines	Geoemydidae	Rhinoclemmys_pulcherrima	TSD1	Oviparous165,166	25.3398	May165,166	Dec165,166
46	Testudines	Kinosternidae	Kinosternon_acutum	TSD1	Oviparous174	24	Sep174	Mar174	Kinosternon_scorpioides
47	Testudines	Kinosternidae	Kinosternon_alamosae	TSD1	Oviparous176	28.3	Jul177	Aug177
48	Testudines	Kinosternidae	Kinosternon_arizonense	TSD1	Oviparous178	27.5396	Jul178	Aug178	Kinosternon_flavescens
49	Testudines	Kinosternidae	Kinosternon_baurii	TSD1	Oviparous181	21.4946	Jan181	Dec181	Kinosternon_baurii;Cinosternum_baurii
50	Testudines	Kinosternidae	Kinosternon_creaseri	TSD1	Oviparous184	27	Aug185,186	Oct185,186
51	Testudines	Kinosternidae	Kinosternon_flavescens	TSD1	Oviparous188,189	26.4	Jul188,189	Sep188,189	Kinosternon_flavescens;Cinosternon_flavescens
52	Testudines	Kinosternidae	Kinosternon_hirtipes	TSD1	Oviparous193	22.7	May194	Sep194	Kinosternon_murrayi;Cinosternon_hirtipes
53	Testudines	Kinosternidae	Kinosternon_leucostomum	TSD1	Oviparous196,197	25.3	Jan196,197,198	Dec196,197,198
54	Testudines	Kinosternidae	Kinosternon_scorpioides	TSD1	Oviparous201	25.7	Aug201	Jun201
55	Testudines	Kinosternidae	Kinosternon_sonoriense	TSD1	Oviparous206	25.4	Jun207,208	Sep207,208
56	Testudines	Kinosternidae	Kinosternon_subrubrum	TSD1	Oviparous212	23.9	Jan212,213	Dec212,213	Kinosternon_hippocrepis;Testudo_pensilvanica;Kinosternon_louisianae;Terrapene_boscii;Testudo_subrubra;Cinosternum_steindachneri
57	Testudines	Kinosternidae	Sternotherus_carinatus	TSD1	Oviparous222	26.3	May223,224	Jul223,224	Aromochelys_carinata
58	Testudines	Kinosternidae	Sternotherus_minor	TSD1	Oviparous228,229	24.12	Oct228,229	Jul228,229	Sternotherus_peltifer;Goniochelys_minor;Kinosternon_minor
59	Testudines	Kinosternidae	Sternotherus_odoratus	TSD1	Oviparous232	19.1	Feb233,234,235	Aug233,234,235	Kinosternum_guttatum;Ozotheca_tristycha;Kinosternon_odoratum;Testudo_odorata;Testudo_glutinata
60	Testudines	Pelomedusidae	Pelomedusa_subrufa	TSD1	Oviparous240	23.7	Sep240,241	Feb240,241
61	Testudines	Pelomedusidae	Pelusios_castaneus	TSD1	Oviparous243	27.8	Feb243	Mar243
62	Testudines	Podocnemididae	Podocnemis_erythrocephala	TSD1	Oviparous245	26.8	Oct245	Dec245	Podocnemis_agassizi;Emys_erythrocephala;Podocnemis_coutinhii
63	Testudines	Podocnemididae	Podocnemis_expansa	TSD1	Oviparous249,250	26.5	Aug249	Oct249	Emys_expansa;Hydraspis_bitentaculata;Podocnemis_expansa;Emys_amazonica;Testudo_arrau
64	Testudines	Podocnemididae	Podocnemis_lewyana	TSD1	Oviparous254	26.1	Dec254	Sep254
65	Testudines	Podocnemididae	Podocnemis_sextuberculata	TSD1	Oviparous256,257	26.8	Sep256,257	Oct256,257	Podocnemis_expansa;Bartlettia_pitipii
66	Testudines	Podocnemididae	Podocnemis_unifilis	TSD1	Oviparous249	26.2	Aug249	Sep249	Chelys_lata;Testudo_terekay;Emys_cayennensis
67	Testudines	Testudinidae	Eurotestudo_hermanni	TSD1	Oviparous261	19.9	May261	Jul261
68	Testudines	Testudinidae	Geochelone_elephantopus	TSD1	Oviparous265,266	20.4	Jun265,266	Dec265,266
69	Testudines	Testudinidae	Gopherus_agassizii	TSD1	Oviparous267,268	27.5	May267,268,269	Jul267,268,269	Xerobates_lepidocephalus;Xerobates_agassizii
70	Testudines	Testudinidae	Gopherus_polyphemus	TSD1	Oviparous272	25.0099	Apr272	Jul272	Testudo_polyphemus
71	Testudines	Testudinidae	Malacochersus_tornieri	TSD1	Oviparous275	20.9	Jul275	Aug275	Testudo_tornieri
72	Testudines	Testudinidae	Testudo_graeca	TSD1	Oviparous278,279	23.2	Apr278,279	Jul278,279	Testudo_zarudnyi;Testudo_anamurensis;Testudo_armeniaca;Testudo_whitei;Testudo_ibera;Testudo_floweri;Testudo_antakyensis;Testudo_flavominimaralis;Furculachelys_nabeulensis;Testudo_graeca;Testudo_nikolskii;Testudo_terrestris;Testudo_buxtoni;Testudo_perses;Testudo_pallasi
REFERENCES
References
1	Tree of Sex http://treeofsex.org/
2	http://onlinelibrary.wiley.com/doi/10.1111/j.1442-9993.2000.tb00070.x/epdf
3	http://eol.org/pages/1056997/details
4	http://www.bioone.org/doi/pdf/10.1670/0022-1511%282002%29036%5B0001%3ASDAFRC%5D2.0.CO%3B2
5	http://genomics.senescence.info/species/entry.php?species=Calotes_versicolor
6	http://reptile-database.reptarium.cz/species?genus=Gowidon&species=temporalis
7	http://ac.els-cdn.com/S1096495909000384/1-s2.0-S1096495909000384-main.pdf?_tid=a1a64150-4da0-11e6-88d0-00000aab0f02&acdnat=1468926478_94c6240f426e810d1c7efb2501673bd5
8	http://www.bioone.org/doi/pdf/10.1670/11-084
9	http://www.jstor.org/stable/pdf/3890636.pdf?_=1469535381776
10	http://genomics.senescence.info/species/entry.php?species=Elgaria_multicarinata
11	Beolens B, Watkins M, Grayson M. (2011). The Eponym Dictionary of Reptiles. Baltimore, Maryland: Johns Hopkins University Press. xiii + 296 pp. ISBN 978-1-4214-0135-5. (Phelsuma guentheri, pp. 110-111).
12	http://www.arkive.org/round-island-day-gecko/phelsuma-guentheri/
13	Home range, habitat use and social behaviour of the endangered Mauritian gecko Phelsuma guentheri
	http://www.uwinst.uzh.ch/publications/Thomas_Gerner.pdf
14	http://genomics.senescence.info/species/entry.php?species=Phelsuma_guentheri
15	Henkel, F.-W. and W. Schmidt (1995) Amphibien und Reptilien Madagaskars, der Maskarenen, Seychellen und Komoren. Ulmer Stuttgart. ISBN 3-8001-7323-9
16	McKeown, Sean (1993) The general care and maintenance of day geckos. Advanced Vivarium Systems, Lakeside CA
17	http://genomics.senescence.info/species/entry.php?species=Phelsuma_guimbeaui
18	http://eol.org/pages/791148/details
19	http://genomics.senescence.info/species/entry.php?species=Phelsuma_madagascariensis
20	http://reptile-database.reptarium.cz/species?genus=Podarcis&species=pityusensis
21	http://www.arkive.org/ibiza-wall-lizard/podarcis-pityusensis/
22	http://www.jstor.org/stable/pdf/1563974.pdf?seq=1#page_scan_tab_contents
23	http://reptile-database.reptarium.cz/species?genus=Tarentola&species=annularis
24	http://www.kasparek-verlag.de/PDF%20Abstracts/PDF31%20Abstracts/023-038%20Ibrahim.pdf
25	http://genomics.senescence.info/species/entry.php?species=Tarentola_annularis
26	https://link.springer.com/article/10.1007/s00442-004-1640-1
27	http://animaldiversity.org/accounts/Carettochelys_insculpta/
28	http://eol.org/pages/1056984/details
29	https://peerj.com/articles/2914/
30	http://genomics.senescence.info/species/entry.php?species=Carettochelys_insculpta
31	Mocelin, Márcia a. Fernandes, Ronaldo Porto, Marcovan Fernandes, Daniel S.. (2008). Reproductive Biology and Notes on Natural History of the Side-necked Turtle Acanthochelys radiolata (Mikan, 1820) in Captivity (Testudines: Chelidae). South American Journal of Herpetology, 3, 223-228. http://www.bioone.org/doi/pdf/10.2994/1808-9798-3.3.223
32	http://eol.org/pages/795417/details
33	https://peerj.com/articles/2914/
34	http://genomics.senescence.info/species/entry.php?species=Chelodina_longicollis
35	http://eol.org/pages/455894/details
36	http://reptile-database.reptarium.cz/species?genus=Mesoclemmys&species=gibba
37	http://reptile-database.reptarium.cz/species?genus=Phrynops&species=geoffroanus
38	http://www.tandfonline.com/doi/pdf/10.1076/snfe.36.1.57.8887?needAccess=true
39	http://genomics.senescence.info/species/entry.php?species=Phrynops_geoffroanus
40	http://eol.org/pages/1056176/details
41	https://peerj.com/articles/2914/
42	http://genomics.senescence.info/species/entry.php?species=Lepidochelys_kempii
43	http://www.arkive.org/flatback-turtle/natator-depressus/
44	http://eol.org/pages/791397/details
45	http://eol.org/pages/795409/details
46	COSEWIC. (2008). Assessment and status report on the Snapping Turtle Chelydra serpentina in Canada, 1-47.
	http://publications.gc.ca/collections/collection_2009/ec/CW69-14-565-2009E.pdf
47	https://peerj.com/articles/2914/
48	http://genomics.senescence.info/species/entry.php?species=Chelydra_serpentina
49	http://eol.org/pages/791511/details
50	http://animaldiversity.org/accounts/Macrochelys_temminckii/
51	http://myfwc.com/wildlifehabitats/imperiled/profiles/reptiles/alligator-snapping-turtle/
52	https://peerj.com/articles/2914/
53	http://genomics.senescence.info/species/entry.php?species=Macrochelys_temminckii
54	http://animaldiversity.org/accounts/Dermatemys_mawii/
55	http://eol.org/pages/815713/details
56	http://www.iucnredlist.org/details/6493/0
57	http://genomics.senescence.info/species/entry.php?species=Dermatemys_mawii
58	http://www.jstor.org/stable/pdf/1446291.pdf?_=1467326816915&seq=1#page_scan_tab_contents
59	http://www.jstor.org/stable/pdf/1467026.pdf
60	https://peerj.com/articles/2914/
61	http://genomics.senescence.info/species/entry.php?species=Chrysemys_picta
62	http://eol.org/pages/1056844/details
63	https://peerj.com/articles/2914/
64	http://genomics.senescence.info/species/entry.php?species=Clemmys_guttata
65	http://eol.org/pages/795113/details
66	https://peerj.com/articles/2914/
67	http://genomics.senescence.info/species/entry.php?species=Deirochelys_reticularia
68	http://animaldiversity.org/accounts/Emydoidea_blandingii/
69	http://eol.org/pages/1056352/details
70	https://peerj.com/articles/2914/
71	http://genomics.senescence.info/species/entry.php?species=Emydoidea_blandingii
72	http://eol.org/pages/1056845/details
73	http://www.canadianfieldnaturalist.ca/cfn/index.php/cfn/article/view/739
	Ecological Aspects of a Wood Turtle, Glyptemys insculpta,
	Population at the Northern Limit of its Range in Québec
74	https://peerj.com/articles/2914/
75	http://genomics.senescence.info/species/entry.php?species=Glyptemys_insculpta
76	van Dijk, P.P. 2016. Graptemys barbouri. The IUCN Red List of Threatened Species 2016: e.T9496A97417240. Downloaded on 01 July 2016.
77	https://peerj.com/articles/2914/
78	http://genomics.senescence.info/species/entry.php?species=Graptemys_barbouri
79	http://animaldiversity.org/accounts/Graptemys_geographica/
80	http://eol.org/pages/456487/details
81	https://peerj.com/articles/2914/
82	http://genomics.senescence.info/species/entry.php?species=Graptemys_geographica
83	Blankenship, Emmett L Butterfield, Brian P Godwin, James C. (2008). Graptemys nigrinoda Cagle 1954 - black-knobbed map turtle, black-knobbed sawback. Conservation Biology of Freshwater Turtles and Tortoises - Chelonian Research Monographs, No. 5, 5, 005.1-005.6. URL: http://www.iucn-tftsg.org/wp-content/uploads/file/Accounts/crm_5_005_nigrinoda_v1_2008.pdf
84	Lindeman, Peter V.. (2016). Diets of Syntopic Black-knobbed Sawbacks (Graptemys nigrinoda) and Alabama Map Turtles (Graptemys pulchra) in the Alabama River. The American Midland Naturalist, 175, 194-205.
85	http://genomics.senescence.info/species/entry.php?species=Graptemys_nigrinoda
86	http://explorer.natureserve.org/servlet/NatureServe?searchName=Graptemys+ouachitensis
87	eol.org/pages/456491/details
88	https://peerj.com/articles/2914/
89	https://www.iucnredlist.org/species/165599/97423209
90	http://animaldiversity.org/accounts/Graptemys_pseudogeographica/
91	http://eol.org/pages/456492/details
92	https://peerj.com/articles/2914/
93	http://genomics.senescence.info/species/entry.php?species=Graptemys_pseudogeographica
94	http://explorer.natureserve.org/servlet/NatureServe?searchName=Graptemys+pulchra
95	http://eol.org/pages/793417/details
96	https://peerj.com/articles/2914/
97	http://genomics.senescence.info/species/entry.php?species=Graptemys_pulchra
98	http://www.texasturtles.org/Aspects_of_life_history_of_Texas_Map_Turtle.pdf
99	Vogt, R. C.. (1981). Graptemys versa Stejneger 1925 Texas map turtle. Society for the Study of Amphibians and Reptiles., 280.
100	https://peerj.com/articles/2914/
101	http://animaldiversity.org/accounts/Malaclemys_terrapin/
102	http://eol.org/pages/1055887/details
103	Sheridan, Claire Marie. (2010). Mating system and dispersal patterns in the diamondback terrapin ( Malaclemys terrapin ). https://idea.library.drexel.edu/islandora/object/idea%3A3323
104	https://peerj.com/articles/2914/
105	Tulipani, Diane C.. (2013). Foraging ecology and habitat use of the northern diamondback terrapin (Malaclemys terrapin terrapin) in southern Chesapeake Bay.
106	http://genomics.senescence.info/species/entry.php?species=Malaclemys_terrapin
107	http://www.arkive.org/river-cooter/pseudemys-concinna/
108	http://eol.org/pages/1055547/details
109	Beach, Melbourne Natural, Florida Inventory, Areas. (2008). Pseudemys concinna ( Le Conte 1830 ) - River Cooter. Conservation Biology of Freshwater Turtles and Tortoises: A Compilation Project of the IUCN/SSC Tortoise and Freshwater Turtle Specialist Group.
110	Dreslik, M.. (1997). Ecology of the River Cooter Pseudemys concinna in a sourthern Illinois floodplain lake. Herpetological Natural History, 5, 135, 145.
111	https://peerj.com/articles/2914/
112	http://genomics.senescence.info/species/entry.php?species=Pseudemys_concinna
113	MATTHEW J. ARESCO. (2004). Reproductive Ecology of Pseudemys floridana and Trachemys scripta (Testudines: Emydidae) in Northwestern Florid. Journal of Herpetology, 38, 249-256.
114	Jackson, Dale R. (2010). Pseudemys nelsoni Carr 1938 - Florida red-bellied turtle. Conservation Biology of Freshwater Turtles and Tortoises - Chelonian Research Monographs, No. 5, 5.
115	http://genomics.senescence.info/species/entry.php?species=Pseudemys_nelsoni
116	http://explorer.natureserve.org/servlet/NatureServe?searchName=Pseudemys+texana
117	http://eol.org/pages/1055541/details
118	https://peerj.com/articles/2914/
119	http://animaldiversity.org/accounts/Terrapene_carolina/
120	http://eol.org/pages/1055222/details
121	http://www.nrcresearchpress.com/doi/abs/10.1139/z97-773#.WTTXgHWGM8o
122	https://peerj.com/articles/2914/
123	http://genomics.senescence.info/species/entry.php?species=Terrapene_carolina
124	http://www.iucn-tftsg.org/wp-content/uploads/file/Accounts/crm_5_049_coahuila_v1_2011.pdf
125	https://www.jstor.org/stable/pdf/3670497.pdf
126	https://peerj.com/articles/2914/
127	http://genomics.senescence.info/species/entry.php?species=Terrapene_coahuila
128	http://explorer.natureserve.org/servlet/NatureServe?searchName=Terrapene+ornata
129	http://eol.org/pages/1055219/details
130	http://www.bioone.org/doi/pdf/10.1674/0003-0031%282002%29148%5B0416%3AARAOBO%5D2.0.CO%3B2
131	https://peerj.com/articles/2914/
132	http://genomics.senescence.info/species/entry.php?species=Terrapene_ornata
133	MATTHEW J. ARESCO. (2004). Reproductive Ecology of Pseudemys floridana and Trachemys scripta (Testudines: Emydidae) in Northwestern Florid. Journal of Herpetology, 38, 249-256.
134	https://peerj.com/articles/2914/
135	http://shaimeirilab.weebly.com/uploads/5/5/3/3/5533843/slavenko_et_al._2015_predictors_of_turtle_home_range_sizes.pdf
136	http://genomics.senescence.info/species/entry.php?species=Trachemys_scripta
137	http://www.heosemys.org/grandis.php
138	Ernst, C.H. and Barbour, R.W. (1989): Turtles of the World (Smithsonian Institution Press - London/Washington D.C.), pp.157-158 keywords: general, anatomy, taxonomy
139	http://genomics.senescence.info/species/entry.php?species=Heosemys_grandis
140	http://reptile-database.reptarium.cz/species?genus=Mauremys&species=annamensis
141	Mccormack T, Dawson J. , Hendrie D. ,Ewert M. , Iverson J. , Hatcher R. and Goode J.. (2014). Mauremys annamensis ( Siebenrock 1903 ) - Vietnamese Pond Turtle , Annam Pond Turtle , Rùa Trung B?. Conservation Biology of Freshwater Turtles and Tortoises. URL: http://www.iucn-tftsg.org/wp-content/uploads/file/Accounts/crm_5_081_annamensis_v1_2014.pdf
142	https://peerj.com/articles/2914/
143	http://genomics.senescence.info/species/entry.php?species=Mauremys_annamensis
144	Yasukawa, Yuichirou Yabe, Takashi Ota, Hidetoshi. (2008). Mauremys japonica (Temminck and Schlegel 1835) - Japanese pond turtle. Conservation Biology of Freshwater Turtles and Tortoises, 5. URL: http://www.iucn-tftsg.org/wp-content/uploads/file/Accounts/crm_5_003_japonica_v1_2008.pdf
145	Haramura, Takashi Yamane, Machiko Mori, Akira. (2008). Preliminary Survey on the Turtle Community in a Lotic Environment of the Kizu River. Current Herpetology, 27, 101-108. URL: http://www.bioone.org.biblioteca.ibt.unam.mx:2048/doi/pdf/10.3105/1881-1019-27.2.101
146	https://peerj.com/articles/2914/
147	http://genomics.senescence.info/species/entry.php?species=Mauremys_japonica
148	http://europepmc.org/abstract/cba/543878
149	http://onlinelibrary.wiley.com/doi/10.1002/zoo.20265/abstract
150	https://peerj.com/articles/2914/
151	http://genomics.senescence.info/species/entry.php?species=Mauremys_mutica
152	http://www.iucn-tftsg.org/wp-content/uploads/file/Accounts/crm_5_068_nigricans_v1_2012.pdf
153	http://genomics.senescence.info/species/entry.php?species=Mauremys_nigricans
154	http://www.arkive.org/chinese-pond-turtle/mauremys-reevesii/
155	https://peerj.com/articles/2914/
156	http://genomics.senescence.info/species/entry.php?species=Mauremys_reevesii
157	http://www.arkive.org/indian-black-turtle/melanochelys-trijuga/
158	https://peerj.com/articles/2914/
159	http://genomics.senescence.info/species/entry.php?species=Melanochelys_trijuga
160	http://reptile-database.reptarium.cz/species?genus=Pangshura&species=smithii
161	http://nmcg.nic.in/BioRep.aspx
162	http://genomics.senescence.info/species/entry.php?species=Pangshura_smithii
163	van Dijk, P.P., Lee, J., Calderón Mandujano, R., Flores-Villela, O. & Lopez-Luna, M.A. 2007. Rhinoclemmys areolata. The IUCN Red List of Threatened Species 2007: e.T63664A12694597. http://dx.doi.org/10.2305/IUCN.UK.2007.RLTS.T63664A12694597.en. Downloaded on 27 June 2016.
164	http://genomics.senescence.info/species/entry.php?species=Rhinoclemmys_areolata
165	http://animaldiversity.org/accounts/Rhinoclemmys_pulcherrima/
166	http://eol.org/pages/790816/details
167	https://peerj.com/articles/2914/
168	http://genomics.senescence.info/species/entry.php?species=Rhinoclemmys_pulcherrima
169	http://eol.org/pages/460737/details
170	http://genomics.senescence.info/species/entry.php?species=Siebenrockiella_crassicollis
171	http://reptile-database.reptarium.cz/species?genus=Claudius&species=angustatus
172	http://repositorio.fciencias.unam.mx:8080/xmlui/bitstream/handle/11154/140839/26.Flores-Villela%26Zug.pdf?sequence=1
	Reproductive Biology of the Chopontil, Claudius angustatus (Testudines: Kinosternidae), in Southern Veracruz, Mexico
173	http://genomics.senescence.info/species/entry.php?species=Claudius_angustatus
174	https://books.google.co.uk/books?id=XcgDAAAAQBAJ&pg=PA396&lpg=PA396&dq=kinosternon+acutum+nesting+season&source=bl&ots=VgIP9eocj9&sig=1e1nvTAwQfR4LOKuzWzIwvKqaZc&hl=es-419&sa=X&sqi=2&ved=0ahUKEwj51JiDhtzNAhXJAsAKHW8PCWkQ6AEIHDAA#v=onepage&q=kinosternon%20acutum%20nesting%20season&f=false
175	http://shaimeirilab.weebly.com/uploads/5/5/3/3/5533843/slavenko_et_al._2015_predictors_of_turtle_home_range_sizes.pdf
176	http://www.jstor.org/stable/pdf/3671819.pdf
177	Frost, D., Hammerson, G. & Gadsden, H. 2016. Kinosternon alamosae. The IUCN Red List of Threatened Species 2016: e.T63665A97379006. Downloaded on 05 July 2016.
178	Frost, D., Hammerson, G. & Gadsden, H. 2016. Kinosternon arizonense. The IUCN Red List of Threatened Species 2016: e.T63666A97379712. Downloaded on 05 July 2016.
179	http://www.jstor.org/stable/pdf/3672164.pdf
180	https://peerj.com/articles/2914/
181	http://www.jstor.org/stable/pdf/1447971.pdf
182	https://peerj.com/articles/2914/
183	http://genomics.senescence.info/species/entry.php?species=Kinosternon_baurii
184	http://reptile-database.reptarium.cz/species?genus=Kinosternon&species=creaseri
185	http://www.jstor.org/stable/pdf/1565557.pdf?seq=1#page_scan_tab_contents
186	http://www.jstor.org/stable/pdf/1565557.pdf
187	http://www.jstor.org/stable/pdf/1466960.pdf
188	http://animaldiversity.org/accounts/Kinosternon_flavescens/
189	http://eol.org/pages/792967/details
190	https://peerj.com/articles/2914/
191	http://www.jstor.org/stable/pdf/3892843.pdf
192	https://www.iucnredlist.org/species/163421/97380845
193	http://reptile-database.reptarium.cz/species?genus=Kinosternon&species=hirtipes
194	van Dijk, P.P., Hammerson, G., Vazquez Diaz, J., Quintero Diaz, G.E., Santos, G. & Flores-Villela, O. 2016. Kinosternon hirtipes. The IUCN Red List of Threatened Species 2016: e.T63670A97381507. Downloaded on 05 July 2016.
195	https://www.academia.edu/5821946/Growth_and_reproduction_in_the_mud_turtle_Kinosternon_hirtipes_in_Chihuahua_Mexico
196	https://www.academia.edu/2394306/Kinosternon_leucostomum_Dum%C3%A9ril_y_Bibron_en_Dum%C3%A9ril_y_Dum%C3%A9ril_1851_
197	http://www.jstor.org/stable/pdf/1447847.pdf?seq=1#page_scan_tab_contents
198	http://repositorio.fciencias.unam.mx:8080/xmlui/bitstream/handle/11154/140839/26.Flores-Villela%26Zug.pdf?sequence=1
	Reproductive Biology of the Chopontil, Claudius angustatus (Testudines: Kinosternidae), in Southern Veracruz, Mexico
199	https://peerj.com/articles/2914/
200	http://genomics.senescence.info/species/entry.php?species=Kinosternon_leucostomum
201	http://www.iucn-tftsg.org/wp-content/uploads/file/Accounts/crm_5_063_scorpioides_v1_2011.pdf
202	http://ojs.uem.br/ojs/index.php/ActaSciBiolSci/article/view/22824/13615
203	http://www.scielo.br/pdf/pvb/v29n10/a11v2910.pdf
204	https://peerj.com/articles/2914/
205	http://genomics.senescence.info/species/entry.php?species=Kinosternon_scorpioides
206	http://reptile-database.reptarium.cz/species?genus=Kinosternon&species=sonoriense
207	http://www.blm.gov/ca/forms/wildlife/details.php?metode=serial_number&search=2962&detaillabelc=Sonoran%20mud%20turtle&detaillabels=Kinosternon%20sonoriense
208	http://www.californiaherps.com/turtles/pages/k.s.sonoriense.html
209	http://static1.squarespace.com/static/520a8033e4b03ad27abb086a/t/521cc60be4b0a68e978e6022/1377617419403/Stanila+thesis+2009.pdf
210	https://peerj.com/articles/2914/
211	http://genomics.senescence.info/species/entry.php?species=Kinosternon_sonoriense
212	http://www.jstor.org/stable/pdf/3892569.pdf
213	http://eol.org/pages/791770/details
214	https://peerj.com/articles/2914/
215	http://genomics.senescence.info/species/entry.php?species=Kinosternon_subrubrum
216	http://s3.amazonaws.com/academia.edu.documents/4765394/Satorhelyi_et_Farkas_2006.pdf?AWSAccessKeyId=AKIAJ56TQJRTWSMTNPEA&Expires=1467823357&Signature=92GlWRaaGvm9JC6643n%2BZG0%2B0fE%3D&response-content-disposition=inline%3B%20filename%3DBreeding_of_Salvins_musk_turtle_Stauroty.pdf
217	Goode, J. M. (1994): Reproduction in captive Neotropical musk and mud turtles (Staurotypus triporcatus, S. Salvinii, and Kinosternon scorpioides). In:Murphy, J. B., Adler, K. & J. T.
218	http://onlinelibrary.wiley.com/doi/10.1046/j.1420-9101.2002.00459.x/pdf
219	http://genomics.senescence.info/species/entry.php?species=Staurotypus_salvinii
220	https://books.google.co.uk/books?id=orUl8Ezs1iQC&pg=PA106&lpg=PA106&dq=Staurotypus+triporcatus+nesting+season&source=bl&ots=I0J3ro3U70&sig=kXVtmr0szITXfjfOzeywDceZTSo&hl=es-419&sa=X&ved=0ahUKEwi3u8bU3d_NAhVFL8AKHRzkAEoQ6AEIXDAI#v=onepage&q=Staurotypus%20triporcatus%20nesting%20season&f=false
221	http://genomics.senescence.info/species/entry.php?species=Staurotypus_triporcatus
222	https://books.google.co.uk/books?id=nNOQghYEXZMC&pg=PA727&lpg=PA727&dq=Reproduction+in+Female+Razorback+Musk+Turtles&source=bl&ots=ufB-Xr-Jun&sig=VkaiUkZB_HszLuXQV0-OQxse8x0&hl=es-419&sa=X&ved=0ahUKEwiF5anR6d_NAhWqC8AKHbiQBWQQ6AEINzAD#v=onepage&q=carinatus&f=false
223	http://animaldiversity.org/accounts/Sternotherus_carinatus/#2DE03EEB-C291-11E4-975C-002500F14F28
224	http://www.iucn-tftsg.org/wp-content/uploads/file/Accounts/crm_5_012_carinatus_v1_2008.pdf
225	http://www.herpconbio.org/Volume_8/Issue_3/Atkinson_2013.pdf
226	https://peerj.com/articles/2914/
227	http://genomics.senescence.info/species/entry.php?species=Sternotherus_carinatus
228	http://explorer.natureserve.org/servlet/NatureServe?searchName=Sternotherus+minor
229	http://eol.org/pages/790516/details
230	https://www.researchgate.net/publication/229957565_Ontogenetic_scaling_of_cranial_morphology_and_bite-force_generation_in_the_loggerhead_musk_turtle
231	http://genomics.senescence.info/species/entry.php?species=Sternotherus_minor
232	http://reptile-database.reptarium.cz/species?genus=Sternotherus&species=odoratus
233	http://animaldiversity.org/accounts/Sternotherus_odoratus/
234	http://eol.org/pages/790517/details
235	http://www.bioone.org/doi/pdf/10.1894/0038-4909%282003%29048%3C0543%3ASAOCIT%3E2.0.CO%3B2
236	https://www.jstor.org/stable/pdf/1564501.pdf
237	http://www.jstor.org/stable/pdf/1467026.pdf
238	https://peerj.com/articles/2914/
239	http://genomics.senescence.info/species/entry.php?species=Sternotherus_odoratus
240	http://www.iucn-tftsg.org/wp-content/uploads/file/Accounts/crm_5_007_subrufa_v1_2008.pdf
241	http://scholar.sun.ac.za/handle/10019.1/52444
242	http://genomics.senescence.info/species/entry.php?species=Pelomedusa_subrufa
243	http://www.iucn-tftsg.org/wp-content/uploads/file/Accounts/crm_5_095_castaneus_v1_2016.pdf
244	http://genomics.senescence.info/species/entry.php?species=Pelusios_castaneus
245	http://www.bioone.org/doi/pdf/10.2744/CCB-0611.1
246	http://www.bioone.org/doi/pdf/10.1655/HERPETOLOGICA-D-12-00008
247	https://peerj.com/articles/2914/
248	http://genomics.senescence.info/species/entry.php?species=Podocnemis_erythrocephala
249	http://www.scielo.br/pdf/bjb/v70n1/12.pdf
250	http://www.chelonianjournals.org/doi/pdf/10.2744/CCB-0778.1
251	https://peerj.com/articles/2914/
252	http://www.nrcresearchpress.com/doi/abs/10.1139/cjz-2012-0143#.WTTO43WGM8o
253	http://genomics.senescence.info/species/entry.php?species=Podocnemis_expansa
254	Páez, V., Gallego-Garcia, N. & Restrepo, A. 2016. Podocnemis lewyana. The IUCN Red List of Threatened Species 2016: e.T17823A1528580. Downloaded on 07 July 2016.
255	https://peerj.com/articles/2914/
256	http://www.scielo.org.co/pdf/abc/v20n2/v20n2a18.pdf
257	http://www.chelonianjournals.org/doi/abs/10.2744/1071-8443%282006%295%5B280%3ARBOTSA%5D2.0.CO%3B2
258	https://peerj.com/articles/2914/
259	https://peerj.com/articles/2914/
260	http://www.scielo.br/pdf/aabc/v87n4/0001-3765-aabc-201520140321.pdf
261	http://eol.org/pages/1055218/details
262	http://www.cebc.cnrs.fr/publipdf/2011/DAR32_2011.pdf
263	http://www.rogermeekherpetology.com/PDFs/22-Thermanni-pop-ecology-revised.pdf
264	http://genomics.senescence.info/species/entry.php?species=Testudo_hermanni
265	http://animaldiversity.org/accounts/Chelonoidis_nigra/
266	http://eol.org/pages/794300/details
267	http://explorer.natureserve.org/servlet/NatureServe?searchName=Gopherus+agassizii
268	http://eol.org/pages/456478/details
269	http://www.jstor.org/stable/pdf/1467071.pdf?seq=1#page_scan_tab_contents
270	https://peerj.com/articles/2914/
271	http://genomics.senescence.info/species/entry.php?species=Gopherus_agassizii
272	http://animaldiversity.org/accounts/Gopherus_polyphemus/
273	http://www.jstor.org/stable/pdf/3893018.pdf?_=1468013368050&seq=1#page_scan_tab_contents
274	https://peerj.com/articles/2914/
275	http://whozoo.org/Intro2002/TiffGarcia/TG_PancakeTortoise.htm
276	http://www.ajol.info/index.php/tjs/article/view/18352/17291
277	http://genomics.senescence.info/species/entry.php?species=Malacochersus_tornieri
278	http://www.arkive.org/greek-tortoise/testudo-graeca/
279	http://eol.org/pages/1055221/details
280	https://peerj.com/articles/2914/
281	http://genomics.senescence.info/species/entry.php?species=Testudo_graeca
282	http://eol.org/pages/795755/details
283	https://peerj.com/articles/2914/
284	http://genomics.senescence.info/species/entry.php?species=Apalone_mutica
285	http://eol.org/pages/795751/details
286	http://explorer.natureserve.org/servlet/NatureServe?searchName=Apalone+spinifera
287	https://peerj.com/articles/2914/
288	http://jeb.biologists.org/content/jexbio/204/19/3261.full.pdf
289	http://genomics.senescence.info/species/entry.php?species=Apalone_spinifera

## Sheet: Supp Table 3
Supplementary Table 3. Details regarding the Y-linked sequences in E. heatwolei
	Male transcript	% Female genomic coverage	% Male genomic coverage	Female MEDIAN genomic coverage	Male MEDIAN genomic coverage		gene	Anolis chr.	Position	ID Anolis	Chicken chr.	Position	ID Chicken	Male transcripts	Function	dS
1	Trinity_106314_1794	0	100	0	8	1	TNPO3	GL343993.1	18796	ENSACAG00000013470	1	1323611	ENSGALG00000039420	Trinity_79643_747, Trinity_69783_428, Trinity_79646_517, Trinity_51884_521, Trinity_37432_484, Trinity_79637_867, Trinity_79641_1104, Trinity_51885_409, Trinity_79638_1143, Trinity_79647_796, Trinity_79639_708, Trinity_79644_835	Transportin 3	0.0732
2	Trinity_117318_1573	0	100	0	9	2	UBE2H	GL343708.1	12272	ENSACAG00000001744	1	1491840	ENSGALG00000031975	Trinity_116853_512, Trinity_116855_522, Trinity_116856_562, Trinity_116854_508	ubiquitin conjugating enzyme E2 H	0.0374
3	Trinity_115883_1417	0	100	0	11	3	LEMD3/MAN1	5	50101435	ENSACAG00000003477	1	34057985	ENSGALG00000009873	Trinity_113183_446, Trinity_84816_529, Trinity_113184_1289, Trinity_113182_596, Trinity_84815_661, Trinity_26520_749, Trinity_27880_463, Trinity_84814_660, Trinity_113185_560	LEM domain containing 3	0.2344
4	Trinity_94521_1318	0	100	0	10	4	CAND1	GL343256.1	877695	ENSACAG00000003817	1	34900551	ENSGALG00000033879	Trinity_12713_578, Trinity_12712_469, Trinity_65003_429	cullin associated and neddylation dissociated 1	0.0143
5	Trinity_78154_1287	0	100	0	9	5	RAP1B	GL343256.1	1334057	ENSACAG00000028906	1	35332501	ENSGALG00000009927	Trinity_103519_920	RAP1B, member of RAS oncogene family	0.3318
6	Trinity_39122_1162	0	100	0	9	6	unkown	5	32245025		1	35533011		Trinity_6271_1128		NA
7	Trinity_74454_1120	0	100	0	13	7	FRS2	GL343256.1	1581999	ENSACAG00000004470	1	35566490	ENSGALG00000009966	Trinity_126452_446, Trinity_126456_553, Trinity_126458_518, Trinity_126455_689	fibroblast growth factor receptor substrate 2	0.0571
8	Trinity_113044_1034	0	100	0	13	8	NAP1L1	5	40559945	ENSACAG00000006924	1	38027576	ENSGALG00000010238	Trinity_53868_519	nucleosome assembly protein 1 like 1	0.0666
9	Trinity_20110_956	0	100	0	7	9	ZDHHC17	5	40797125	ENSACAG00000006696	1	38250500	ENSGALG00000010253	Trinity_50631_654, Trinity_50632_439, Trinity_68295_736, Trinity_7686_443, Trinity_50630_863, Trinity_11285_902	zinc finger DHHC-type containing 17	0.2301
10	Trinity_106370_898	0	100	0	7	10	E2F7	5	40974945	ENSACAG00000005414	1	38375611	ENSGALG00000031340	Trinity_38573_754	E2F transcription factor 7	0.2131
11	Trinity_63633_868	0	100	0	11	11	PPP1R12A	5	37377343	ENSACAG00000014016	1	39644313	ENSGALG00000010325	Trinity_85390_670	protein phosphatase 1 regulatory subunit 12A	0.1024
12	Trinity_50630_863	0	100	0	7	12	C12orf50	5	33549975	ENSACAG00000011191	1	42813465	ENSGALG00000045093	Trinity_16453_401, Trinity_16455_509	chromosome 5 open reading frame, human C12orf50	0.0559
13	Trinity_119534_838	0	100	0	10	13	ATP2B1	5	32806277	ENSACAG00000011979	1	43425751	ENSGALG00000030550	Trinity_5666_669	ATPase plasma membrane Ca2+ transporting 1	0.5492
14	Trinity_10185_812	0	100	0	9	14	BTG1	5	31906127	ENSACAG00000012417	1	44429339	ENSGALG00000011276	Trinity_112755_643, Trinity_112754_481, Trinity_61264_572, Trinity_112753_1388	BTG anti-proliferation factor 1	0.1501
15	Trinity_40984_791	0	100	0	8	15	ZNF384				1	77755770	ENSGALG00000032599	Trinity_6100_739, Trinity_6099_674	zinc finger protein 384	NA
16	Trinity_108147_789	0	100	0	11
17	Trinity_121751_782	0	100	0	9
18	Trinity_91802_776	0	100	0	10
19	Trinity_54403_760	0	100	0	8
20	Trinity_105016_755	0	100	0	6		CloneID_15704106_PA_COMMON_	5	6711923	6711957
21	Trinity_116372_737	0	100	0	11		CloneID_15705305_F_0-46:GA-46:GA_SNP_HIGHLAND_	5	27205429	27205456
22	Trinity_62288_732	0	100	0	4		BTG1	5	31906127			CloneID_15704100_F_0-10:CT-10:CT_SNP_COMMON_NULL_INCLUSIVE_	3:70562179-70562208
23	Trinity_18627_709	0	100	0	9		unkown	5	32245025
24	Trinity_124450_696	0	100	0	8		ATP2B1	5	32806277
25	Trinity_20116_674	0	100	0	9		C12orf50	5	33549975
26	Trinity_5666_669	0	100	0	9		CloneID_15694934_PA_COMMON_	5	35565006	35565045
27	Trinity_84815_661	0	100	0	9		PPP1R12A	5	37377343
28	Trinity_32130_655	0	100	0	5		NAP1L1	5	40559945
29	Trinity_4574_648	0	100	0	9		ZDHHC17	5	40797125
30	Trinity_42749_638	0	100	0	9		CloneID_15708456_F_0-19:AG-19:AG_SNP_COMMON_	5	40908883	40908909
31	Trinity_22407_631	0	100	0	9		E2F7	5	40974945
32	Trinity_20598_618	0	100	0	7		CloneID_15699580_PA_COMMON_	5	41153215	41153260
33	Trinity_45557_615	0	100	0	14		LEMD3/MAN1	5	50101435
34	Trinity_5720_602	0	100	0	10
35	Trinity_62541_602	0	100	0	14
36	Trinity_70360_601	0	100	0	8	Start	5:32086449-32086680 [Sequence]
37	Trinity_62516_597	0	100	0	9	End	5:42346713-42347020 [Sequence]
38	Trinity_6478_589	0	100	0	4
39	Trinity_5685_588	0	100	0	4
40	Trinity_66112_579	0	100	0	10
41	Trinity_29102_576	0	100	0	7
42	Trinity_29103_576	0	100	0	9
43	Trinity_29104_576	0	100	0	9
44	Trinity_78177_575	0	100	0	10
45	Trinity_92195_571	0	100	0	10
46	Trinity_19099_570	0	100	0	11
47	Trinity_90239_570	0	100	0	8
48	Trinity_4518_568	0	100	0	8
49	Trinity_5993_557	0	100	0	9
50	Trinity_126453_549	0	100	0	11
51	Trinity_128490_542	0	100	0	8
52	Trinity_61222_541	0	100	0	8
53	Trinity_42750_538	0	100	0	7
54	Trinity_90900_536	0	100	0	5
55	Trinity_97064_535	0	100	0	6
56	Trinity_83395_528	0	100	0	9
57	Trinity_31187_526	0	100	0	9
58	Trinity_51884_521	0	100	0	9
59	Trinity_130129_518	0	100	0	9
60	Trinity_116854_508	0	100	0	7
61	Trinity_36906_508	0	100	0	9
62	Trinity_38190_507	0	100	0	10
63	Trinity_82982_504	0	100	0	13
64	Trinity_111392_503	0	100	0	6
65	Trinity_42606_501	0	100	0	6
66	Trinity_14665_500	0	100	0	9
67	Trinity_115121_496	0	100	0	7
68	Trinity_9175_496	0	100	0	8
69	Trinity_37432_484	0	100	0	9
70	Trinity_106103_469	0	100	0	9
71	Trinity_116382_469	0	100	0	12
72	Trinity_25613_468	0	100	0	9
73	Trinity_43091_468	0	100	0	12
74	Trinity_11761_467	0	100	0	9
75	Trinity_5390_463	0	100	0	8
76	Trinity_1538_459	0	100	0	9
77	Trinity_60546_456	0	100	0	10
78	Trinity_103344_455	0	100	0	9
79	Trinity_45676_454	0	100	0	8
80	Trinity_77455_452	0	100	0	9
81	Trinity_106369_451	0	100	0	7
82	Trinity_124535_451	0	100	0	11
83	Trinity_54082_451	0	100	0	13
84	Trinity_97180_449	0	100	0	9
85	Trinity_126452_446	0	100	0	9
86	Trinity_127307_445	0	100	0	12
87	Trinity_99772_445	0	100	0	12
88	Trinity_128489_443	0	100	0	4
89	Trinity_63098_443	0	100	0	9
90	Trinity_46670_440	0	100	0	9
91	Trinity_91123_440	0	100	0	9
92	Trinity_80360_437	0	100	0	12
93	Trinity_102940_426	0	100	0	9
94	Trinity_19946_423	0	100	0	11
95	Trinity_18407_421	0	100	0	13
96	Trinity_82044_416	0	100	0	9
97	Trinity_23577_414	0	100	0	10
98	Trinity_45677_412	0	100	0	10
99	Trinity_98002_411	0	100	0	8
100	Trinity_34146_409	0	100	0	7
101	Trinity_13448_408	0	100	0	9
102	Trinity_119972_406	0	100	0	9
103	Trinity_64948_406	0	100	0	10
104	Trinity_130240_404	0	100	0	6
105	Trinity_45017_404	0	100	0	9
106	Trinity_92459_404	0	100	0	11
107	Trinity_12831_402	0	100	0	13
108	Trinity_127990_628	0	100	0	10
109	Trinity_26129_688	0	100	0	8
110	Trinity_11285_902	0	100	0	12
111	Trinity_68471_442	0	100	0	11
112	Trinity_68472_442	0	100	0	9
113	Trinity_105410_439	0	100	0	5
114	Trinity_10876_583	0	99	0	11
115	Trinity_764_416	0	99	0	6
116	Trinity_6635_658	0	99	0	14
117	Trinity_113300_699	0	99	0	13
118	Trinity_70123_686	0	99	0	9
119	Trinity_30424_573	0	99	0	9
120	Trinity_61264_572	0	99	0	11
121	Trinity_5229_1430	0	99	0	11
122	Trinity_61776_967	0	99	0	10
123	Trinity_26520_749	0	99	0	11
124	Trinity_84562_672	0	99	0	14
125	Trinity_114697_489	0	99	0	9
126	Trinity_5233_1175	0	99	0	14
127	Trinity_52806_413	0	99	0	10
128	Trinity_119209_541	0	99	0	13
129	Trinity_5230_1934	0	98	0	10
130	Trinity_10182_627	0	98	0	12
131	Trinity_108146_773	0	98	0	9
132	Trinity_27880_463	0	98	0	10
133	Trinity_105702_458	0	98	0	12
134	Trinity_85390_670	0	98	0	10
135	Trinity_72227_761	0	98	0	9
136	Trinity_79637_867	0	98	0	6
137	Trinity_79641_1104	0	98	0	9
138	Trinity_88695_572	0	98	0	9
139	Trinity_124242_1822	0	98	0	10
140	Trinity_124243_1731	0	98	0	7
141	Trinity_20112_838	0	98	0	11
142	Trinity_7684_439	0	98	0	10
143	Trinity_54400_615	0	98	0	11
144	Trinity_9361_524	0	98	0	11
145	Trinity_5232_1436	0	98	0	9
146	Trinity_20108_703	0	98	0	9
147	Trinity_51885_409	0	98	0	10
148	Trinity_72226_567	0	98	0	7
149	Trinity_36192_446	0	98	0	9
150	Trinity_106313_1249	0	98	0	9
151	Trinity_65003_429	0	97	0	9
152	Trinity_79638_1143	0	97	0	10
153	Trinity_79647_796	0	97	0	11
154	Trinity_64880_696	0	97	0	7
155	Trinity_84814_660	0	97	0	6
156	Trinity_79639_708	0	97	0	10
157	Trinity_74236_452	0	97	0	11
158	Trinity_70126_688	0	97	0	9
159	Trinity_66110_438	0	97	0	8
160	Trinity_112753_1388	0	97	0	8
161	Trinity_91803_708	0	97	0	13
162	Trinity_587_472	0	97	0	7
163	Trinity_20114_676	0	97	0	10
164	Trinity_67171_525	0	97	0	11
165	Trinity_61774_636	0	97	0	9
166	Trinity_119533_601	0	97	0	14
167	Trinity_5236_628	0	97	0	9
168	Trinity_62287_680	0	96	0	5
169	Trinity_113185_560	0	96	0	10
170	Trinity_79644_835	0	96	0	14
171	Trinity_90240_413	0	96	0	9
172	Trinity_63634_466	0	96	0	8
173	Trinity_12916_418	0	96	0	9
174	Trinity_20113_679	0	96	0	11
175	Trinity_61775_522	0	96	0	10
176	Trinity_130128_468	0	96	0	11
177	Trinity_18626_415	0	96	0	10
178	Trinity_112755_643	0	96	0	4
179	Trinity_5228_575	0	96	0	9
180	Trinity_79643_747	0	96	0	9
181	Trinity_70127_690	0	96	0	6
182	Trinity_125860_490	0	96	0	9
183	Trinity_130981_464	0	96	0	7
184	Trinity_10877_583	0	96	0	10
185	Trinity_12713_578	0	96	0	4
186	Trinity_70125_689	0	96	0	10
187	Trinity_70124_685	0	96	0	6
188	Trinity_103345_447	0	96	0	7
189	Trinity_89629_491	0	96	0	9
190	Trinity_62517_463	0	96	0	8
191	Trinity_84816_529	0	96	0	6
192	Trinity_20117_683	0	96	0	9
193	Trinity_23578_403	0	96	0	4
194	Trinity_116853_512	0	95	0	10
195	Trinity_50631_654	0	95	0	9
196	Trinity_97179_444	0	95	0	10
197	Trinity_36905_438	0	95	0	10
198	Trinity_83611_557	0	95	0	8
199	Trinity_54402_615	0	95	0	9
200	Trinity_92196_492	0	95	0	10
201	Trinity_102230_754	0	95	0	11
202	Trinity_90529_448	0	95	0	11
203	Trinity_90530_448	0	95	0	8
204	Trinity_47002_440	0	95	0	14
205	Trinity_50632_439	0	95	0	11
206	Trinity_47005_469	0	94	0	9
207	Trinity_47000_425	0	94	0	9
208	Trinity_47004_454	0	94	0	8
209	Trinity_36907_471	0	94	0	14
210	Trinity_116855_522	0	94	0	11
211	Trinity_54399_512	0	94	0	8
212	Trinity_59209_530	0	94	0	6
213	Trinity_102231_777	0	94	0	9
214	Trinity_72631_406	0	93	0	6
215	Trinity_4755_418	0	93	0	9
216	Trinity_74452_494	0	93	0	9
217	Trinity_45084_426	0	92	0	7
218	Trinity_62518_544	0	92	0	9
219	Trinity_100256_968	0	92	0	8
220	Trinity_46637_431	0	91	0	5
221	Trinity_74453_468	0	91	0	7
222	Trinity_64879_477	0	91	0	8
223	Trinity_20115_704	0	90	0	7
224	Trinity_12712_469	0	89	0	10
225	Trinity_116856_562	0	89	0	9
226	Trinity_18392_499	0	88	0	6
227	Trinity_18681_521	0	88	0	6
228	Trinity_69783_428	0	87	0	11
229	Trinity_79646_517	0	87	0	6
230	Trinity_100257_507	0	84	0	7
231	Trinity_112754_481	0	84	0	11
232	Trinity_53505_882	0	84	0	12
233	Trinity_73100_573	0	84	0	9
234	Trinity_78179_526	0	83	0	10
235	Trinity_124240_2056	2	100	0	9
236	Trinity_124241_1965	2	100	0	7
237	Trinity_67201_2530	4	100	0	9
238	Trinity_5231_2042	5	98	0	8
239	Trinity_6271_1128	5	100	0	9
240	Trinity_40_959	6	100	0	9
241	Trinity_6100_739	6	100	0	10
242	Trinity_6099_674	7	100	0	9
243	Trinity_72228_831	7	100	0	7
244	Trinity_42095_603	7	100	0	9
245	Trinity_118377_620	7	97	0	4
246	Trinity_116333_848	7	99	0	5
247	Trinity_21146_1921	8	99	0	13
248	Trinity_59507_561	8	100	0	9
249	Trinity_103519_920	8	100	0	6
250	Trinity_98150_617	8	100	0	7
251	Trinity_105015_470	9	96	0	5
252	Trinity_9020_609	9	100	0	9
253	Trinity_14116_584	9	94	0	5
254	Trinity_49105_1030	9	97	0	11
255	Trinity_32257_631	10	100	0	10
256	Trinity_91788_412	10	95	0	4
257	Trinity_31186_509	10	97	0	9
258	Trinity_54443_679	10	100	0	11
259	Trinity_115884_446	11	92	0	10
260	Trinity_81884_488	11	100	0	4
261	Trinity_68295_736	11	99	0	5
262	Trinity_18680_525	11	96	0	12
263	Trinity_105014_491	11	96	0	10
264	Trinity_63521_469	11	96	0	8
265	Trinity_589_579	11	100	0	9
266	Trinity_81885_456	11	95	0	11
267	Trinity_57804_598	12	95	0	11
268	Trinity_84435_448	12	100	0	11
269	Trinity_11607_633	12	97	0	14
270	Trinity_13447_408	12	96	0	8
271	Trinity_7181_517	12	12	0	9
272	Trinity_124512_474	12	98	0	9
273	Trinity_67370_488	13	94	0	9
274	Trinity_53971_455	13	88	0	7
275	Trinity_50620_501	13	100	0	11
276	Trinity_108438_447	13	100	0	6
277	Trinity_23957_413	13	95	0	14
278	Trinity_13848_479	13	91	0	8
279	Trinity_24457_952	13	97	0	10
280	Trinity_100254_992	13	92	0	7
281	Trinity_106397_428	14	96	0	7
282	Trinity_38573_754	14	100	0	6
283	Trinity_53309_697	14	9	0	8
284	Trinity_88117_540	14	95	0	9
285	Trinity_90072_429	14	100	0	9
286	Trinity_92466_448	14	100	0	8
287	Trinity_87362_558	15	100	0	9
288	Trinity_8809_523	15	95	0	10
289	Trinity_113184_1289	15	97	0	10
290	Trinity_6270_1261	15	100	0	4
291	Trinity_66862_437	15	94	0	9
292	Trinity_114221_470	16	87	0	8
293	Trinity_7686_443	16	95	0	5
294	Trinity_90241_550	16	100	0	10
295	Trinity_35_615	16	100	0	11
296	Trinity_17719_431	16	100	0	11
297	Trinity_17721_431	16	100	0	9
298	Trinity_17720_419	17	100	0	13
299	Trinity_19864_671	17	97	0	8
300	Trinity_4757_521	17	95	0	8
301	Trinity_72630_705	18	83	0	9
302	Trinity_21145_488	18	100	0	5
303	Trinity_59210_1129	18	97	0	11
304	Trinity_87363_623	18	97	0	11
305	Trinity_128530_429	18	100	0	14
306	Trinity_14115_644	19	98	0	7
307	Trinity_8808_511	20	97	0	4
308	Trinity_62607_509	20	100	0	10
309	Trinity_1718_476	20	100	0	9
310	Trinity_4759_441	21	96	0	4
311	Trinity_56058_599	21	97	0	8
312	Trinity_44208_456	21	92	0	4
313	Trinity_59075_411	21	95	0	10
314	Trinity_1719_527	21	100	0	11
315	Trinity_88116_562	22	100	0	11
316	Trinity_53868_519	22	82	0	8
317	Trinity_113182_596	22	92	0	10
318	Trinity_95037_415	22	95	0	9
319	Trinity_95040_412	23	96	0	9
320	Trinity_112708_406	23	97	0	10
321	Trinity_112278_780	23	96	0	7
322	Trinity_68740_501	23	100	0	11
323	Trinity_6301_493	23	100	0	11
324	Trinity_112280_1263	23	98	0	11
325	Trinity_44_597	23	100	0	11
326	Trinity_57703_505	24	74	0	9
327	Trinity_126458_518	24	94	0	7
328	Trinity_95083_547	24	100	0	9
329	Trinity_8806_403	25	96	0	14
330	Trinity_124539_502	25	100	0	6
331	Trinity_126455_689	26	97	0	8
332	Trinity_41343_488	26	99	0	9
333	Trinity_88166_688	26	98	0	11
334	Trinity_71788_441	26	100	0	9
335	Trinity_8807_580	26	98	0	9
336	Trinity_91053_628	26	100	0	8
337	Trinity_74449_1462	27	100	0	10
338	Trinity_112282_652	27	94	0	9
339	Trinity_118931_548	27	100	0	8
340	Trinity_8803_544	28	100	0	7
341	Trinity_99129_414	28	100	0	10
342	Trinity_116989_683	28	100	0	14
343	Trinity_68044_408	29	100	0	9
344	Trinity_13973_727	29	96	0	5
345	Trinity_25524_428	29	100	0	14
346	Trinity_113183_446	29	85	0	11
347	Trinity_28798_504	30	97	0	10
348	Trinity_56702_412	30	90	0	8
349	Trinity_77960_502	30	100	0	14
350	Trinity_88165_711	30	98	0	6

## Sheet: Supp Table 4
Supplementary Table 4. Details regarding RNAseq and DNAseq libraries
Type	Sex	Stage	Tissue	Library	Machine	Facility	Read type	No. of total reads	Average quality	Seq. Flaged as poor quality	BioProject
RNAseq	Male	Adult	Brain	Illumina TruSeq Stranded mRNA Library protocol	HiSeq 2500	U. of Canberra	125-nt paired-end reads	91037998	Q > 36	0	PRJNA573688
RNAseq	Male	Adult	Liver	Illumina TruSeq Stranded mRNA Library protocol	HiSeq 2500	U. of Canberra	125-nt paired-end reads	84813698	Q > 36	0	PRJNA573688
RNAseq	Male	Adult	Testis	Illumina TruSeq Stranded mRNA Library protocol	HiSeq 2500	U. of Canberra	125-nt paired-end reads	87497798	Q > 36	0	PRJNA573688
RNAseq	Female	Adult	Brain	Illumina TruSeq Stranded mRNA Library protocol	HiSeq 2500	U. of Canberra	125-nt paired-end reads	92982140	Q > 36	0	PRJNA573688
RNAseq	Female	Adult	Liver	Illumina TruSeq Stranded mRNA Library protocol	HiSeq 2500	U. of Canberra	125-nt paired-end reads	82370060	Q > 36	0	PRJNA573688
RNAseq	Female	Adult	Ovary	Illumina TruSeq Stranded mRNA Library protocol	HiSeq 2500	U. of Canberra	125-nt paired-end reads	95724898	Q > 36	0	PRJNA573688
												Estimated coverage based on Anolis carolinensis genome (1.7 Gb)
RNAseq	Male	Adult	Liver	Illumina paired-end DNA-seq libraries	HiSeq 2500	U. of Canberra	150-nt paired-end reads	262847006	Q > 36	0	PRJNA573688	20X
RNAseq	Female	Adult	Liver	Illumina paired-end DNA-seq libraries	HiSeq 2500	U. of Canberra	150-nt paired-end reads	269404838	Q > 36	0	PRJNA573688	20X
